# Supplementary material for: EMMAs: Implementation and Assessment of a Suite of Cross-Disciplinary, Case-Based High School Activities to Explore Three-Dimensional Molecular Structure, Noncovalent Interactions, and Molecular Dynamics
Source: J Chem Educ. 2024 May 10;101(6):2436–47. doi: 10.1021/acs.jchemed.4c00036 (PMC11171454; doi:10.1021/acs.jchemed.4c00036)
Supplement: Supplementary file 1 — ed4c00036_si_001.zip [file ed4c00036_si_001.zip]

Archive with 33 entries (31 files):
- Kotsalidis_supporting_info_revisions/
- __MACOSX/._Kotsalidis_supporting_info_revisions
- Kotsalidis_supporting_info_revisions/III - SPSS Output for Kotsalidis et al.pdf
- Kotsalidis_supporting_info_revisions/04 - Exploring Molecular Interactions Using VMD-Ponatinib_Abl Kinase Chem 2.docx
- Kotsalidis_supporting_info_revisions/00 -  SUMMARY of EMMAs.docx
- Kotsalidis_supporting_info_revisions/.DS_Store
- Kotsalidis_supporting_info_revisions/I - Kotsalidis_supp_info_2_survey_instruments..docx
- Kotsalidis_supporting_info_revisions/05 - Secret Code Task Cards.docx
- Kotsalidis_supporting_info_revisions/07 - Investigation of MD Sims Post-lab.docx
- Kotsalidis_supporting_info_revisions/A-HELPFUL VMD COMMANDS.pdf
- Kotsalidis_supporting_info_revisions/C - EMMAs Learning Outcomes for Activitiies.docx
- Kotsalidis_supporting_info_revisions/06 - Molecular Dynamics EdPuzzle 1 Video.mp4
- Kotsalidis_supporting_info_revisions/II - Kotsalidis_supp_info_3_computational_method_details.docx
- Kotsalidis_supporting_info_revisions/Supporting Information TItle Page.pdf
- __MACOSX/Kotsalidis_supporting_info_revisions/._Supporting Information TItle Page.pdf
- Kotsalidis_supporting_info_revisions/02 - VMD-Ponatinib & Abl Kinase Chem 1.docx
- Kotsalidis_supporting_info_revisions/03 - Chronic Myeloid Leukemia Stories Investigation.docx
- Kotsalidis_supporting_info_revisions/01 - Chronic Myeloid Leukemia Case Study.docx
- Kotsalidis_supporting_info_revisions/B-AMINO ACIDS IN PROTEINS HANDOUT.pdf
- Kotsalidis_supporting_info_revisions/02 - VMD-Ponatinib & Abl Kinase Chem 2.docx
- Kotsalidis_supporting_info_revisions/06 - Molecular Dynamics EdPuzzle Questions.docx
- Kotsalidis_supporting_info_revisions/06 - Molecular Dynamics EdPuzzle 2 Video.mp4
- Kotsalidis_supporting_info_revisions/07 - Investigation of MD Simulations Activity.docx
- Kotsalidis_supporting_info_revisions/00_ Folder of VMD files/
- Kotsalidis_supporting_info_revisions/00 - Instructions for downloading and installing Visual Molecular Dynamics Software.docx
- Kotsalidis_supporting_info_revisions/D - EMMAs State_NGSS_AP College Board Items Addressed.docx
- Kotsalidis_supporting_info_revisions/05 - Secret Code Website.docx
- Kotsalidis_supporting_info_revisions/05 - Secret Code Form.docx
- Kotsalidis_supporting_info_revisions/04 - Exploring Molecular Interactions Using VMD-Ponatinib_Abl Kinase Chem 1.docx
- Kotsalidis_supporting_info_revisions/00_ Folder of VMD files/.DS_Store
- Kotsalidis_supporting_info_revisions/00_ Folder of VMD files/Ablkinase.pdb
- Kotsalidis_supporting_info_revisions/00_ Folder of VMD files/ponatinib_Sep2022.pdb
- Kotsalidis_supporting_info_revisions/00_ Folder of VMD files/ponatinib_Ablkinase_Jun2022.pdb
