# Supplementary material for: EMMAs: Implementation and Assessment of a Suite of Cross-Disciplinary, Case-Based High School Activities to Explore Three-Dimensional Molecular Structure, Noncovalent Interactions, and Molecular Dynamics
Source: J Chem Educ. 2024 May 10;101(6):2436–47. doi: 10.1021/acs.jchemed.4c00036 (PMC11171454; doi:10.1021/acs.jchemed.4c00036)
Supplement: Supplementary file 1 — ed4c00036_si_001.zip [file ed4c00036_si_001.zip › Kotsalidis_supporting_info_revisions/00_ Folder of VMD files/Ablkinase.pdb]

TITLE -------------* SETUP.INP
TITLE DFG 10.04.2000
TITLE BAJ APRIL 2002
TITLE -------------* SCRIPT TO SET UP A STRUCTURE FOR FURTHER CALCULATIONS.
TITLE REQUIRES "read_seq.inp" AND SEVERAL SEQUENCE FILES GENERATED BY
TITLE   THE SCRIPT "charmm_setup.prl".  THIS FILE SHOULD BE EDITED TO
TITLE   ACCOUNT FOR PROPER PATCHES.
TITLE REMEMBER TO CHECK THAT THE CORRECT PARAMETER FILES ARE USED.
TITLE -------------* PROCEDURE:
TITLE   1. READ IN PARAMETERS
TITLE   2. READ IN STRUCTURE (READ_SEQ.INP)
TITLE   3  BUILD IN ANY MISSING HEAVY ATOMS
TITLE   3.1. ROTATE ASN, GLN, HIS
TITLE   4. DO 2 STAGES OF H-BUILD (CDIEL = 1)
TITLE   5. MINIMIZE NEW ATOMS W/ SAME FUNCTION.
TITLE   6. DO 2 STAGES OF H-BUILD (CDIEL = 1)
TITLE   7. WRITE OUT STRUCTURE
TITLE -------------*
TITLE  DATE:     3/24/17     10:51:18      CREATED BY USER: mala
ATOM      1  N   GLY A   1       7.464 -33.077  24.884  1.00 -0.30
ATOM      2  HT1 GLY A   1       6.726 -32.492  24.443  1.00  0.35
ATOM      3  HT2 GLY A   1       8.361 -32.947  24.374  1.00  0.35
ATOM      4  HT3 GLY A   1       7.585 -32.791  25.877  1.00  0.35
ATOM      5  CA  GLY A   1       7.060 -34.520  24.825  1.00  0.10
ATOM      6  HA1 GLY A   1       6.940 -34.793  23.777  1.00  0.05
ATOM      7  HA2 GLY A   1       6.115 -34.627  25.358  1.00  0.05
ATOM      8  C   GLY A   1       8.091 -35.440  25.459  1.00  0.60
ATOM      9  O   GLY A   1       7.826 -36.618  25.671  1.00 -0.55
ATOM     10  N   SER A   2       9.268 -34.896  25.761  1.00 -0.40
ATOM     11  HN  SER A   2       9.448 -33.953  25.482  1.00  0.25
ATOM     12  CA  SER A   2      10.303 -35.625  26.483  1.00  0.05
ATOM     13  HA  SER A   2       9.819 -36.459  26.990  1.00  0.05
ATOM     14  CB  SER A   2      11.375 -36.131  25.506  1.00  0.05
ATOM     15  HB1 SER A   2      12.144 -36.685  26.045  1.00  0.10
ATOM     16  HB2 SER A   2      11.831 -35.292  24.980  1.00  0.10
ATOM     17  OG  SER A   2      10.801 -36.999  24.539  1.00 -0.65
ATOM     18  HG  SER A   2      10.045 -36.550  24.185  1.00  0.40
ATOM     19  C   SER A   2      10.900 -34.674  27.517  1.00  0.60
ATOM     20  O   SER A   2      10.660 -33.473  27.469  1.00 -0.55
ATOM     21  N   PRO A   3      11.666 -35.203  28.485  1.00 -0.25
ATOM     22  CD  PRO A   3      12.098 -36.608  28.591  1.00  0.00
ATOM     23  HD1 PRO A   3      13.010 -36.776  28.018  1.00  0.05
ATOM     24  HD2 PRO A   3      11.322 -37.279  28.223  1.00  0.05
ATOM     25  CA  PRO A   3      12.019 -34.435  29.688  1.00  0.05
ATOM     26  HA  PRO A   3      11.122 -34.097  30.206  1.00  0.05
ATOM     27  CB  PRO A   3      12.812 -35.440  30.532  1.00 -0.10
ATOM     28  HB1 PRO A   3      12.613 -35.302  31.595  1.00  0.05
ATOM     29  HB2 PRO A   3      13.884 -35.329  30.369  1.00  0.05
ATOM     30  CG  PRO A   3      12.329 -36.784  30.061  1.00 -0.10
ATOM     31  HG1 PRO A   3      13.075 -37.556  30.250  1.00  0.05
ATOM     32  HG2 PRO A   3      11.408 -37.069  30.570  1.00  0.05
ATOM     33  C   PRO A   3      12.794 -33.124  29.462  1.00  0.60
ATOM     34  O   PRO A   3      12.597 -32.148  30.189  1.00 -0.55
ATOM     35  N   ASN A   4      13.675 -33.107  28.467  1.00 -0.40
ATOM     36  HN  ASN A   4      13.765 -33.909  27.877  1.00  0.25
ATOM     37  CA  ASN A   4      14.508 -31.944  28.223  1.00  0.05
ATOM     38  HA  ASN A   4      14.418 -31.287  29.088  1.00  0.05
ATOM     39  CB  ASN A   4      15.955 -32.393  28.027  1.00 -0.10
ATOM     40  HB1 ASN A   4      16.046 -32.913  27.074  1.00  0.05
ATOM     41  HB2 ASN A   4      16.235 -33.072  28.832  1.00  0.05
ATOM     42  CG  ASN A   4      16.932 -31.241  28.026  1.00  0.55
ATOM     43  OD1 ASN A   4      18.024 -31.350  27.478  1.00 -0.55
ATOM     44  ND2 ASN A   4      16.549 -30.130  28.638  1.00 -0.60
ATOM     45 HD21 ASN A   4      15.649 -30.088  29.071  1.00  0.30
ATOM     46 HD22 ASN A   4      17.145 -29.328  28.676  1.00  0.30
ATOM     47  C   ASN A   4      14.012 -31.167  26.998  1.00  0.60
ATOM     48  O   ASN A   4      14.755 -30.396  26.391  1.00 -0.55
ATOM     49  N   TYR A   5      12.746 -31.374  26.639  1.00 -0.40
ATOM     50  HN  TYR A   5      12.199 -32.049  27.134  1.00  0.25
ATOM     51  CA  TYR A   5      12.150 -30.634  25.541  1.00  0.05
ATOM     52  HA  TYR A   5      12.848 -30.673  24.705  1.00  0.05
ATOM     53  CB  TYR A   5      10.814 -31.256  25.158  1.00 -0.10
ATOM     54  HB1 TYR A   5      10.225 -31.413  26.061  1.00  0.05
ATOM     55  HB2 TYR A   5      10.996 -32.220  24.683  1.00  0.05
ATOM     56  CG  TYR A   5       9.992 -30.414  24.205  1.00  0.00
ATOM     57  CD1 TYR A   5      10.312 -30.344  22.851  1.00 -0.13
ATOM     58  HD1 TYR A   5      11.175 -30.879  22.482  1.00  0.13
ATOM     59  CE1 TYR A   5       9.542 -29.599  21.965  1.00 -0.13
ATOM     60  HE1 TYR A   5       9.806 -29.552  20.919  1.00  0.13
ATOM     61  CD2 TYR A   5       8.878 -29.711  24.656  1.00 -0.13
ATOM     62  HD2 TYR A   5       8.617 -29.743  25.703  1.00  0.13
ATOM     63  CE2 TYR A   5       8.101 -28.972  23.783  1.00 -0.13
ATOM     64  HE2 TYR A   5       7.237 -28.437  24.148  1.00  0.13
ATOM     65  CZ  TYR A   5       8.434 -28.919  22.437  1.00  0.25
ATOM     66  OH  TYR A   5       7.643 -28.201  21.566  1.00 -0.65
ATOM     67  HH  TYR A   5       7.544 -28.685  20.757  1.00  0.40
ATOM     68  C   TYR A   5      11.945 -29.151  25.870  1.00  0.60
ATOM     69  O   TYR A   5      11.497 -28.783  26.977  1.00 -0.55
ATOM     70  N   ASP A   6      12.281 -28.301  24.903  1.00 -0.40
ATOM     71  HN  ASP A   6      12.730 -28.653  24.082  1.00  0.25
ATOM     72  CA  ASP A   6      12.012 -26.870  25.009  1.00  0.05
ATOM     73  HA  ASP A   6      11.237 -26.741  25.764  1.00  0.05
ATOM     74  CB  ASP A   6      13.284 -26.119  25.405  1.00 -0.25
ATOM     75  HB1 ASP A   6      14.062 -26.315  24.668  1.00  0.05
ATOM     76  HB2 ASP A   6      13.620 -26.469  26.380  1.00  0.05
ATOM     77  CG  ASP A   6      13.083 -24.604  25.490  1.00  0.35
ATOM     78  OD1 ASP A   6      12.353 -24.017  24.667  1.00 -0.60
ATOM     79  OD2 ASP A   6      13.680 -23.994  26.389  1.00 -0.60
ATOM     80  C   ASP A   6      11.517 -26.364  23.661  1.00  0.60
ATOM     81  O   ASP A   6      12.239 -26.437  22.661  1.00 -0.55
ATOM     82  N   LYS A   7      10.298 -25.833  23.636  1.00 -0.40
ATOM     83  HN  LYS A   7       9.833 -25.620  24.495  1.00  0.25
ATOM     84  CA  LYS A   7       9.635 -25.560  22.368  1.00  0.05
ATOM     85  HA  LYS A   7       9.723 -26.459  21.759  1.00  0.05
ATOM     86  CB  LYS A   7       8.165 -25.202  22.589  1.00 -0.10
ATOM     87  HB1 LYS A   7       7.673 -26.035  23.089  1.00  0.05
ATOM     88  HB2 LYS A   7       7.691 -25.056  21.619  1.00  0.05
ATOM     89  CG  LYS A   7       7.971 -23.963  23.412  1.00 -0.10
ATOM     90  HG1 LYS A   7       8.498 -23.130  22.947  1.00  0.05
ATOM     91  HG2 LYS A   7       8.387 -24.118  24.407  1.00  0.05
ATOM     92  CD  LYS A   7       6.509 -23.632  23.525  1.00 -0.10
ATOM     93  HD1 LYS A   7       6.120 -24.025  24.464  1.00  0.05
ATOM     94  HD2 LYS A   7       5.966 -24.104  22.706  1.00  0.05
ATOM     95  CE  LYS A   7       6.291 -22.135  23.477  1.00  0.05
ATOM     96  HE1 LYS A   7       5.258 -21.916  23.207  1.00  0.10
ATOM     97  HE2 LYS A   7       6.964 -21.683  22.748  1.00  0.10
ATOM     98  NZ  LYS A   7       6.559 -21.508  24.793  1.00 -0.30
ATOM     99  HZ1 LYS A   7       7.545 -21.690  25.069  1.00  0.35
ATOM    100  HZ2 LYS A   7       5.919 -21.912  25.506  1.00  0.35
ATOM    101  HZ3 LYS A   7       6.401 -20.482  24.727  1.00  0.35
ATOM    102  C   LYS A   7      10.300 -24.450  21.574  1.00  0.60
ATOM    103  O   LYS A   7       9.920 -24.217  20.437  1.00 -0.55
ATOM    104  N   TRP A   8      11.275 -23.753  22.152  1.00 -0.40
ATOM    105  HN  TRP A   8      11.544 -23.952  23.094  1.00  0.25
ATOM    106  CA  TRP A   8      11.952 -22.691  21.399  1.00  0.05
ATOM    107  HA  TRP A   8      11.357 -22.501  20.506  1.00  0.05
ATOM    108  CB  TRP A   8      12.079 -21.413  22.246  1.00 -0.10
ATOM    109  HB1 TRP A   8      12.887 -20.802  21.845  1.00  0.05
ATOM    110  HB2 TRP A   8      12.321 -21.691  23.271  1.00  0.05
ATOM    111  CG  TRP A   8      10.826 -20.567  22.276  1.00 -0.03
ATOM    112  CD2 TRP A   8      10.228 -19.865  21.173  1.00  0.10
ATOM    113  CE2 TRP A   8       9.064 -19.229  21.664  1.00 -0.04
ATOM    114  CE3 TRP A   8      10.559 -19.714  19.823  1.00 -0.13
ATOM    115  HE3 TRP A   8      11.441 -20.186  19.416  1.00  0.10
ATOM    116  CD1 TRP A   8      10.019 -20.329  23.361  1.00 -0.04
ATOM    117  HD1 TRP A   8      10.189 -20.716  24.355  1.00  0.10
ATOM    118  NE1 TRP A   8       8.962 -19.526  22.998  1.00 -0.36
ATOM    119  HE1 TRP A   8       8.251 -19.216  23.597  1.00  0.30
ATOM    120  CZ2 TRP A   8       8.234 -18.453  20.849  1.00 -0.13
ATOM    121  HZ2 TRP A   8       7.351 -17.974  21.246  1.00  0.13
ATOM    122  CZ3 TRP A   8       9.724 -18.938  19.010  1.00 -0.13
ATOM    123  HZ3 TRP A   8       9.967 -18.813  17.965  1.00  0.13
ATOM    124  CH2 TRP A   8       8.579 -18.321  19.528  1.00 -0.13
ATOM    125  HH2 TRP A   8       7.955 -17.729  18.875  1.00  0.13
ATOM    126  C   TRP A   8      13.330 -23.096  20.887  1.00  0.60
ATOM    127  O   TRP A   8      13.881 -22.445  19.989  1.00 -0.55
ATOM    128  N   GLU A   9      13.869 -24.175  21.451  1.00 -0.40
ATOM    129  HN  GLU A   9      13.300 -24.737  22.051  1.00  0.25
ATOM    130  CA  GLU A   9      15.258 -24.569  21.227  1.00  0.05
ATOM    131  HA  GLU A   9      15.840 -23.653  21.129  1.00  0.05
ATOM    132  CB  GLU A   9      15.784 -25.421  22.395  1.00 -0.10
ATOM    133  HB1 GLU A   9      16.714 -25.891  22.080  1.00  0.05
ATOM    134  HB2 GLU A   9      15.056 -26.204  22.599  1.00  0.05
ATOM    135  CG  GLU A   9      16.046 -24.671  23.686  1.00 -0.25
ATOM    136  HG1 GLU A   9      16.261 -25.385  24.481  1.00  0.05
ATOM    137  HG2 GLU A   9      15.161 -24.094  23.954  1.00  0.05
ATOM    138  CD  GLU A   9      17.219 -23.712  23.586  1.00  0.35
ATOM    139  OE1 GLU A   9      18.195 -24.031  22.882  1.00 -0.60
ATOM    140  OE2 GLU A   9      17.166 -22.638  24.219  1.00 -0.60
ATOM    141  C   GLU A   9      15.442 -25.369  19.958  1.00  0.60
ATOM    142  O   GLU A   9      14.927 -26.475  19.845  1.00 -0.55
ATOM    143  N   MET A  10      16.211 -24.846  19.014  1.00 -0.40
ATOM    144  HN  MET A  10      16.520 -23.898  19.091  1.00  0.25
ATOM    145  CA  MET A  10      16.606 -25.649  17.865  1.00  0.05
ATOM    146  HA  MET A  10      15.910 -26.485  17.797  1.00  0.05
ATOM    147  CB  MET A  10      16.561 -24.800  16.594  1.00 -0.10
ATOM    148  HB1 MET A  10      17.019 -25.357  15.777  1.00  0.05
ATOM    149  HB2 MET A  10      17.138 -23.890  16.753  1.00  0.05
ATOM    150  CG  MET A  10      15.133 -24.423  16.202  1.00 -0.05
ATOM    151  HG1 MET A  10      14.570 -24.194  17.106  1.00  0.05
ATOM    152  HG2 MET A  10      14.670 -25.274  15.703  1.00  0.05
ATOM    153  SD  MET A  10      15.006 -22.996  15.095  1.00 -0.10
ATOM    154  CE  MET A  10      16.565 -23.103  14.261  1.00 -0.10
ATOM    155  HE1 MET A  10      16.711 -24.118  13.892  1.00  0.05
ATOM    156  HE2 MET A  10      17.373 -22.864  14.953  1.00  0.05
ATOM    157  HE3 MET A  10      16.579 -22.419  13.413  1.00  0.05
ATOM    158  C   MET A  10      17.999 -26.225  18.081  1.00  0.60
ATOM    159  O   MET A  10      18.673 -25.868  19.038  1.00 -0.55
ATOM    160  N   GLU A  11      18.412 -27.138  17.213  1.00 -0.40
ATOM    161  HN  GLU A  11      17.771 -27.492  16.532  1.00  0.25
ATOM    162  CA  GLU A  11      19.780 -27.634  17.232  1.00  0.05
ATOM    163  HA  GLU A  11      20.160 -27.490  18.243  1.00  0.05
ATOM    164  CB  GLU A  11      19.829 -29.110  16.845  1.00 -0.10
ATOM    165  HB1 GLU A  11      20.545 -29.232  16.033  1.00  0.05
ATOM    166  HB2 GLU A  11      18.846 -29.406  16.483  1.00  0.05
ATOM    167  CG  GLU A  11      20.225 -30.038  17.982  1.00 -0.25
ATOM    168  HG1 GLU A  11      21.059 -29.605  18.533  1.00  0.05
ATOM    169  HG2 GLU A  11      20.527 -31.004  17.577  1.00  0.05
ATOM    170  CD  GLU A  11      19.088 -30.263  18.944  1.00  0.35
ATOM    171  OE1 GLU A  11      18.010 -30.694  18.479  1.00 -0.60
ATOM    172  OE2 GLU A  11      19.264 -30.011  20.156  1.00 -0.60
ATOM    173  C   GLU A  11      20.583 -26.833  16.231  1.00  0.60
ATOM    174  O   GLU A  11      20.134 -26.609  15.110  1.00 -0.55
ATOM    175  N   ARG A  12      21.770 -26.403  16.632  1.00 -0.40
ATOM    176  HN  ARG A  12      22.075 -26.598  17.564  1.00  0.25
ATOM    177  CA  ARG A  12      22.638 -25.650  15.735  1.00  0.05
ATOM    178  HA  ARG A  12      22.170 -24.680  15.571  1.00  0.05
ATOM    179  CB  ARG A  12      24.030 -25.481  16.353  1.00 -0.10
ATOM    180  HB1 ARG A  12      24.781 -25.669  15.587  1.00  0.05
ATOM    181  HB2 ARG A  12      24.156 -26.219  17.145  1.00  0.05
ATOM    182  CG  ARG A  12      24.257 -24.086  16.936  1.00 -0.10
ATOM    183  HG1 ARG A  12      23.384 -23.801  17.522  1.00  0.05
ATOM    184  HG2 ARG A  12      24.368 -23.374  16.119  1.00  0.05
ATOM    185  CD  ARG A  12      25.487 -24.020  17.818  1.00  0.00
ATOM    186  HD1 ARG A  12      25.597 -23.023  18.245  1.00  0.05
ATOM    187  HD2 ARG A  12      26.377 -24.290  17.251  1.00  0.05
ATOM    188  NE  ARG A  12      25.392 -24.956  18.936  1.00 -0.40
ATOM    189  HE  ARG A  12      25.826 -25.850  18.830  1.00  0.30
ATOM    190  CZ  ARG A  12      24.769 -24.707  20.089  1.00  0.50
ATOM    191  NH1 ARG A  12      24.171 -23.541  20.306  1.00 -0.45
ATOM    192 HH11 ARG A  12      24.183 -22.834  19.599  1.00  0.35
ATOM    193 HH12 ARG A  12      23.708 -23.371  21.176  1.00  0.35
ATOM    194  NH2 ARG A  12      24.734 -25.639  21.031  1.00 -0.45
ATOM    195 HH21 ARG A  12      25.173 -26.524  20.876  1.00  0.35
ATOM    196 HH22 ARG A  12      24.268 -25.457  21.897  1.00  0.35
ATOM    197  C   ARG A  12      22.763 -26.308  14.368  1.00  0.60
ATOM    198  O   ARG A  12      22.892 -25.625  13.358  1.00 -0.55
ATOM    199  N   THR A  13      22.721 -27.635  14.334  1.00 -0.40
ATOM    200  HN  THR A  13      22.547 -28.143  15.178  1.00  0.25
ATOM    201  CA  THR A  13      22.924 -28.360  13.088  1.00  0.05
ATOM    202  HA  THR A  13      23.751 -27.878  12.567  1.00  0.05
ATOM    203  CB  THR A  13      23.246 -29.845  13.357  1.00  0.15
ATOM    204  HB  THR A  13      23.296 -30.399  12.420  1.00  0.10
ATOM    205  OG1 THR A  13      22.213 -30.421  14.169  1.00 -0.65
ATOM    206  HG1 THR A  13      21.404 -30.335  13.682  1.00  0.40
ATOM    207  CG2 THR A  13      24.581 -29.977  14.056  1.00 -0.15
ATOM    208 HG21 THR A  13      24.570 -29.450  15.010  1.00  0.05
ATOM    209 HG22 THR A  13      25.372 -29.546  13.442  1.00  0.05
ATOM    210 HG23 THR A  13      24.800 -31.026  14.254  1.00  0.05
ATOM    211  C   THR A  13      21.717 -28.279  12.155  1.00  0.60
ATOM    212  O   THR A  13      21.771 -28.767  11.025  1.00 -0.55
ATOM    213  N   ASP A  14      20.636 -27.664  12.629  1.00 -0.40
ATOM    214  HN  ASP A  14      20.648 -27.331  13.572  1.00  0.25
ATOM    215  CA  ASP A  14      19.430 -27.457  11.823  1.00  0.05
ATOM    216  HA  ASP A  14      19.238 -28.385  11.285  1.00  0.05
ATOM    217  CB  ASP A  14      18.241 -27.096  12.718  1.00 -0.25
ATOM    218  HB1 ASP A  14      17.406 -26.773  12.097  1.00  0.05
ATOM    219  HB2 ASP A  14      18.524 -26.283  13.386  1.00  0.05
ATOM    220  CG  ASP A  14      17.777 -28.254  13.561  1.00  0.35
ATOM    221  OD1 ASP A  14      18.143 -29.404  13.217  1.00 -0.60
ATOM    222  OD2 ASP A  14      17.054 -28.015  14.558  1.00 -0.60
ATOM    223  C   ASP A  14      19.654 -26.318  10.845  1.00  0.60
ATOM    224  O   ASP A  14      18.894 -26.135   9.885  1.00 -0.55
ATOM    225  N   ILE A  15      20.702 -25.549  11.107  1.00 -0.40
ATOM    226  HN  ILE A  15      21.384 -25.864  11.766  1.00  0.25
ATOM    227  CA  ILE A  15      20.883 -24.262  10.461  1.00  0.05
ATOM    228  HA  ILE A  15      20.034 -24.107   9.796  1.00  0.05
ATOM    229  CB  ILE A  15      20.954 -23.156  11.523  1.00 -0.05
ATOM    230  HB  ILE A  15      21.856 -23.282  12.122  1.00  0.05
ATOM    231  CG2 ILE A  15      20.971 -21.792  10.857  1.00 -0.15
ATOM    232 HG21 ILE A  15      20.165 -21.709  10.127  1.00  0.05
ATOM    233 HG22 ILE A  15      21.916 -21.640  10.335  1.00  0.05
ATOM    234 HG23 ILE A  15      20.833 -21.008  11.601  1.00  0.05
ATOM    235  CG1 ILE A  15      19.740 -23.253  12.448  1.00 -0.10
ATOM    236 HG11 ILE A  15      19.906 -22.613  13.314  1.00  0.05
ATOM    237 HG12 ILE A  15      19.644 -24.281  12.795  1.00  0.05
ATOM    238  CD1 ILE A  15      18.448 -22.842  11.778  1.00 -0.15
ATOM    239 HD11 ILE A  15      18.544 -22.889  10.693  1.00  0.05
ATOM    240 HD12 ILE A  15      18.192 -21.818  12.049  1.00  0.05
ATOM    241 HD13 ILE A  15      17.641 -23.512  12.074  1.00  0.05
ATOM    242  C   ILE A  15      22.167 -24.232   9.633  1.00  0.60
ATOM    243  O   ILE A  15      23.233 -24.567  10.136  1.00 -0.55
ATOM    244  N   THR A  16      22.061 -23.828   8.369  1.00 -0.40
ATOM    245  HN  THR A  16      21.153 -23.746   7.958  1.00  0.25
ATOM    246  CA  THR A  16      23.245 -23.501   7.567  1.00  0.05
ATOM    247  HA  THR A  16      24.052 -24.143   7.920  1.00  0.05
ATOM    248  CB  THR A  16      23.007 -23.723   6.057  1.00  0.15
ATOM    249  HB  THR A  16      22.295 -22.992   5.674  1.00  0.10
ATOM    250  OG1 THR A  16      22.471 -25.031   5.836  1.00 -0.65
ATOM    251  HG1 THR A  16      22.343 -25.119   4.901  1.00  0.40
ATOM    252  CG2 THR A  16      24.317 -23.574   5.287  1.00 -0.15
ATOM    253 HG21 THR A  16      25.051 -24.303   5.631  1.00  0.05
ATOM    254 HG22 THR A  16      24.733 -22.578   5.441  1.00  0.05
ATOM    255 HG23 THR A  16      24.149 -23.741   4.223  1.00  0.05
ATOM    256  C   THR A  16      23.563 -22.021   7.747  1.00  0.60
ATOM    257  O   THR A  16      22.766 -21.163   7.373  1.00 -0.55
ATOM    258  N   MET A  17      24.726 -21.722   8.313  1.00 -0.40
ATOM    259  HN  MET A  17      25.310 -22.460   8.652  1.00  0.25
ATOM    260  CA  MET A  17      25.167 -20.337   8.450  1.00  0.05
ATOM    261  HA  MET A  17      24.277 -19.729   8.607  1.00  0.05
ATOM    262  CB  MET A  17      26.137 -20.194   9.633  1.00 -0.10
ATOM    263  HB1 MET A  17      26.529 -19.178   9.633  1.00  0.05
ATOM    264  HB2 MET A  17      26.967 -20.883   9.481  1.00  0.05
ATOM    265  CG  MET A  17      25.528 -20.473  11.003  1.00 -0.05
ATOM    266  HG1 MET A  17      26.329 -20.520  11.739  1.00  0.05
ATOM    267  HG2 MET A  17      25.021 -21.436  10.971  1.00  0.05
ATOM    268  SD  MET A  17      24.322 -19.227  11.571  1.00 -0.10
ATOM    269  CE  MET A  17      25.379 -18.013  12.432  1.00 -0.10
ATOM    270  HE1 MET A  17      26.109 -17.606  11.732  1.00  0.05
ATOM    271  HE2 MET A  17      25.913 -18.499  13.248  1.00  0.05
ATOM    272  HE3 MET A  17      24.769 -17.195  12.814  1.00  0.05
ATOM    273  C   MET A  17      25.852 -19.862   7.172  1.00  0.60
ATOM    274  O   MET A  17      26.705 -20.555   6.613  1.00 -0.55
ATOM    275  N   LYS A  18      25.477 -18.677   6.710  1.00 -0.40
ATOM    276  HN  LYS A  18      24.774 -18.156   7.194  1.00  0.25
ATOM    277  CA  LYS A  18      26.078 -18.133   5.510  1.00  0.05
ATOM    278  HA  LYS A  18      26.819 -18.851   5.160  1.00  0.05
ATOM    279  CB  LYS A  18      24.999 -17.910   4.460  1.00 -0.10
ATOM    280  HB1 LYS A  18      25.464 -17.555   3.541  1.00  0.05
ATOM    281  HB2 LYS A  18      24.311 -17.143   4.814  1.00  0.05
ATOM    282  CG  LYS A  18      24.212 -19.187   4.160  1.00 -0.10
ATOM    283  HG1 LYS A  18      23.595 -19.436   5.023  1.00  0.05
ATOM    284  HG2 LYS A  18      24.912 -20.005   3.992  1.00  0.05
ATOM    285  CD  LYS A  18      23.320 -19.039   2.939  1.00 -0.10
ATOM    286  HD1 LYS A  18      23.913 -18.680   2.098  1.00  0.05
ATOM    287  HD2 LYS A  18      22.542 -18.305   3.146  1.00  0.05
ATOM    288  CE  LYS A  18      22.674 -20.374   2.572  1.00  0.05
ATOM    289  HE1 LYS A  18      21.680 -20.437   3.013  1.00  0.10
ATOM    290  HE2 LYS A  18      23.290 -21.195   2.938  1.00  0.10
ATOM    291  NZ  LYS A  18      22.524 -20.546   1.099  1.00 -0.30
ATOM    292  HZ1 LYS A  18      23.461 -20.508   0.648  1.00  0.35
ATOM    293  HZ2 LYS A  18      21.925 -19.784   0.720  1.00  0.35
ATOM    294  HZ3 LYS A  18      22.081 -21.466   0.901  1.00  0.35
ATOM    295  C   LYS A  18      26.807 -16.844   5.844  1.00  0.60
ATOM    296  O   LYS A  18      27.527 -16.791   6.831  1.00 -0.55
ATOM    297  N   HIS A  19      26.627 -15.808   5.032  1.00 -0.40
ATOM    298  HN  HIS A  19      25.955 -15.879   4.295  1.00  0.25
ATOM    299  CA  HIS A  19      27.388 -14.565   5.188  1.00  0.05
ATOM    300  HA  HIS A  19      28.407 -14.837   5.461  1.00  0.05
ATOM    301  CB  HIS A  19      27.367 -13.781   3.878  1.00 -0.10
ATOM    302  HB1 HIS A  19      27.981 -14.300   3.143  1.00  0.05
ATOM    303  HB2 HIS A  19      27.784 -12.789   4.050  1.00  0.05
ATOM    304  CG  HIS A  19      25.991 -13.616   3.304  1.00  0.10
ATOM    305  ND1 HIS A  19      25.263 -12.449   3.431  1.00 -0.40
ATOM    306  CE1 HIS A  19      24.078 -12.610   2.867  1.00  0.20
ATOM    307  HE1 HIS A  19      23.297 -11.866   2.815  1.00  0.10
ATOM    308  NE2 HIS A  19      24.012 -13.837   2.377  1.00 -0.40
ATOM    309  HE2 HIS A  19      23.243 -14.221   1.906  1.00  0.30
ATOM    310  CD2 HIS A  19      25.194 -14.486   2.634  1.00  0.00
ATOM    311  HD2 HIS A  19      25.443 -15.499   2.355  1.00  0.10
ATOM    312  C   HIS A  19      26.846 -13.672   6.304  1.00  0.60
ATOM    313  O   HIS A  19      25.672 -13.777   6.694  1.00 -0.55
ATOM    314  N   LYS A  20      27.700 -12.788   6.814  1.00 -0.40
ATOM    315  HN  LYS A  20      28.661 -12.820   6.541  1.00  0.25
ATOM    316  CA  LYS A  20      27.257 -11.777   7.762  1.00  0.05
ATOM    317  HA  LYS A  20      26.575 -12.265   8.458  1.00  0.05
ATOM    318  CB  LYS A  20      28.456 -11.173   8.512  1.00 -0.10
ATOM    319  HB1 LYS A  20      29.034 -10.569   7.814  1.00  0.05
ATOM    320  HB2 LYS A  20      29.088 -11.985   8.868  1.00  0.05
ATOM    321  CG  LYS A  20      28.066 -10.303   9.700  1.00 -0.10
ATOM    322  HG1 LYS A  20      27.658 -10.938  10.486  1.00  0.05
ATOM    323  HG2 LYS A  20      27.291  -9.604   9.389  1.00  0.05
ATOM    324  CD  LYS A  20      29.254  -9.514  10.261  1.00 -0.10
ATOM    325  HD1 LYS A  20      28.942  -8.983  11.159  1.00  0.05
ATOM    326  HD2 LYS A  20      29.579  -8.779   9.525  1.00  0.05
ATOM    327  CE  LYS A  20      30.425 -10.441  10.602  1.00  0.05
ATOM    328  HE1 LYS A  20      31.166 -10.397   9.805  1.00  0.10
ATOM    329  HE2 LYS A  20      30.060 -11.462  10.707  1.00  0.10
ATOM    330  NZ  LYS A  20      31.127 -10.088  11.879  1.00 -0.30
ATOM    331  HZ1 LYS A  20      30.454 -10.139  12.670  1.00  0.35
ATOM    332  HZ2 LYS A  20      31.508  -9.123  11.810  1.00  0.35
ATOM    333  HZ3 LYS A  20      31.906 -10.758  12.043  1.00  0.35
ATOM    334  C   LYS A  20      26.498 -10.681   7.010  1.00  0.60
ATOM    335  O   LYS A  20      26.913 -10.261   5.935  1.00 -0.55
ATOM    336  N   LEU A  21      25.384 -10.227   7.571  1.00 -0.40
ATOM    337  HN  LEU A  21      25.107 -10.570   8.468  1.00  0.25
ATOM    338  CA  LEU A  21      24.565  -9.237   6.894  1.00  0.05
ATOM    339  HA  LEU A  21      24.579  -9.475   5.831  1.00  0.05
ATOM    340  CB  LEU A  21      23.142  -9.279   7.440  1.00 -0.10
ATOM    341  HB1 LEU A  21      22.595  -8.421   7.052  1.00  0.05
ATOM    342  HB2 LEU A  21      23.183  -9.197   8.525  1.00  0.05
ATOM    343  CG  LEU A  21      22.378 -10.548   7.077  1.00 -0.05
ATOM    344  HG  LEU A  21      22.972 -11.425   7.334  1.00  0.05
ATOM    345  CD1 LEU A  21      21.082 -10.573   7.829  1.00 -0.15
ATOM    346 HD11 LEU A  21      20.342  -9.939   7.342  1.00  0.05
ATOM    347 HD12 LEU A  21      21.228 -10.202   8.843  1.00  0.05
ATOM    348 HD13 LEU A  21      20.686 -11.588   7.863  1.00  0.05
ATOM    349  CD2 LEU A  21      22.141 -10.604   5.578  1.00 -0.15
ATOM    350 HD21 LEU A  21      23.076 -10.781   5.046  1.00  0.05
ATOM    351 HD22 LEU A  21      21.727  -9.659   5.227  1.00  0.05
ATOM    352 HD23 LEU A  21      21.457 -11.417   5.335  1.00  0.05
ATOM    353  C   LEU A  21      25.106  -7.812   6.983  1.00  0.60
ATOM    354  O   LEU A  21      25.599  -7.381   8.026  1.00 -0.55
ATOM    355  N   GLY A  22      25.016  -7.092   5.867  1.00 -0.40
ATOM    356  HN  GLY A  22      24.866  -7.557   4.995  1.00  0.25
ATOM    357  CA  GLY A  22      25.131  -5.643   5.893  1.00  0.00
ATOM    358  HA1 GLY A  22      24.479  -5.294   6.694  1.00  0.05
ATOM    359  HA2 GLY A  22      24.788  -5.287   4.922  1.00  0.05
ATOM    360  C   GLY A  22      26.529  -5.115   6.139  1.00  0.60
ATOM    361  O   GLY A  22      26.692  -4.054   6.740  1.00 -0.55
ATOM    362  N   GLY A  23      27.535  -5.859   5.684  1.00 -0.40
ATOM    363  HN  GLY A  23      27.338  -6.687   5.160  1.00  0.25
ATOM    364  CA  GLY A  23      28.915  -5.482   5.940  1.00  0.00
ATOM    365  HA1 GLY A  23      29.040  -4.463   5.575  1.00  0.05
ATOM    366  HA2 GLY A  23      29.544  -6.179   5.387  1.00  0.05
ATOM    367  C   GLY A  23      29.289  -5.534   7.415  1.00  0.60
ATOM    368  O   GLY A  23      30.379  -5.100   7.808  1.00 -0.55
ATOM    369  N   GLY A  24      28.394  -6.066   8.243  1.00 -0.40
ATOM    370  HN  GLY A  24      27.549  -6.460   7.882  1.00  0.25
ATOM    371  CA  GLY A  24      28.650  -6.072   9.669  1.00  0.00
ATOM    372  HA1 GLY A  24      29.731  -6.065   9.809  1.00  0.05
ATOM    373  HA2 GLY A  24      28.204  -6.978  10.079  1.00  0.05
ATOM    374  C   GLY A  24      28.041  -4.857  10.336  1.00  0.60
ATOM    375  O   GLY A  24      28.364  -4.535  11.482  1.00 -0.55
ATOM    376  N   GLN A  25      27.151  -4.172   9.626  1.00 -0.40
ATOM    377  HN  GLN A  25      26.930  -4.462   8.695  1.00  0.25
ATOM    378  CA  GLN A  25      26.496  -3.002  10.197  1.00  0.05
ATOM    379  HA  GLN A  25      27.258  -2.429  10.724  1.00  0.05
ATOM    380  CB  GLN A  25      25.856  -2.163   9.098  1.00 -0.10
ATOM    381  HB1 GLN A  25      26.630  -1.880   8.386  1.00  0.05
ATOM    382  HB2 GLN A  25      25.455  -1.256   9.547  1.00  0.05
ATOM    383  CG  GLN A  25      24.746  -2.855   8.347  1.00 -0.10
ATOM    384  HG1 GLN A  25      24.109  -3.397   9.046  1.00  0.05
ATOM    385  HG2 GLN A  25      25.168  -3.559   7.630  1.00  0.05
ATOM    386  CD  GLN A  25      23.898  -1.862   7.599  1.00  0.55
ATOM    387  OE1 GLN A  25      23.306  -2.196   6.570  1.00 -0.55
ATOM    388  NE2 GLN A  25      23.824  -0.637   8.103  1.00 -0.60
ATOM    389 HE21 GLN A  25      23.400   0.094   7.568  1.00  0.30
ATOM    390 HE22 GLN A  25      24.186  -0.428   9.011  1.00  0.30
ATOM    391  C   GLN A  25      25.441  -3.388  11.228  1.00  0.60
ATOM    392  O   GLN A  25      25.026  -2.564  12.041  1.00 -0.55
ATOM    393  N   TYR A  26      25.010  -4.643  11.200  1.00 -0.40
ATOM    394  HN  TYR A  26      25.360  -5.269  10.503  1.00  0.25
ATOM    395  CA  TYR A  26      24.033  -5.119  12.172  1.00  0.05
ATOM    396  HA  TYR A  26      23.529  -4.244  12.581  1.00  0.05
ATOM    397  CB  TYR A  26      23.031  -6.054  11.496  1.00 -0.10
ATOM    398  HB1 TYR A  26      22.272  -6.346  12.221  1.00  0.05
ATOM    399  HB2 TYR A  26      23.554  -6.946  11.153  1.00  0.05
ATOM    400  CG  TYR A  26      22.333  -5.438  10.313  1.00  0.00
ATOM    401  CD1 TYR A  26      21.282  -4.539  10.491  1.00 -0.13
ATOM    402  HD1 TYR A  26      20.974  -4.273  11.491  1.00  0.13
ATOM    403  CE1 TYR A  26      20.624  -3.979   9.402  1.00 -0.13
ATOM    404  HE1 TYR A  26      19.811  -3.285   9.556  1.00  0.13
ATOM    405  CD2 TYR A  26      22.716  -5.761   9.017  1.00 -0.13
ATOM    406  HD2 TYR A  26      23.530  -6.454   8.861  1.00  0.13
ATOM    407  CE2 TYR A  26      22.072  -5.210   7.924  1.00 -0.13
ATOM    408  HE2 TYR A  26      22.384  -5.470   6.923  1.00  0.13
ATOM    409  CZ  TYR A  26      21.018  -4.317   8.118  1.00  0.25
ATOM    410  OH  TYR A  26      20.352  -3.789   7.026  1.00 -0.65
ATOM    411  HH  TYR A  26      20.979  -3.568   6.350  1.00  0.40
ATOM    412  C   TYR A  26      24.708  -5.849  13.331  1.00  0.60
ATOM    413  O   TYR A  26      24.036  -6.308  14.257  1.00 -0.55
ATOM    414  N   GLY A  27      26.034  -5.956  13.273  1.00 -0.40
ATOM    415  HN  GLY A  27      26.536  -5.497  12.540  1.00  0.25
ATOM    416  CA  GLY A  27      26.756  -6.735  14.266  1.00  0.00
ATOM    417  HA1 GLY A  27      26.214  -6.651  15.208  1.00  0.05
ATOM    418  HA2 GLY A  27      27.758  -6.315  14.348  1.00  0.05
ATOM    419  C   GLY A  27      26.844  -8.193  13.854  1.00  0.60
ATOM    420  O   GLY A  27      26.970  -8.485  12.671  1.00 -0.55
ATOM    421  N   GLU A  28      26.773  -9.111  14.812  1.00 -0.40
ATOM    422  HN  GLU A  28      26.636  -8.822  15.760  1.00  0.25
ATOM    423  CA  GLU A  28      26.891 -10.534  14.504  1.00  0.05
ATOM    424  HA  GLU A  28      27.583 -10.629  13.667  1.00  0.05
ATOM    425  CB  GLU A  28      27.409 -11.299  15.723  1.00 -0.10
ATOM    426  HB1 GLU A  28      27.502 -12.352  15.462  1.00  0.05
ATOM    427  HB2 GLU A  28      26.681 -11.209  16.528  1.00  0.05
ATOM    428  CG  GLU A  28      28.759 -10.798  16.225  1.00 -0.25
ATOM    429  HG1 GLU A  28      29.110 -11.445  17.029  1.00  0.05
ATOM    430  HG2 GLU A  28      28.651  -9.783  16.606  1.00  0.05
ATOM    431  CD  GLU A  28      29.812 -10.784  15.136  1.00  0.35
ATOM    432  OE1 GLU A  28      30.085 -11.862  14.559  1.00 -0.60
ATOM    433  OE2 GLU A  28      30.360  -9.694  14.850  1.00 -0.60
ATOM    434  C   GLU A  28      25.551 -11.116  14.047  1.00  0.60
ATOM    435  O   GLU A  28      24.964 -11.981  14.698  1.00 -0.55
ATOM    436  N   VAL A  29      25.076 -10.627  12.916  1.00 -0.40
ATOM    437  HN  VAL A  29      25.578  -9.896  12.453  1.00  0.25
ATOM    438  CA  VAL A  29      23.847 -11.123  12.330  1.00  0.05
ATOM    439  HA  VAL A  29      23.481 -11.921  12.976  1.00  0.05
ATOM    440  CB  VAL A  29      22.803  -9.995  12.216  1.00 -0.05
ATOM    441  HB  VAL A  29      23.215  -9.175  11.628  1.00  0.05
ATOM    442  CG1 VAL A  29      21.539 -10.508  11.554  1.00 -0.15
ATOM    443 HG11 VAL A  29      21.009 -11.194  12.215  1.00  0.05
ATOM    444 HG12 VAL A  29      21.785 -11.045  10.638  1.00  0.05
ATOM    445 HG13 VAL A  29      20.871  -9.678  11.324  1.00  0.05
ATOM    446  CG2 VAL A  29      22.494  -9.466  13.603  1.00 -0.15
ATOM    447 HG21 VAL A  29      23.394  -9.072  14.075  1.00  0.05
ATOM    448 HG22 VAL A  29      22.106 -10.266  14.233  1.00  0.05
ATOM    449 HG23 VAL A  29      21.764  -8.659  13.544  1.00  0.05
ATOM    450  C   VAL A  29      24.144 -11.690  10.958  1.00  0.60
ATOM    451  O   VAL A  29      24.693 -11.006  10.099  1.00 -0.55
ATOM    452  N   TYR A  30      23.785 -12.955  10.763  1.00 -0.40
ATOM    453  HN  TYR A  30      23.266 -13.427  11.475  1.00  0.25
ATOM    454  CA  TYR A  30      24.125 -13.669   9.547  1.00  0.05
ATOM    455  HA  TYR A  30      24.703 -12.989   8.921  1.00  0.05
ATOM    456  CB  TYR A  30      24.940 -14.923   9.883  1.00 -0.10
ATOM    457  HB1 TYR A  30      25.162 -15.464   8.964  1.00  0.05
ATOM    458  HB2 TYR A  30      24.355 -15.567  10.539  1.00  0.05
ATOM    459  CG  TYR A  30      26.239 -14.607  10.569  1.00  0.00
ATOM    460  CD1 TYR A  30      26.270 -14.258  11.905  1.00 -0.13
ATOM    461  HD1 TYR A  30      25.356 -14.267  12.480  1.00  0.13
ATOM    462  CE1 TYR A  30      27.456 -13.897  12.515  1.00 -0.13
ATOM    463  HE1 TYR A  30      27.467 -13.619  13.559  1.00  0.13
ATOM    464  CD2 TYR A  30      27.434 -14.600   9.859  1.00 -0.13
ATOM    465  HD2 TYR A  30      27.429 -14.876   8.815  1.00  0.13
ATOM    466  CE2 TYR A  30      28.626 -14.249  10.456  1.00 -0.13
ATOM    467  HE2 TYR A  30      29.543 -14.255   9.885  1.00  0.13
ATOM    468  CZ  TYR A  30      28.638 -13.893  11.778  1.00  0.25
ATOM    469  OH  TYR A  30      29.832 -13.512  12.359  1.00 -0.65
ATOM    470  HH  TYR A  30      29.683 -12.770  12.930  1.00  0.40
ATOM    471  C   TYR A  30      22.873 -14.075   8.797  1.00  0.60
ATOM    472  O   TYR A  30      21.801 -14.236   9.392  1.00 -0.55
ATOM    473  N   GLU A  31      23.013 -14.243   7.486  1.00 -0.40
ATOM    474  HN  GLU A  31      23.791 -13.833   7.010  1.00  0.25
ATOM    475  CA  GLU A  31      22.039 -15.019   6.751  1.00  0.05
ATOM    476  HA  GLU A  31      21.058 -14.754   7.144  1.00  0.05
ATOM    477  CB  GLU A  31      22.109 -14.731   5.256  1.00 -0.10
ATOM    478  HB1 GLU A  31      23.105 -14.975   4.888  1.00  0.05
ATOM    479  HB2 GLU A  31      21.932 -13.670   5.085  1.00  0.05
ATOM    480  CG  GLU A  31      21.079 -15.542   4.492  1.00 -0.25
ATOM    481  HG1 GLU A  31      20.108 -15.433   4.974  1.00  0.05
ATOM    482  HG2 GLU A  31      21.368 -16.592   4.506  1.00  0.05
ATOM    483  CD  GLU A  31      20.931 -15.122   3.053  1.00  0.35
ATOM    484  OE1 GLU A  31      20.869 -13.897   2.792  1.00 -0.60
ATOM    485  OE2 GLU A  31      20.869 -16.025   2.186  1.00 -0.60
ATOM    486  C   GLU A  31      22.272 -16.504   6.991  1.00  0.60
ATOM    487  O   GLU A  31      23.405 -16.954   7.124  1.00 -0.55
ATOM    488  N   GLY A  32      21.185 -17.259   7.058  1.00 -0.40
ATOM    489  HN  GLY A  32      20.284 -16.844   6.931  1.00  0.25
ATOM    490  CA  GLY A  32      21.295 -18.676   7.313  1.00  0.00
ATOM    491  HA1 GLY A  32      21.320 -18.817   8.393  1.00  0.05
ATOM    492  HA2 GLY A  32      22.216 -19.026   6.847  1.00  0.05
ATOM    493  C   GLY A  32      20.119 -19.408   6.730  1.00  0.60
ATOM    494  O   GLY A  32      19.135 -18.801   6.308  1.00 -0.55
ATOM    495  N   VAL A  33      20.214 -20.726   6.692  1.00 -0.40
ATOM    496  HN  VAL A  33      21.061 -21.174   6.978  1.00  0.25
ATOM    497  CA  VAL A  33      19.090 -21.521   6.235  1.00  0.05
ATOM    498  HA  VAL A  33      18.256 -20.834   6.094  1.00  0.05
ATOM    499  CB  VAL A  33      19.396 -22.267   4.918  1.00 -0.05
ATOM    500  HB  VAL A  33      20.290 -22.878   5.039  1.00  0.05
ATOM    501  CG1 VAL A  33      18.220 -23.146   4.553  1.00 -0.15
ATOM    502 HG11 VAL A  33      17.319 -22.548   4.418  1.00  0.05
ATOM    503 HG12 VAL A  33      18.029 -23.868   5.347  1.00  0.05
ATOM    504 HG13 VAL A  33      18.418 -23.671   3.619  1.00  0.05
ATOM    505  CG2 VAL A  33      19.655 -21.282   3.810  1.00 -0.15
ATOM    506 HG21 VAL A  33      20.244 -20.440   4.173  1.00  0.05
ATOM    507 HG22 VAL A  33      18.713 -20.893   3.424  1.00  0.05
ATOM    508 HG23 VAL A  33      20.211 -21.760   3.004  1.00  0.05
ATOM    509  C   VAL A  33      18.726 -22.544   7.279  1.00  0.60
ATOM    510  O   VAL A  33      19.589 -23.216   7.840  1.00 -0.55
ATOM    511  N   TRP A  34      17.433 -22.643   7.540  1.00 -0.40
ATOM    512  HN  TRP A  34      16.803 -21.977   7.139  1.00  0.25
ATOM    513  CA  TRP A  34      16.909 -23.686   8.387  1.00  0.05
ATOM    514  HA  TRP A  34      17.639 -23.871   9.175  1.00  0.05
ATOM    515  CB  TRP A  34      15.581 -23.225   8.969  1.00 -0.10
ATOM    516  HB1 TRP A  34      14.878 -23.050   8.156  1.00  0.05
ATOM    517  HB2 TRP A  34      15.734 -22.292   9.510  1.00  0.05
ATOM    518  CG  TRP A  34      14.976 -24.199   9.897  1.00 -0.03
ATOM    519  CD2 TRP A  34      13.764 -24.031  10.639  1.00  0.10
ATOM    520  CE2 TRP A  34      13.583 -25.196  11.415  1.00 -0.04
ATOM    521  CE3 TRP A  34      12.814 -23.006  10.726  1.00 -0.13
ATOM    522  HE3 TRP A  34      12.923 -22.104  10.143  1.00  0.10
ATOM    523  CD1 TRP A  34      15.467 -25.427  10.235  1.00 -0.04
ATOM    524  HD1 TRP A  34      16.376 -25.859   9.844  1.00  0.10
ATOM    525  NE1 TRP A  34      14.634 -26.035  11.148  1.00 -0.36
ATOM    526  HE1 TRP A  34      14.770 -26.922  11.542  1.00  0.30
ATOM    527  CZ2 TRP A  34      12.494 -25.363  12.268  1.00 -0.13
ATOM    528  HZ2 TRP A  34      12.372 -26.261  12.854  1.00  0.13
ATOM    529  CZ3 TRP A  34      11.739 -23.170  11.568  1.00 -0.13
ATOM    530  HZ3 TRP A  34      11.000 -22.386  11.643  1.00  0.13
ATOM    531  CH2 TRP A  34      11.584 -24.339  12.332  1.00 -0.13
ATOM    532  HH2 TRP A  34      10.729 -24.433  12.985  1.00  0.13
ATOM    533  C   TRP A  34      16.711 -24.906   7.490  1.00  0.60
ATOM    534  O   TRP A  34      15.659 -25.065   6.880  1.00 -0.55
ATOM    535  N   LYS A  35      17.723 -25.763   7.407  1.00 -0.40
ATOM    536  HN  LYS A  35      18.435 -25.754   8.109  1.00  0.25
ATOM    537  CA  LYS A  35      17.808 -26.719   6.303  1.00  0.05
ATOM    538  HA  LYS A  35      17.796 -26.148   5.375  1.00  0.05
ATOM    539  CB  LYS A  35      19.092 -27.534   6.422  1.00 -0.10
ATOM    540  HB1 LYS A  35      19.923 -26.937   6.048  1.00  0.05
ATOM    541  HB2 LYS A  35      19.002 -28.424   5.800  1.00  0.05
ATOM    542  CG  LYS A  35      19.395 -27.957   7.835  1.00 -0.10
ATOM    543  HG1 LYS A  35      18.718 -28.761   8.122  1.00  0.05
ATOM    544  HG2 LYS A  35      19.229 -27.114   8.505  1.00  0.05
ATOM    545  CD  LYS A  35      20.838 -28.439   7.980  1.00 -0.10
ATOM    546  HD1 LYS A  35      20.917 -29.458   7.603  1.00  0.05
ATOM    547  HD2 LYS A  35      21.113 -28.442   9.034  1.00  0.05
ATOM    548  CE  LYS A  35      21.795 -27.546   7.215  1.00  0.05
ATOM    549  HE1 LYS A  35      21.493 -26.503   7.314  1.00  0.10
ATOM    550  HE2 LYS A  35      21.806 -27.826   6.162  1.00  0.10
ATOM    551  NZ  LYS A  35      23.182 -27.669   7.733  1.00 -0.30
ATOM    552  HZ1 LYS A  35      23.502 -28.654   7.637  1.00  0.35
ATOM    553  HZ2 LYS A  35      23.203 -27.393   8.736  1.00  0.35
ATOM    554  HZ3 LYS A  35      23.812 -27.046   7.189  1.00  0.35
ATOM    555  C   LYS A  35      16.612 -27.657   6.200  1.00  0.60
ATOM    556  O   LYS A  35      16.274 -28.122   5.119  1.00 -0.55
ATOM    557  N   LYS A  36      15.971 -27.927   7.330  1.00 -0.40
ATOM    558  HN  LYS A  36      16.276 -27.500   8.181  1.00  0.25
ATOM    559  CA  LYS A  36      14.828 -28.837   7.351  1.00  0.05
ATOM    560  HA  LYS A  36      15.195 -29.826   7.077  1.00  0.05
ATOM    561  CB  LYS A  36      14.196 -28.860   8.748  1.00 -0.10
ATOM    562  HB1 LYS A  36      13.847 -27.856   8.982  1.00  0.05
ATOM    563  HB2 LYS A  36      14.966 -29.132   9.468  1.00  0.05
ATOM    564  CG  LYS A  36      13.032 -29.819   8.910  1.00 -0.10
ATOM    565  HG1 LYS A  36      13.052 -30.555   8.106  1.00  0.05
ATOM    566  HG2 LYS A  36      12.094 -29.268   8.846  1.00  0.05
ATOM    567  CD  LYS A  36      13.113 -30.532  10.256  1.00 -0.10
ATOM    568  HD1 LYS A  36      13.973 -30.153  10.807  1.00  0.05
ATOM    569  HD2 LYS A  36      13.258 -31.598  10.085  1.00  0.05
ATOM    570  CE  LYS A  36      11.858 -30.331  11.096  1.00  0.05
ATOM    571  HE1 LYS A  36      11.092 -29.836  10.499  1.00  0.10
ATOM    572  HE2 LYS A  36      12.093 -29.722  11.969  1.00  0.10
ATOM    573  NZ  LYS A  36      11.276 -31.630  11.594  1.00 -0.30
ATOM    574  HZ1 LYS A  36      11.978 -32.121  12.183  1.00  0.35
ATOM    575  HZ2 LYS A  36      11.023 -32.230  10.783  1.00  0.35
ATOM    576  HZ3 LYS A  36      10.425 -31.435  12.159  1.00  0.35
ATOM    577  C   LYS A  36      13.804 -28.366   6.335  1.00  0.60
ATOM    578  O   LYS A  36      13.429 -29.102   5.428  1.00 -0.55
ATOM    579  N   TYR A  37      13.370 -27.119   6.487  1.00 -0.40
ATOM    580  HN  TYR A  37      13.825 -26.523   7.148  1.00  0.25
ATOM    581  CA  TYR A  37      12.250 -26.599   5.716  1.00  0.05
ATOM    582  HA  TYR A  37      11.732 -27.449   5.273  1.00  0.05
ATOM    583  CB  TYR A  37      11.326 -25.820   6.637  1.00 -0.10
ATOM    584  HB1 TYR A  37      10.480 -25.442   6.064  1.00  0.05
ATOM    585  HB2 TYR A  37      11.869 -24.976   7.063  1.00  0.05
ATOM    586  CG  TYR A  37      10.795 -26.664   7.768  1.00  0.00
ATOM    587  CD1 TYR A  37       9.707 -27.498   7.577  1.00 -0.13
ATOM    588  HD1 TYR A  37       9.248 -27.553   6.601  1.00  0.13
ATOM    589  CE1 TYR A  37       9.198 -28.259   8.606  1.00 -0.13
ATOM    590  HE1 TYR A  37       8.350 -28.906   8.435  1.00  0.13
ATOM    591  CD2 TYR A  37      11.370 -26.615   9.027  1.00 -0.13
ATOM    592  HD2 TYR A  37      12.224 -25.976   9.196  1.00  0.13
ATOM    593  CE2 TYR A  37      10.869 -27.370  10.070  1.00 -0.13
ATOM    594  HE2 TYR A  37      11.327 -27.320  11.047  1.00  0.13
ATOM    595  CZ  TYR A  37       9.776 -28.191   9.853  1.00  0.25
ATOM    596  OH  TYR A  37       9.244 -28.927  10.891  1.00 -0.65
ATOM    597  HH  TYR A  37       8.309 -28.778  10.937  1.00  0.40
ATOM    598  C   TYR A  37      12.737 -25.711   4.598  1.00  0.60
ATOM    599  O   TYR A  37      11.966 -24.936   4.029  1.00 -0.55
ATOM    600  N   SER A  38      14.018 -25.862   4.274  1.00 -0.40
ATOM    601  HN  SER A  38      14.493 -26.687   4.581  1.00  0.25
ATOM    602  CA  SER A  38      14.760 -24.883   3.494  1.00  0.05
ATOM    603  HA  SER A  38      15.790 -25.234   3.432  1.00  0.05
ATOM    604  CB  SER A  38      14.159 -24.735   2.102  1.00  0.05
ATOM    605  HB1 SER A  38      14.761 -24.051   1.504  1.00  0.10
ATOM    606  HB2 SER A  38      13.139 -24.357   2.172  1.00  0.10
ATOM    607  OG  SER A  38      14.120 -25.982   1.435  1.00 -0.65
ATOM    608  HG  SER A  38      13.719 -26.599   2.033  1.00  0.40
ATOM    609  C   SER A  38      14.708 -23.554   4.240  1.00  0.60
ATOM    610  O   SER A  38      15.385 -23.385   5.254  1.00 -0.55
ATOM    611  N   LEU A  39      13.903 -22.619   3.754  1.00 -0.40
ATOM    612  HN  LEU A  39      13.437 -22.785   2.885  1.00  0.25
ATOM    613  CA  LEU A  39      13.676 -21.349   4.453  1.00  0.05
ATOM    614  HA  LEU A  39      13.188 -20.676   3.749  1.00  0.05
ATOM    615  CB  LEU A  39      12.801 -21.564   5.688  1.00 -0.10
ATOM    616  HB1 LEU A  39      13.361 -22.102   6.453  1.00  0.05
ATOM    617  HB2 LEU A  39      11.925 -22.157   5.426  1.00  0.05
ATOM    618  CG  LEU A  39      12.369 -20.201   6.219  1.00 -0.05
ATOM    619  HG  LEU A  39      13.237 -19.550   6.321  1.00  0.05
ATOM    620  CD1 LEU A  39      11.379 -19.592   5.255  1.00 -0.15
ATOM    621 HD11 LEU A  39      10.589 -20.303   5.014  1.00  0.05
ATOM    622 HD12 LEU A  39      11.879 -19.316   4.326  1.00  0.05
ATOM    623 HD13 LEU A  39      10.916 -18.710   5.698  1.00  0.05
ATOM    624  CD2 LEU A  39      11.754 -20.334   7.584  1.00 -0.15
ATOM    625 HD21 LEU A  39      12.467 -20.764   8.288  1.00  0.05
ATOM    626 HD22 LEU A  39      10.884 -20.990   7.543  1.00  0.05
ATOM    627 HD23 LEU A  39      11.458 -19.355   7.960  1.00  0.05
ATOM    628  C   LEU A  39      14.928 -20.558   4.873  1.00  0.60
ATOM    629  O   LEU A  39      15.652 -20.936   5.792  1.00 -0.55
ATOM    630  N   THR A  40      15.157 -19.439   4.200  1.00 -0.40
ATOM    631  HN  THR A  40      14.593 -19.227   3.402  1.00  0.25
ATOM    632  CA  THR A  40      16.212 -18.508   4.595  1.00  0.05
ATOM    633  HA  THR A  40      17.107 -19.099   4.789  1.00  0.05
ATOM    634  CB  THR A  40      16.475 -17.479   3.487  1.00  0.15
ATOM    635  HB  THR A  40      15.607 -16.834   3.348  1.00  0.10
ATOM    636  OG1 THR A  40      16.727 -18.172   2.266  1.00 -0.65
ATOM    637  HG1 THR A  40      17.488 -18.717   2.414  1.00  0.40
ATOM    638  CG2 THR A  40      17.682 -16.616   3.817  1.00 -0.15
ATOM    639 HG21 THR A  40      18.533 -17.236   4.098  1.00  0.05
ATOM    640 HG22 THR A  40      17.455 -15.955   4.654  1.00  0.05
ATOM    641 HG23 THR A  40      17.969 -16.023   2.949  1.00  0.05
ATOM    642  C   THR A  40      15.783 -17.768   5.847  1.00  0.60
ATOM    643  O   THR A  40      14.649 -17.274   5.938  1.00 -0.55
ATOM    644  N   VAL A  41      16.692 -17.698   6.814  1.00 -0.40
ATOM    645  HN  VAL A  41      17.585 -18.123   6.668  1.00  0.25
ATOM    646  CA  VAL A  41      16.431 -17.022   8.082  1.00  0.05
ATOM    647  HA  VAL A  41      15.495 -16.476   7.965  1.00  0.05
ATOM    648  CB  VAL A  41      16.324 -18.037   9.263  1.00 -0.05
ATOM    649  HB  VAL A  41      16.144 -17.498  10.193  1.00  0.05
ATOM    650  CG1 VAL A  41      15.179 -19.023   9.011  1.00 -0.15
ATOM    651 HG11 VAL A  41      15.347 -19.581   8.090  1.00  0.05
ATOM    652 HG12 VAL A  41      14.235 -18.487   8.913  1.00  0.05
ATOM    653 HG13 VAL A  41      15.111 -19.738   9.831  1.00  0.05
ATOM    654  CG2 VAL A  41      17.650 -18.772   9.447  1.00 -0.15
ATOM    655 HG21 VAL A  41      18.453 -18.069   9.667  1.00  0.05
ATOM    656 HG22 VAL A  41      17.913 -19.309   8.535  1.00  0.05
ATOM    657 HG23 VAL A  41      17.579 -19.474  10.278  1.00  0.05
ATOM    658  C   VAL A  41      17.573 -16.057   8.379  1.00  0.60
ATOM    659  O   VAL A  41      18.581 -16.038   7.666  1.00 -0.55
ATOM    660  N   ALA A  42      17.410 -15.259   9.430  1.00 -0.40
ATOM    661  HN  ALA A  42      16.505 -15.177   9.847  1.00  0.25
ATOM    662  CA  ALA A  42      18.523 -14.504   9.984  1.00  0.05
ATOM    663  HA  ALA A  42      19.372 -14.646   9.316  1.00  0.05
ATOM    664  CB  ALA A  42      18.170 -13.021  10.098  1.00 -0.15
ATOM    665  HB1 ALA A  42      17.306 -12.879  10.748  1.00  0.05
ATOM    666  HB2 ALA A  42      17.923 -12.616   9.117  1.00  0.05
ATOM    667  HB3 ALA A  42      19.006 -12.467  10.523  1.00  0.05
ATOM    668  C   ALA A  42      18.891 -15.056  11.351  1.00  0.60
ATOM    669  O   ALA A  42      18.028 -15.496  12.130  1.00 -0.55
ATOM    670  N   VAL A  43      20.190 -15.026  11.627  1.00 -0.40
ATOM    671  HN  VAL A  43      20.811 -14.585  10.979  1.00  0.25
ATOM    672  CA  VAL A  43      20.738 -15.612  12.839  1.00  0.05
ATOM    673  HA  VAL A  43      19.898 -15.824  13.500  1.00  0.05
ATOM    674  CB  VAL A  43      21.521 -16.905  12.527  1.00 -0.05
ATOM    675  HB  VAL A  43      22.432 -16.659  11.982  1.00  0.05
ATOM    676  CG1 VAL A  43      21.878 -17.625  13.820  1.00 -0.15
ATOM    677 HG11 VAL A  43      20.978 -17.890  14.374  1.00  0.05
ATOM    678 HG12 VAL A  43      22.487 -16.980  14.454  1.00  0.05
ATOM    679 HG13 VAL A  43      22.422 -18.544  13.601  1.00  0.05
ATOM    680  CG2 VAL A  43      20.694 -17.812  11.611  1.00 -0.15
ATOM    681 HG21 VAL A  43      20.618 -17.384  10.612  1.00  0.05
ATOM    682 HG22 VAL A  43      19.685 -17.927  12.006  1.00  0.05
ATOM    683 HG23 VAL A  43      21.167 -18.790  11.523  1.00  0.05
ATOM    684  C   VAL A  43      21.682 -14.628  13.507  1.00  0.60
ATOM    685  O   VAL A  43      22.715 -14.249  12.944  1.00 -0.55
ATOM    686  N   LYS A  44      21.314 -14.211  14.709  1.00 -0.40
ATOM    687  HN  LYS A  44      20.394 -14.423  15.038  1.00  0.25
ATOM    688  CA  LYS A  44      22.211 -13.457  15.555  1.00  0.05
ATOM    689  HA  LYS A  44      22.915 -12.939  14.905  1.00  0.05
ATOM    690  CB  LYS A  44      21.413 -12.459  16.398  1.00 -0.10
ATOM    691  HB1 LYS A  44      20.735 -13.018  17.041  1.00  0.05
ATOM    692  HB2 LYS A  44      20.819 -11.841  15.727  1.00  0.05
ATOM    693  CG  LYS A  44      22.249 -11.549  17.266  1.00 -0.10
ATOM    694  HG1 LYS A  44      22.980 -11.034  16.643  1.00  0.05
ATOM    695  HG2 LYS A  44      22.787 -12.150  17.999  1.00  0.05
ATOM    696  CD  LYS A  44      21.396 -10.514  17.997  1.00 -0.10
ATOM    697  HD1 LYS A  44      20.683 -11.023  18.645  1.00  0.05
ATOM    698  HD2 LYS A  44      20.837  -9.925  17.271  1.00  0.05
ATOM    699  CE  LYS A  44      22.275  -9.592  18.832  1.00  0.05
ATOM    700  HE1 LYS A  44      23.111  -9.243  18.225  1.00  0.10
ATOM    701  HE2 LYS A  44      22.652 -10.138  19.696  1.00  0.10
ATOM    702  NZ  LYS A  44      21.573  -8.377  19.352  1.00 -0.30
ATOM    703  HZ1 LYS A  44      20.778  -8.668  19.955  1.00  0.35
ATOM    704  HZ2 LYS A  44      21.215  -7.815  18.553  1.00  0.35
ATOM    705  HZ3 LYS A  44      22.239  -7.804  19.908  1.00  0.35
ATOM    706  C   LYS A  44      22.961 -14.449  16.450  1.00  0.60
ATOM    707  O   LYS A  44      22.400 -15.447  16.931  1.00 -0.55
ATOM    708  N   THR A  45      24.244 -14.185  16.649  1.00 -0.40
ATOM    709  HN  THR A  45      24.663 -13.403  16.187  1.00  0.25
ATOM    710  CA  THR A  45      25.048 -15.012  17.525  1.00  0.05
ATOM    711  HA  THR A  45      24.360 -15.643  18.088  1.00  0.05
ATOM    712  CB  THR A  45      26.037 -15.874  16.731  1.00  0.15
ATOM    713  HB  THR A  45      26.587 -16.536  17.399  1.00  0.10
ATOM    714  OG1 THR A  45      26.974 -15.028  16.061  1.00 -0.65
ATOM    715  HG1 THR A  45      27.309 -14.424  16.711  1.00  0.40
ATOM    716  CG2 THR A  45      25.309 -16.691  15.706  1.00 -0.15
ATOM    717 HG21 THR A  45      25.078 -16.089  14.827  1.00  0.05
ATOM    718 HG22 THR A  45      24.370 -17.061  16.117  1.00  0.05
ATOM    719 HG23 THR A  45      25.926 -17.531  15.387  1.00  0.05
ATOM    720  C   THR A  45      25.828 -14.120  18.474  1.00  0.60
ATOM    721  O   THR A  45      25.696 -12.896  18.447  1.00 -0.55
ATOM    722  N   LEU A  46      26.770 -14.778  19.185  1.00 -0.40
ATOM    723  HN  LEU A  46      26.783 -15.774  19.108  1.00  0.25
ATOM    724  CA  LEU A  46      27.754 -14.175  20.041  1.00  0.05
ATOM    725  HA  LEU A  46      27.336 -13.225  20.372  1.00  0.05
ATOM    726  CB  LEU A  46      28.116 -15.042  21.256  1.00 -0.10
ATOM    727  HB1 LEU A  46      28.977 -14.593  21.749  1.00  0.05
ATOM    728  HB2 LEU A  46      28.402 -16.029  20.896  1.00  0.05
ATOM    729  CG  LEU A  46      27.006 -15.215  22.295  1.00 -0.05
ATOM    730  HG  LEU A  46      26.116 -15.616  21.810  1.00  0.05
ATOM    731  CD1 LEU A  46      27.445 -16.164  23.417  1.00 -0.15
ATOM    732 HD11 LEU A  46      28.419 -15.872  23.809  1.00  0.05
ATOM    733 HD12 LEU A  46      27.526 -17.183  23.038  1.00  0.05
ATOM    734 HD13 LEU A  46      26.728 -16.134  24.238  1.00  0.05
ATOM    735  CD2 LEU A  46      26.559 -13.857  22.856  1.00 -0.15
ATOM    736 HD21 LEU A  46      26.020 -13.286  22.100  1.00  0.05
ATOM    737 HD22 LEU A  46      27.426 -13.273  23.164  1.00  0.05
ATOM    738 HD23 LEU A  46      25.893 -14.002  23.707  1.00  0.05
ATOM    739  C   LEU A  46      29.036 -14.151  19.257  1.00  0.60
ATOM    740  O   LEU A  46      29.276 -15.049  18.450  1.00 -0.55
ATOM    741  N   LYS A  47      29.868 -13.101  19.465  1.00 -0.40
ATOM    742  HN  LYS A  47      29.524 -12.362  20.042  1.00  0.25
ATOM    743  CA  LYS A  47      31.208 -12.946  18.932  1.00  0.05
ATOM    744  HA  LYS A  47      31.809 -13.706  19.430  1.00  0.05
ATOM    745  CB  LYS A  47      31.379 -13.090  17.394  1.00 -0.10
ATOM    746  HB1 LYS A  47      32.250 -12.512  17.090  1.00  0.05
ATOM    747  HB2 LYS A  47      30.500 -12.667  16.910  1.00  0.05
ATOM    748  CG  LYS A  47      31.558 -14.531  16.899  1.00 -0.10
ATOM    749  HG1 LYS A  47      30.850 -15.163  17.432  1.00  0.05
ATOM    750  HG2 LYS A  47      32.566 -14.854  17.152  1.00  0.05
ATOM    751  CD  LYS A  47      31.352 -14.745  15.400  1.00 -0.10
ATOM    752  HD1 LYS A  47      32.031 -15.525  15.058  1.00  0.05
ATOM    753  HD2 LYS A  47      31.597 -13.823  14.875  1.00  0.05
ATOM    754  CE  LYS A  47      29.923 -15.147  15.052  1.00  0.05
ATOM    755  HE1 LYS A  47      29.872 -15.518  14.029  1.00  0.10
ATOM    756  HE2 LYS A  47      29.251 -14.297  15.167  1.00  0.10
ATOM    757  NZ  LYS A  47      29.466 -16.222  15.956  1.00 -0.30
ATOM    758  HZ1 LYS A  47      29.497 -15.884  16.939  1.00  0.35
ATOM    759  HZ2 LYS A  47      30.088 -17.049  15.854  1.00  0.35
ATOM    760  HZ3 LYS A  47      28.491 -16.490  15.711  1.00  0.35
ATOM    761  C   LYS A  47      31.681 -11.560  19.259  1.00  0.60
ATOM    762  O   LYS A  47      31.204 -10.587  18.678  1.00 -0.55
ATOM    763  N   GLU A  48      32.641 -11.422  20.206  1.00 -0.40
ATOM    764  HN  GLU A  48      32.967 -12.230  20.697  1.00  0.25
ATOM    765  CA  GLU A  48      33.200 -10.129  20.517  1.00  0.05
ATOM    766  HA  GLU A  48      33.829  -9.866  19.667  1.00  0.05
ATOM    767  CB  GLU A  48      32.191  -9.002  20.771  1.00 -0.10
ATOM    768  HB1 GLU A  48      31.690  -8.761  19.834  1.00  0.05
ATOM    769  HB2 GLU A  48      32.730  -8.118  21.109  1.00  0.05
ATOM    770  CG  GLU A  48      31.141  -9.362  21.809  1.00 -0.25
ATOM    771  HG1 GLU A  48      31.499 -10.145  22.477  1.00  0.05
ATOM    772  HG2 GLU A  48      30.216  -9.692  21.336  1.00  0.05
ATOM    773  CD  GLU A  48      30.900  -8.097  22.583  1.00  0.35
ATOM    774  OE1 GLU A  48      31.784  -7.745  23.417  1.00 -0.60
ATOM    775  OE2 GLU A  48      29.832  -7.466  22.363  1.00 -0.60
ATOM    776  C   GLU A  48      34.062 -10.225  21.743  1.00  0.60
ATOM    777  O   GLU A  48      34.186 -11.282  22.361  1.00 -0.55
ATOM    778  N   ASP A  49      34.636  -9.072  22.157  1.00 -0.40
ATOM    779  HN  ASP A  49      34.395  -8.233  21.671  1.00  0.25
ATOM    780  CA  ASP A  49      35.568  -8.972  23.247  1.00  0.05
ATOM    781  HA  ASP A  49      36.427  -9.590  22.985  1.00  0.05
ATOM    782  CB  ASP A  49      36.016  -7.515  23.504  1.00 -0.25
ATOM    783  HB1 ASP A  49      36.498  -7.105  22.617  1.00  0.05
ATOM    784  HB2 ASP A  49      36.714  -7.475  24.340  1.00  0.05
ATOM    785  CG  ASP A  49      34.788  -6.672  23.839  1.00  0.35
ATOM    786  OD1 ASP A  49      33.934  -6.484  22.933  1.00 -0.60
ATOM    787  OD2 ASP A  49      34.670  -6.230  25.013  1.00 -0.60
ATOM    788  C   ASP A  49      34.989  -9.504  24.526  1.00  0.60
ATOM    789  O   ASP A  49      35.688 -10.174  25.285  1.00 -0.55
ATOM    790  N   THR A  50      33.707  -9.227  24.801  1.00 -0.40
ATOM    791  HN  THR A  50      33.147  -8.716  24.149  1.00  0.25
ATOM    792  CA  THR A  50      33.153  -9.676  26.047  1.00  0.05
ATOM    793  HA  THR A  50      33.982 -10.029  26.660  1.00  0.05
ATOM    794  CB  THR A  50      32.424  -8.564  26.737  1.00  0.15
ATOM    795  HB  THR A  50      31.519  -8.303  26.188  1.00  0.10
ATOM    796  OG1 THR A  50      33.258  -7.418  26.797  1.00 -0.65
ATOM    797  HG1 THR A  50      33.463  -7.183  25.902  1.00  0.40
ATOM    798  CG2 THR A  50      32.059  -9.004  28.164  1.00 -0.15
ATOM    799 HG21 THR A  50      32.956  -9.246  28.734  1.00  0.05
ATOM    800 HG22 THR A  50      31.429  -9.893  28.134  1.00  0.05
ATOM    801 HG23 THR A  50      31.536  -8.201  28.683  1.00  0.05
ATOM    802  C   THR A  50      32.108 -10.677  25.679  1.00  0.60
ATOM    803  O   THR A  50      31.317 -10.402  24.781  1.00 -0.55
ATOM    804  N   MET A  51      32.054 -11.861  26.321  1.00 -0.40
ATOM    805  HN  MET A  51      32.705 -12.099  27.040  1.00  0.25
ATOM    806  CA  MET A  51      31.010 -12.761  25.915  1.00  0.05
ATOM    807  HA  MET A  51      30.973 -12.732  24.826  1.00  0.05
ATOM    808  CB  MET A  51      31.268 -14.204  26.406  1.00 -0.10
ATOM    809  HB1 MET A  51      31.077 -14.239  27.477  1.00  0.05
ATOM    810  HB2 MET A  51      32.317 -14.440  26.236  1.00  0.05
ATOM    811  CG  MET A  51      30.419 -15.283  25.732  1.00 -0.05
ATOM    812  HG1 MET A  51      30.614 -15.258  24.661  1.00  0.05
ATOM    813  HG2 MET A  51      29.368 -15.056  25.906  1.00  0.05
ATOM    814  SD  MET A  51      30.717 -16.988  26.306  1.00 -0.10
ATOM    815  CE  MET A  51      29.202 -17.722  25.625  1.00 -0.10
ATOM    816  HE1 MET A  51      29.394 -18.077  24.613  1.00  0.05
ATOM    817  HE2 MET A  51      28.412 -16.973  25.587  1.00  0.05
ATOM    818  HE3 MET A  51      28.892 -18.568  26.238  1.00  0.05
ATOM    819  C   MET A  51      29.752 -12.226  26.554  1.00  0.60
ATOM    820  O   MET A  51      29.496 -12.477  27.730  1.00 -0.55
ATOM    821  N   GLU A  52      28.935 -11.453  25.786  1.00 -0.40
ATOM    822  HN  GLU A  52      29.155 -11.330  24.818  1.00  0.25
ATOM    823  CA  GLU A  52      27.757 -10.804  26.329  1.00  0.05
ATOM    824  HA  GLU A  52      27.989 -10.541  27.361  1.00  0.05
ATOM    825  CB  GLU A  52      27.367  -9.538  25.526  1.00 -0.10
ATOM    826  HB1 GLU A  52      26.342  -9.264  25.773  1.00  0.05
ATOM    827  HB2 GLU A  52      27.413  -9.766  24.462  1.00  0.05
ATOM    828  CG  GLU A  52      28.288  -8.345  25.821  1.00 -0.25
ATOM    829  HG1 GLU A  52      29.328  -8.633  25.667  1.00  0.05
ATOM    830  HG2 GLU A  52      28.156  -8.022  26.854  1.00  0.05
ATOM    831  CD  GLU A  52      27.968  -7.170  24.900  1.00  0.35
ATOM    832  OE1 GLU A  52      27.661  -7.420  23.705  1.00 -0.60
ATOM    833  OE2 GLU A  52      28.074  -5.997  25.354  1.00 -0.60
ATOM    834  C   GLU A  52      26.574 -11.746  26.394  1.00  0.60
ATOM    835  O   GLU A  52      25.535 -11.538  25.756  1.00 -0.55
ATOM    836  N   VAL A  53      26.733 -12.796  27.243  1.00 -0.40
ATOM    837  HN  VAL A  53      27.575 -12.838  27.779  1.00  0.25
ATOM    838  CA  VAL A  53      25.767 -13.853  27.421  1.00  0.05
ATOM    839  HA  VAL A  53      25.461 -14.148  26.418  1.00  0.05
ATOM    840  CB  VAL A  53      26.247 -15.058  28.169  1.00 -0.05
ATOM    841  HB  VAL A  53      26.708 -14.755  29.109  1.00  0.05
ATOM    842  CG1 VAL A  53      25.043 -15.969  28.443  1.00 -0.15
ATOM    843 HG11 VAL A  53      24.379 -16.000  27.579  1.00  0.05
ATOM    844 HG12 VAL A  53      24.473 -15.594  29.293  1.00  0.05
ATOM    845 HG13 VAL A  53      25.379 -16.986  28.646  1.00  0.05
ATOM    846  CG2 VAL A  53      27.283 -15.766  27.296  1.00 -0.15
ATOM    847 HG21 VAL A  53      28.284 -15.386  27.501  1.00  0.05
ATOM    848 HG22 VAL A  53      27.067 -15.595  26.242  1.00  0.05
ATOM    849 HG23 VAL A  53      27.280 -16.836  27.502  1.00  0.05
ATOM    850  C   VAL A  53      24.493 -13.438  28.093  1.00  0.60
ATOM    851  O   VAL A  53      23.427 -13.798  27.592  1.00 -0.55
ATOM    852  N   GLU A  54      24.515 -12.666  29.204  1.00 -0.40
ATOM    853  HN  GLU A  54      25.360 -12.256  29.546  1.00  0.25
ATOM    854  CA  GLU A  54      23.234 -12.468  29.871  1.00  0.05
ATOM    855  HA  GLU A  54      22.803 -13.458  30.020  1.00  0.05
ATOM    856  CB  GLU A  54      23.370 -11.747  31.210  1.00 -0.10
ATOM    857  HB1 GLU A  54      23.971 -10.847  31.087  1.00  0.05
ATOM    858  HB2 GLU A  54      23.869 -12.395  31.931  1.00  0.05
ATOM    859  CG  GLU A  54      21.972 -11.375  31.723  1.00 -0.25
ATOM    860  HG1 GLU A  54      21.447 -12.286  32.008  1.00  0.05
ATOM    861  HG2 GLU A  54      21.422 -10.882  30.922  1.00  0.05
ATOM    862  CD  GLU A  54      21.962 -10.449  32.920  1.00  0.35
ATOM    863  OE1 GLU A  54      23.016  -9.842  33.228  1.00 -0.60
ATOM    864  OE2 GLU A  54      20.879 -10.334  33.547  1.00 -0.60
ATOM    865  C   GLU A  54      22.341 -11.613  29.008  1.00  0.60
ATOM    866  O   GLU A  54      21.157 -11.907  28.814  1.00 -0.55
ATOM    867  N   GLU A  55      22.927 -10.530  28.515  1.00 -0.40
ATOM    868  HN  GLU A  55      23.873 -10.335  28.774  1.00  0.25
ATOM    869  CA  GLU A  55      22.248  -9.621  27.616  1.00  0.05
ATOM    870  HA  GLU A  55      21.465  -9.122  28.186  1.00  0.05
ATOM    871  CB  GLU A  55      23.247  -8.605  27.057  1.00 -0.10
ATOM    872  HB1 GLU A  55      22.716  -7.929  26.388  1.00  0.05
ATOM    873  HB2 GLU A  55      23.999  -9.140  26.479  1.00  0.05
ATOM    874  CG  GLU A  55      23.956  -7.774  28.124  1.00 -0.25
ATOM    875  HG1 GLU A  55      23.235  -7.486  28.888  1.00  0.05
ATOM    876  HG2 GLU A  55      24.365  -6.876  27.662  1.00  0.05
ATOM    877  CD  GLU A  55      25.113  -8.509  28.824  1.00  0.35
ATOM    878  OE1 GLU A  55      25.722  -9.433  28.229  1.00 -0.60
ATOM    879  OE2 GLU A  55      25.417  -8.146  29.983  1.00 -0.60
ATOM    880  C   GLU A  55      21.634 -10.430  26.484  1.00  0.60
ATOM    881  O   GLU A  55      20.495 -10.196  26.095  1.00 -0.55
ATOM    882  N   PHE A  56      22.395 -11.385  25.965  1.00 -0.40
ATOM    883  HN  PHE A  56      23.313 -11.534  26.332  1.00  0.25
ATOM    884  CA  PHE A  56      21.919 -12.216  24.875  1.00  0.05
ATOM    885  HA  PHE A  56      21.592 -11.550  24.077  1.00  0.05
ATOM    886  CB  PHE A  56      23.039 -13.134  24.390  1.00 -0.10
ATOM    887  HB1 PHE A  56      23.149 -13.959  25.093  1.00  0.05
ATOM    888  HB2 PHE A  56      23.970 -12.570  24.360  1.00  0.05
ATOM    889  CG  PHE A  56      22.805 -13.718  23.020  1.00  0.00
ATOM    890  CD1 PHE A  56      23.246 -13.050  21.889  1.00 -0.13
ATOM    891  HD1 PHE A  56      23.729 -12.090  21.993  1.00  0.13
ATOM    892  CD2 PHE A  56      22.180 -14.948  22.867  1.00 -0.13
ATOM    893  HD2 PHE A  56      21.825 -15.480  23.738  1.00  0.13
ATOM    894  CE1 PHE A  56      23.078 -13.592  20.633  1.00 -0.13
ATOM    895  HE1 PHE A  56      23.430 -13.057  19.763  1.00  0.13
ATOM    896  CE2 PHE A  56      22.006 -15.503  21.601  1.00 -0.13
ATOM    897  HE2 PHE A  56      21.520 -16.461  21.492  1.00  0.13
ATOM    898  CZ  PHE A  56      22.458 -14.823  20.484  1.00 -0.13
ATOM    899  HZ  PHE A  56      22.328 -15.249  19.500  1.00  0.13
ATOM    900  C   PHE A  56      20.733 -13.048  25.353  1.00  0.60
ATOM    901  O   PHE A  56      19.730 -13.173  24.653  1.00 -0.55
ATOM    902  N   LEU A  57      20.841 -13.593  26.561  1.00 -0.40
ATOM    903  HN  LEU A  57      21.670 -13.434  27.097  1.00  0.25
ATOM    904  CA  LEU A  57      19.775 -14.417  27.120  1.00  0.05
ATOM    905  HA  LEU A  57      19.494 -15.146  26.360  1.00  0.05
ATOM    906  CB  LEU A  57      20.262 -15.116  28.385  1.00 -0.10
ATOM    907  HB1 LEU A  57      19.404 -15.585  28.862  1.00  0.05
ATOM    908  HB2 LEU A  57      20.658 -14.357  29.058  1.00  0.05
ATOM    909  CG  LEU A  57      21.335 -16.181  28.192  1.00 -0.05
ATOM    910  HG  LEU A  57      22.264 -15.721  27.856  1.00  0.05
ATOM    911  CD1 LEU A  57      21.547 -16.876  29.518  1.00 -0.15
ATOM    912 HD11 LEU A  57      20.624 -17.344  29.859  1.00  0.05
ATOM    913 HD12 LEU A  57      21.860 -16.156  30.274  1.00  0.05
ATOM    914 HD13 LEU A  57      22.303 -17.655  29.418  1.00  0.05
ATOM    915  CD2 LEU A  57      20.908 -17.198  27.131  1.00 -0.15
ATOM    916 HD21 LEU A  57      20.911 -16.745  26.140  1.00  0.05
ATOM    917 HD22 LEU A  57      19.898 -17.554  27.336  1.00  0.05
ATOM    918 HD23 LEU A  57      21.599 -18.041  27.118  1.00  0.05
ATOM    919  C   LEU A  57      18.505 -13.622  27.437  1.00  0.60
ATOM    920  O   LEU A  57      17.385 -14.126  27.303  1.00 -0.55
ATOM    921  N   LYS A  58      18.691 -12.382  27.862  1.00 -0.40
ATOM    922  HN  LYS A  58      19.623 -12.059  28.025  1.00  0.25
ATOM    923  CA  LYS A  58      17.578 -11.480  28.098  1.00  0.05
ATOM    924  HA  LYS A  58      16.895 -11.974  28.788  1.00  0.05
ATOM    925  CB  LYS A  58      18.108 -10.168  28.694  1.00 -0.10
ATOM    926  HB1 LYS A  58      18.608  -9.613  27.902  1.00  0.05
ATOM    927  HB2 LYS A  58      18.843 -10.415  29.458  1.00  0.05
ATOM    928  CG  LYS A  58      17.059  -9.257  29.322  1.00 -0.10
ATOM    929  HG1 LYS A  58      16.306  -9.865  29.822  1.00  0.05
ATOM    930  HG2 LYS A  58      16.568  -8.680  28.539  1.00  0.05
ATOM    931  CD  LYS A  58      17.693  -8.298  30.338  1.00 -0.10
ATOM    932  HD1 LYS A  58      18.462  -8.830  30.897  1.00  0.05
ATOM    933  HD2 LYS A  58      16.928  -7.967  31.039  1.00  0.05
ATOM    934  CE  LYS A  58      18.321  -7.072  29.670  1.00  0.05
ATOM    935  HE1 LYS A  58      18.221  -6.211  30.330  1.00  0.10
ATOM    936  HE2 LYS A  58      17.811  -6.874  28.728  1.00  0.10
ATOM    937  NZ  LYS A  58      19.784  -7.221  29.357  1.00 -0.30
ATOM    938  HZ1 LYS A  58      19.905  -7.908  28.585  1.00  0.35
ATOM    939  HZ2 LYS A  58      20.287  -7.558  30.203  1.00  0.35
ATOM    940  HZ3 LYS A  58      20.172  -6.301  29.066  1.00  0.35
ATOM    941  C   LYS A  58      16.838 -11.218  26.782  1.00  0.60
ATOM    942  O   LYS A  58      15.599 -11.244  26.741  1.00 -0.55
ATOM    943  N   GLU A  59      17.596 -10.981  25.710  1.00 -0.40
ATOM    944  HN  GLU A  59      18.592 -11.023  25.792  1.00  0.25
ATOM    945  CA  GLU A  59      16.993 -10.662  24.424  1.00  0.05
ATOM    946  HA  GLU A  59      16.366  -9.783  24.576  1.00  0.05
ATOM    947  CB  GLU A  59      18.053 -10.383  23.359  1.00 -0.10
ATOM    948  HB1 GLU A  59      18.701 -11.254  23.266  1.00  0.05
ATOM    949  HB2 GLU A  59      18.661  -9.536  23.676  1.00  0.05
ATOM    950  CG  GLU A  59      17.438 -10.073  21.997  1.00 -0.25
ATOM    951  HG1 GLU A  59      16.753  -9.232  22.099  1.00  0.05
ATOM    952  HG2 GLU A  59      16.885 -10.945  21.649  1.00  0.05
ATOM    953  CD  GLU A  59      18.457  -9.714  20.928  1.00  0.35
ATOM    954  OE1 GLU A  59      19.672  -9.785  21.205  1.00 -0.60
ATOM    955  OE2 GLU A  59      18.039  -9.358  19.805  1.00 -0.60
ATOM    956  C   GLU A  59      16.139 -11.812  23.960  1.00  0.60
ATOM    957  O   GLU A  59      15.026 -11.612  23.472  1.00 -0.55
ATOM    958  N   ALA A  60      16.669 -13.020  24.122  1.00 -0.40
ATOM    959  HN  ALA A  60      17.580 -13.105  24.526  1.00  0.25
ATOM    960  CA  ALA A  60      15.950 -14.216  23.724  1.00  0.05
ATOM    961  HA  ALA A  60      15.709 -14.114  22.666  1.00  0.05
ATOM    962  CB  ALA A  60      16.811 -15.444  23.964  1.00 -0.15
ATOM    963  HB1 ALA A  60      17.073 -15.531  25.019  1.00  0.05
ATOM    964  HB2 ALA A  60      17.736 -15.373  23.392  1.00  0.05
ATOM    965  HB3 ALA A  60      16.270 -16.345  23.676  1.00  0.05
ATOM    966  C   ALA A  60      14.662 -14.319  24.524  1.00  0.60
ATOM    967  O   ALA A  60      13.594 -14.600  23.977  1.00 -0.55
ATOM    968  N   ALA A  61      14.786 -14.092  25.828  1.00 -0.40
ATOM    969  HN  ALA A  61      15.683 -13.833  26.187  1.00  0.25
ATOM    970  CA  ALA A  61      13.672 -14.205  26.749  1.00  0.05
ATOM    971  HA  ALA A  61      13.222 -15.186  26.600  1.00  0.05
ATOM    972  CB  ALA A  61      14.174 -14.050  28.178  1.00 -0.15
ATOM    973  HB1 ALA A  61      14.647 -13.078  28.317  1.00  0.05
ATOM    974  HB2 ALA A  61      14.912 -14.820  28.403  1.00  0.05
ATOM    975  HB3 ALA A  61      13.343 -14.123  28.879  1.00  0.05
ATOM    976  C   ALA A  61      12.601 -13.162  26.438  1.00  0.60
ATOM    977  O   ALA A  61      11.406 -13.445  26.514  1.00 -0.55
ATOM    978  N   VAL A  62      13.024 -11.957  26.072  1.00 -0.40
ATOM    979  HN  VAL A  62      14.003 -11.753  26.056  1.00  0.25
ATOM    980  CA  VAL A  62      12.062 -10.941  25.696  1.00  0.05
ATOM    981  HA  VAL A  62      11.313 -10.902  26.486  1.00  0.05
ATOM    982  CB  VAL A  62      12.739  -9.571  25.527  1.00 -0.05
ATOM    983  HB  VAL A  62      13.686  -9.691  25.000  1.00  0.05
ATOM    984  CG1 VAL A  62      11.833  -8.649  24.744  1.00 -0.15
ATOM    985 HG11 VAL A  62      10.795  -8.778  25.050  1.00  0.05
ATOM    986 HG12 VAL A  62      11.901  -8.870  23.679  1.00  0.05
ATOM    987 HG13 VAL A  62      12.110  -7.610  24.921  1.00  0.05
ATOM    988  CG2 VAL A  62      13.033  -8.959  26.908  1.00 -0.15
ATOM    989 HG21 VAL A  62      13.695  -9.606  27.483  1.00  0.05
ATOM    990 HG22 VAL A  62      12.108  -8.838  27.471  1.00  0.05
ATOM    991 HG23 VAL A  62      13.522  -7.992  26.795  1.00  0.05
ATOM    992  C   VAL A  62      11.328 -11.303  24.411  1.00  0.60
ATOM    993  O   VAL A  62      10.100 -11.193  24.331  1.00 -0.55
ATOM    994  N   MET A  63      12.081 -11.740  23.408  1.00 -0.40
ATOM    995  HN  MET A  63      13.062 -11.868  23.556  1.00  0.25
ATOM    996  CA  MET A  63      11.517 -12.036  22.106  1.00  0.05
ATOM    997  HA  MET A  63      10.991 -11.144  21.768  1.00  0.05
ATOM    998  CB  MET A  63      12.632 -12.412  21.127  1.00 -0.10
ATOM    999  HB1 MET A  63      12.183 -12.711  20.181  1.00  0.05
ATOM   1000  HB2 MET A  63      13.181 -13.262  21.529  1.00  0.05
ATOM   1001  CG  MET A  63      13.611 -11.272  20.868  1.00 -0.05
ATOM   1002  HG1 MET A  63      14.208 -11.113  21.765  1.00  0.05
ATOM   1003  HG2 MET A  63      13.045 -10.366  20.654  1.00  0.05
ATOM   1004  SD  MET A  63      14.754 -11.552  19.483  1.00 -0.10
ATOM   1005  CE  MET A  63      13.717 -11.038  18.087  1.00 -0.10
ATOM   1006  HE1 MET A  63      13.284 -10.060  18.297  1.00  0.05
ATOM   1007  HE2 MET A  63      12.908 -11.754  17.943  1.00  0.05
ATOM   1008  HE3 MET A  63      14.322 -10.965  17.183  1.00  0.05
ATOM   1009  C   MET A  63      10.473 -13.151  22.168  1.00  0.60
ATOM   1010  O   MET A  63       9.486 -13.134  21.422  1.00 -0.55
ATOM   1011  N   LYS A  64      10.680 -14.119  23.052  1.00 -0.40
ATOM   1012  HN  LYS A  64      11.514 -14.122  23.603  1.00  0.25
ATOM   1013  CA  LYS A  64       9.693 -15.174  23.218  1.00  0.05
ATOM   1014  HA  LYS A  64       9.574 -15.659  22.250  1.00  0.05
ATOM   1015  CB  LYS A  64      10.151 -16.182  24.273  1.00 -0.10
ATOM   1016  HB1 LYS A  64       9.329 -16.869  24.467  1.00  0.05
ATOM   1017  HB2 LYS A  64      10.369 -15.639  25.191  1.00  0.05
ATOM   1018  CG  LYS A  64      11.372 -16.996  23.903  1.00 -0.10
ATOM   1019  HG1 LYS A  64      12.204 -16.328  23.681  1.00  0.05
ATOM   1020  HG2 LYS A  64      11.162 -17.588  23.012  1.00  0.05
ATOM   1021  CD  LYS A  64      11.744 -17.908  25.041  1.00 -0.10
ATOM   1022  HD1 LYS A  64      10.962 -18.655  25.172  1.00  0.05
ATOM   1023  HD2 LYS A  64      11.817 -17.325  25.958  1.00  0.05
ATOM   1024  CE  LYS A  64      13.066 -18.609  24.789  1.00  0.05
ATOM   1025  HE1 LYS A  64      13.892 -17.902  24.866  1.00  0.10
ATOM   1026  HE2 LYS A  64      13.069 -19.070  23.801  1.00  0.10
ATOM   1027  NZ  LYS A  64      13.274 -19.680  25.803  1.00 -0.30
ATOM   1028  HZ1 LYS A  64      12.501 -20.373  25.739  1.00  0.35
ATOM   1029  HZ2 LYS A  64      13.285 -19.259  26.754  1.00  0.35
ATOM   1030  HZ3 LYS A  64      14.181 -20.156  25.624  1.00  0.35
ATOM   1031  C   LYS A  64       8.350 -14.573  23.645  1.00  0.60
ATOM   1032  O   LYS A  64       7.308 -15.181  23.439  1.00 -0.55
ATOM   1033  N   GLU A  65       8.393 -13.379  24.233  1.00 -0.40
ATOM   1034  HN  GLU A  65       9.279 -12.923  24.316  1.00  0.25
ATOM   1035  CA  GLU A  65       7.205 -12.699  24.765  1.00  0.05
ATOM   1036  HA  GLU A  65       6.503 -13.470  25.083  1.00  0.05
ATOM   1037  CB  GLU A  65       7.601 -11.801  25.947  1.00 -0.10
ATOM   1038  HB1 GLU A  65       6.804 -11.079  26.120  1.00  0.05
ATOM   1039  HB2 GLU A  65       8.506 -11.255  25.684  1.00  0.05
ATOM   1040  CG  GLU A  65       7.849 -12.562  27.220  1.00 -0.25
ATOM   1041  HG1 GLU A  65       7.820 -11.881  28.070  1.00  0.05
ATOM   1042  HG2 GLU A  65       8.827 -13.041  27.180  1.00  0.05
ATOM   1043  CD  GLU A  65       6.796 -13.631  27.422  1.00  0.35
ATOM   1044  OE1 GLU A  65       5.596 -13.282  27.385  1.00 -0.60
ATOM   1045  OE2 GLU A  65       7.160 -14.819  27.601  1.00 -0.60
ATOM   1046  C   GLU A  65       6.475 -11.845  23.720  1.00  0.60
ATOM   1047  O   GLU A  65       5.366 -11.343  23.966  1.00 -0.55
ATOM   1048  N   ILE A  66       7.110 -11.675  22.563  1.00 -0.40
ATOM   1049  HN  ILE A  66       7.929 -12.218  22.378  1.00  0.25
ATOM   1050  CA  ILE A  66       6.652 -10.726  21.560  1.00  0.05
ATOM   1051  HA  ILE A  66       5.839 -10.154  22.006  1.00  0.05
ATOM   1052  CB  ILE A  66       7.785  -9.800  21.130  1.00 -0.05
ATOM   1053  HB  ILE A  66       8.639 -10.394  20.806  1.00  0.05
ATOM   1054  CG2 ILE A  66       7.328  -8.905  19.994  1.00 -0.15
ATOM   1055 HG21 ILE A  66       6.380  -8.425  20.239  1.00  0.05
ATOM   1056 HG22 ILE A  66       7.184  -9.492  19.087  1.00  0.05
ATOM   1057 HG23 ILE A  66       8.064  -8.123  19.812  1.00  0.05
ATOM   1058  CG1 ILE A  66       8.247  -8.969  22.311  1.00 -0.10
ATOM   1059 HG11 ILE A  66       8.503  -9.632  23.137  1.00  0.05
ATOM   1060 HG12 ILE A  66       7.433  -8.321  22.633  1.00  0.05
ATOM   1061  CD1 ILE A  66       9.444  -8.124  21.965  1.00 -0.15
ATOM   1062 HD11 ILE A  66       9.140  -7.227  21.425  1.00  0.05
ATOM   1063 HD12 ILE A  66      10.129  -8.684  21.328  1.00  0.05
ATOM   1064 HD13 ILE A  66       9.960  -7.812  22.873  1.00  0.05
ATOM   1065  C   ILE A  66       6.159 -11.440  20.314  1.00  0.60
ATOM   1066  O   ILE A  66       6.914 -12.159  19.668  1.00 -0.55
ATOM   1067  N   LYS A  67       4.892 -11.233  19.978  1.00 -0.40
ATOM   1068  HN  LYS A  67       4.302 -10.714  20.596  1.00  0.25
ATOM   1069  CA  LYS A  67       4.342 -11.745  18.728  1.00  0.05
ATOM   1070  HA  LYS A  67       5.170 -11.840  18.026  1.00  0.05
ATOM   1071  CB  LYS A  67       3.671 -13.090  18.951  1.00 -0.10
ATOM   1072  HB1 LYS A  67       2.885 -12.958  19.693  1.00  0.05
ATOM   1073  HB2 LYS A  67       4.413 -13.776  19.355  1.00  0.05
ATOM   1074  CG  LYS A  67       3.045 -13.743  17.699  1.00 -0.10
ATOM   1075  HG1 LYS A  67       3.824 -13.886  16.951  1.00  0.05
ATOM   1076  HG2 LYS A  67       2.296 -13.067  17.288  1.00  0.05
ATOM   1077  CD  LYS A  67       2.381 -15.101  17.990  1.00 -0.10
ATOM   1078  HD1 LYS A  67       1.599 -14.962  18.735  1.00  0.05
ATOM   1079  HD2 LYS A  67       3.127 -15.781  18.400  1.00  0.05
ATOM   1080  CE  LYS A  67       1.767 -15.731  16.731  1.00  0.05
ATOM   1081  HE1 LYS A  67       2.539 -15.905  15.981  1.00  0.10
ATOM   1082  HE2 LYS A  67       0.996 -15.079  16.320  1.00  0.10
ATOM   1083  NZ  LYS A  67       1.150 -17.015  17.052  1.00 -0.30
ATOM   1084  HZ1 LYS A  67       0.401 -16.872  17.759  1.00  0.35
ATOM   1085  HZ2 LYS A  67       1.870 -17.659  17.436  1.00  0.35
ATOM   1086  HZ3 LYS A  67       0.740 -17.428  16.190  1.00  0.35
ATOM   1087  C   LYS A  67       3.356 -10.741  18.153  1.00  0.60
ATOM   1088  O   LYS A  67       2.276 -10.506  18.702  1.00 -0.55
ATOM   1089  N   HIS A  68       3.752 -10.145  17.038  1.00 -0.40
ATOM   1090  HN  HIS A  68       4.625 -10.416  16.632  1.00  0.25
ATOM   1091  CA  HIS A  68       2.969  -9.118  16.387  1.00  0.05
ATOM   1092  HA  HIS A  68       1.920  -9.393  16.496  1.00  0.05
ATOM   1093  CB  HIS A  68       3.237  -7.757  17.022  1.00 -0.10
ATOM   1094  HB1 HIS A  68       4.291  -7.509  16.902  1.00  0.05
ATOM   1095  HB2 HIS A  68       3.005  -7.808  18.085  1.00  0.05
ATOM   1096  CG  HIS A  68       2.429  -6.652  16.423  1.00  0.10
ATOM   1097  ND1 HIS A  68       2.809  -5.986  15.280  1.00 -0.40
ATOM   1098  CE1 HIS A  68       1.896  -5.082  14.977  1.00  0.20
ATOM   1099  HE1 HIS A  68       1.927  -4.411  14.131  1.00  0.10
ATOM   1100  NE2 HIS A  68       0.939  -5.138  15.883  1.00 -0.40
ATOM   1101  HE2 HIS A  68       0.137  -4.575  15.899  1.00  0.30
ATOM   1102  CD2 HIS A  68       1.248  -6.111  16.798  1.00  0.00
ATOM   1103  HD2 HIS A  68       0.658  -6.393  17.658  1.00  0.10
ATOM   1104  C   HIS A  68       3.388  -9.087  14.940  1.00  0.60
ATOM   1105  O   HIS A  68       4.557  -9.302  14.622  1.00 -0.55
ATOM   1106  N   PRO A  69       2.435  -8.826  14.033  1.00 -0.25
ATOM   1107  CD  PRO A  69       0.988  -8.883  14.313  1.00  0.00
ATOM   1108  HD1 PRO A  69       0.753  -8.362  15.241  1.00  0.05
ATOM   1109  HD2 PRO A  69       0.650  -9.916  14.392  1.00  0.05
ATOM   1110  CA  PRO A  69       2.721  -8.799  12.589  1.00  0.05
ATOM   1111  HA  PRO A  69       3.092  -9.767  12.253  1.00  0.05
ATOM   1112  CB  PRO A  69       1.360  -8.466  11.956  1.00 -0.10
ATOM   1113  HB1 PRO A  69       1.005  -9.297  11.347  1.00  0.05
ATOM   1114  HB2 PRO A  69       1.437  -7.585  11.319  1.00  0.05
ATOM   1115  CG  PRO A  69       0.396  -8.203  13.140  1.00 -0.10
ATOM   1116  HG1 PRO A  69       0.299  -7.133  13.325  1.00  0.05
ATOM   1117  HG2 PRO A  69      -0.595  -8.603  12.924  1.00  0.05
ATOM   1118  C   PRO A  69       3.818  -7.823  12.137  1.00  0.60
ATOM   1119  O   PRO A  69       4.426  -7.996  11.083  1.00 -0.55
ATOM   1120  N   ASN A  70       4.059  -6.783  12.918  1.00 -0.40
ATOM   1121  HN  ASN A  70       3.560  -6.679  13.778  1.00  0.25
ATOM   1122  CA  ASN A  70       5.047  -5.793  12.527  1.00  0.05
ATOM   1123  HA  ASN A  70       5.423  -6.080  11.545  1.00  0.05
ATOM   1124  CB  ASN A  70       4.412  -4.401  12.478  1.00 -0.10
ATOM   1125  HB1 ASN A  70       5.174  -3.663  12.228  1.00  0.05
ATOM   1126  HB2 ASN A  70       3.988  -4.161  13.453  1.00  0.05
ATOM   1127  CG  ASN A  70       3.308  -4.306  11.448  1.00  0.55
ATOM   1128  OD1 ASN A  70       2.136  -4.251  11.794  1.00 -0.55
ATOM   1129  ND2 ASN A  70       3.678  -4.296  10.177  1.00 -0.60
ATOM   1130 HD21 ASN A  70       4.649  -4.350   9.943  1.00  0.30
ATOM   1131 HD22 ASN A  70       3.003  -4.235   9.442  1.00  0.30
ATOM   1132  C   ASN A  70       6.230  -5.795  13.473  1.00  0.60
ATOM   1133  O   ASN A  70       6.945  -4.813  13.590  1.00 -0.55
ATOM   1134  N   LEU A  71       6.424  -6.908  14.153  1.00 -0.40
ATOM   1135  HN  LEU A  71       5.732  -7.630  14.126  1.00  0.25
ATOM   1136  CA  LEU A  71       7.630  -7.097  14.940  1.00  0.05
ATOM   1137  HA  LEU A  71       8.239  -6.201  14.827  1.00  0.05
ATOM   1138  CB  LEU A  71       7.256  -7.319  16.403  1.00 -0.10
ATOM   1139  HB1 LEU A  71       8.118  -7.721  16.933  1.00  0.05
ATOM   1140  HB2 LEU A  71       6.450  -8.050  16.457  1.00  0.05
ATOM   1141  CG  LEU A  71       6.806  -6.029  17.090  1.00 -0.05
ATOM   1142  HG  LEU A  71       6.146  -5.471  16.427  1.00  0.05
ATOM   1143  CD1 LEU A  71       6.076  -6.361  18.378  1.00 -0.15
ATOM   1144 HD11 LEU A  71       6.735  -6.237  19.237  1.00  0.05
ATOM   1145 HD12 LEU A  71       5.735  -7.396  18.362  1.00  0.05
ATOM   1146 HD13 LEU A  71       5.222  -5.696  18.509  1.00  0.05
ATOM   1147  CD2 LEU A  71       8.026  -5.134  17.335  1.00 -0.15
ATOM   1148 HD21 LEU A  71       8.614  -5.026  16.424  1.00  0.05
ATOM   1149 HD22 LEU A  71       8.667  -5.572  18.100  1.00  0.05
ATOM   1150 HD23 LEU A  71       7.707  -4.141  17.650  1.00  0.05
ATOM   1151  C   LEU A  71       8.363  -8.292  14.381  1.00  0.60
ATOM   1152  O   LEU A  71       7.740  -9.322  14.142  1.00 -0.55
ATOM   1153  N   VAL A  72       9.669  -8.147  14.143  1.00 -0.40
ATOM   1154  HN  VAL A  72      10.114  -7.280  14.366  1.00  0.25
ATOM   1155  CA  VAL A  72      10.462  -9.236  13.560  1.00  0.05
ATOM   1156  HA  VAL A  72      10.066  -9.409  12.560  1.00  0.05
ATOM   1157  CB  VAL A  72      11.994  -8.901  13.484  1.00 -0.05
ATOM   1158  HB  VAL A  72      12.516  -9.693  12.947  1.00  0.05
ATOM   1159  CG1 VAL A  72      12.201  -7.578  12.769  1.00 -0.15
ATOM   1160 HG11 VAL A  72      11.695  -6.771  13.298  1.00  0.05
ATOM   1161 HG12 VAL A  72      11.793  -7.628  11.760  1.00  0.05
ATOM   1162 HG13 VAL A  72      13.263  -7.337  12.723  1.00  0.05
ATOM   1163  CG2 VAL A  72      12.609  -8.851  14.862  1.00 -0.15
ATOM   1164 HG21 VAL A  72      12.820  -9.856  15.226  1.00  0.05
ATOM   1165 HG22 VAL A  72      11.923  -8.375  15.563  1.00  0.05
ATOM   1166 HG23 VAL A  72      13.548  -8.298  14.835  1.00  0.05
ATOM   1167  C   VAL A  72      10.273 -10.516  14.373  1.00  0.60
ATOM   1168  O   VAL A  72      10.543 -10.560  15.569  1.00 -0.55
ATOM   1169  N   GLN A  73       9.799 -11.558  13.705  1.00 -0.40
ATOM   1170  HN  GLN A  73       9.784 -11.526  12.706  1.00  0.25
ATOM   1171  CA  GLN A  73       9.299 -12.749  14.384  1.00  0.05
ATOM   1172  HA  GLN A  73       8.891 -12.437  15.345  1.00  0.05
ATOM   1173  CB  GLN A  73       8.221 -13.389  13.510  1.00 -0.10
ATOM   1174  HB1 GLN A  73       8.504 -13.248  12.468  1.00  0.05
ATOM   1175  HB2 GLN A  73       7.286 -12.861  13.687  1.00  0.05
ATOM   1176  CG  GLN A  73       7.975 -14.861  13.732  1.00 -0.10
ATOM   1177  HG1 GLN A  73       7.391 -15.005  14.641  1.00  0.05
ATOM   1178  HG2 GLN A  73       8.926 -15.384  13.833  1.00  0.05
ATOM   1179  CD  GLN A  73       7.211 -15.468  12.564  1.00  0.55
ATOM   1180  OE1 GLN A  73       7.060 -16.685  12.460  1.00 -0.55
ATOM   1181  NE2 GLN A  73       6.726 -14.609  11.673  1.00 -0.60
ATOM   1182 HE21 GLN A  73       6.876 -13.628  11.798  1.00  0.30
ATOM   1183 HE22 GLN A  73       6.212 -14.925  10.876  1.00  0.30
ATOM   1184  C   GLN A  73      10.388 -13.776  14.721  1.00  0.60
ATOM   1185  O   GLN A  73      11.096 -14.258  13.836  1.00 -0.55
ATOM   1186  N   LEU A  74      10.490 -14.104  16.008  1.00 -0.40
ATOM   1187  HN  LEU A  74       9.934 -13.605  16.672  1.00  0.25
ATOM   1188  CA  LEU A  74      11.375 -15.156  16.490  1.00  0.05
ATOM   1189  HA  LEU A  74      12.364 -14.965  16.073  1.00  0.05
ATOM   1190  CB  LEU A  74      11.422 -15.149  18.023  1.00 -0.10
ATOM   1191  HB1 LEU A  74      10.415 -15.355  18.377  1.00  0.05
ATOM   1192  HB2 LEU A  74      11.699 -14.144  18.332  1.00  0.05
ATOM   1193  CG  LEU A  74      12.365 -16.122  18.744  1.00 -0.05
ATOM   1194  HG  LEU A  74      12.308 -17.101  18.269  1.00  0.05
ATOM   1195  CD1 LEU A  74      13.801 -15.618  18.695  1.00 -0.15
ATOM   1196 HD11 LEU A  74      13.884 -14.644  19.177  1.00  0.05
ATOM   1197 HD12 LEU A  74      14.127 -15.511  17.661  1.00  0.05
ATOM   1198 HD13 LEU A  74      14.461 -16.310  19.218  1.00  0.05
ATOM   1199  CD2 LEU A  74      11.909 -16.260  20.184  1.00 -0.15
ATOM   1200 HD21 LEU A  74      10.890 -16.645  20.230  1.00  0.05
ATOM   1201 HD22 LEU A  74      11.925 -15.289  20.679  1.00  0.05
ATOM   1202 HD23 LEU A  74      12.556 -16.955  20.719  1.00  0.05
ATOM   1203  C   LEU A  74      10.885 -16.509  16.009  1.00  0.60
ATOM   1204  O   LEU A  74       9.678 -16.777  15.998  1.00 -0.55
ATOM   1205  N   LEU A  75      11.827 -17.351  15.597  1.00 -0.40
ATOM   1206  HN  LEU A  75      12.781 -17.054  15.616  1.00  0.25
ATOM   1207  CA  LEU A  75      11.516 -18.693  15.118  1.00  0.05
ATOM   1208  HA  LEU A  75      10.433 -18.809  15.158  1.00  0.05
ATOM   1209  CB  LEU A  75      12.027 -18.877  13.691  1.00 -0.10
ATOM   1210  HB1 LEU A  75      11.761 -19.882  13.368  1.00  0.05
ATOM   1211  HB2 LEU A  75      13.112 -18.798  13.712  1.00  0.05
ATOM   1212  CG  LEU A  75      11.503 -17.890  12.640  1.00 -0.05
ATOM   1213  HG  LEU A  75      11.678 -16.866  12.969  1.00  0.05
ATOM   1214  CD1 LEU A  75      12.231 -18.150  11.340  1.00 -0.15
ATOM   1215 HD11 LEU A  75      12.205 -19.210  11.089  1.00  0.05
ATOM   1216 HD12 LEU A  75      13.275 -17.850  11.427  1.00  0.05
ATOM   1217 HD13 LEU A  75      11.758 -17.600  10.527  1.00  0.05
ATOM   1218  CD2 LEU A  75       9.984 -18.039  12.453  1.00 -0.15
ATOM   1219 HD21 LEU A  75       9.460 -17.846  13.389  1.00  0.05
ATOM   1220 HD22 LEU A  75       9.742 -19.053  12.134  1.00  0.05
ATOM   1221 HD23 LEU A  75       9.624 -17.326  11.712  1.00  0.05
ATOM   1222  C   LEU A  75      12.145 -19.744  16.018  1.00  0.60
ATOM   1223  O   LEU A  75      11.653 -20.862  16.117  1.00 -0.55
ATOM   1224  N   GLY A  76      13.244 -19.381  16.665  1.00 -0.40
ATOM   1225  HN  GLY A  76      13.614 -18.461  16.534  1.00  0.25
ATOM   1226  CA  GLY A  76      13.913 -20.304  17.560  1.00  0.00
ATOM   1227  HA1 GLY A  76      14.173 -21.186  16.975  1.00  0.05
ATOM   1228  HA2 GLY A  76      13.207 -20.550  18.353  1.00  0.05
ATOM   1229  C   GLY A  76      15.171 -19.721  18.172  1.00  0.60
ATOM   1230  O   GLY A  76      15.615 -18.639  17.789  1.00 -0.55
ATOM   1231  N   VAL A  77      15.739 -20.439  19.132  1.00 -0.40
ATOM   1232  HN  VAL A  77      15.296 -21.283  19.435  1.00  0.25
ATOM   1233  CA  VAL A  77      16.989 -20.030  19.754  1.00  0.05
ATOM   1234  HA  VAL A  77      17.454 -19.307  19.085  1.00  0.05
ATOM   1235  CB  VAL A  77      16.759 -19.400  21.154  1.00 -0.05
ATOM   1236  HB  VAL A  77      17.705 -19.031  21.549  1.00  0.05
ATOM   1237  CG1 VAL A  77      15.762 -18.249  21.056  1.00 -0.15
ATOM   1238 HG11 VAL A  77      14.804 -18.601  20.674  1.00  0.05
ATOM   1239 HG12 VAL A  77      16.136 -17.484  20.376  1.00  0.05
ATOM   1240 HG13 VAL A  77      15.592 -17.813  22.040  1.00  0.05
ATOM   1241  CG2 VAL A  77      16.259 -20.457  22.140  1.00 -0.15
ATOM   1242 HG21 VAL A  77      16.985 -21.263  22.242  1.00  0.05
ATOM   1243 HG22 VAL A  77      15.323 -20.889  21.786  1.00  0.05
ATOM   1244 HG23 VAL A  77      16.109 -20.013  23.124  1.00  0.05
ATOM   1245  C   VAL A  77      17.843 -21.273  19.921  1.00  0.60
ATOM   1246  O   VAL A  77      17.341 -22.402  19.854  1.00 -0.55
ATOM   1247  N   CYS A  78      19.139 -21.058  20.109  1.00 -0.40
ATOM   1248  HN  CYS A  78      19.502 -20.137  19.965  1.00  0.25
ATOM   1249  CA  CYS A  78      20.050 -22.120  20.519  1.00  0.05
ATOM   1250  HA  CYS A  78      19.439 -22.993  20.748  1.00  0.05
ATOM   1251  CB  CYS A  78      21.061 -22.448  19.415  1.00  0.10
ATOM   1252  HB1 CYS A  78      21.747 -23.205  19.792  1.00  0.05
ATOM   1253  HB2 CYS A  78      21.622 -21.544  19.184  1.00  0.05
ATOM   1254  SG  CYS A  78      20.373 -23.068  17.862  1.00 -0.30
ATOM   1255  HG  CYS A  78      21.364 -23.309  17.001  1.00  0.10
ATOM   1256  C   CYS A  78      20.794 -21.576  21.722  1.00  0.60
ATOM   1257  O   CYS A  78      21.831 -20.922  21.574  1.00 -0.55
ATOM   1258  N   THR A  79      20.254 -21.832  22.907  1.00 -0.40
ATOM   1259  HN  THR A  79      19.472 -22.452  22.967  1.00  0.25
ATOM   1260  CA  THR A  79      20.781 -21.225  24.119  1.00  0.05
ATOM   1261  HA  THR A  79      21.712 -20.728  23.849  1.00  0.05
ATOM   1262  CB  THR A  79      19.793 -20.224  24.711  1.00  0.15
ATOM   1263  HB  THR A  79      20.215 -19.746  25.595  1.00  0.10
ATOM   1264  OG1 THR A  79      18.601 -20.921  25.093  1.00 -0.65
ATOM   1265  HG1 THR A  79      18.875 -21.665  25.612  1.00  0.40
ATOM   1266  CG2 THR A  79      19.470 -19.131  23.707  1.00 -0.15
ATOM   1267 HG21 THR A  79      19.194 -19.561  22.744  1.00  0.05
ATOM   1268 HG22 THR A  79      20.339 -18.492  23.553  1.00  0.05
ATOM   1269 HG23 THR A  79      18.632 -18.531  24.061  1.00  0.05
ATOM   1270  C   THR A  79      21.074 -22.256  25.191  1.00  0.60
ATOM   1271  O   THR A  79      21.126 -21.926  26.373  1.00 -0.55
ATOM   1272  N   ARG A  80      21.239 -23.509  24.782  1.00 -0.40
ATOM   1273  HN  ARG A  80      21.103 -23.733  23.817  1.00  0.25
ATOM   1274  CA  ARG A  80      21.616 -24.562  25.719  1.00  0.05
ATOM   1275  HA  ARG A  80      21.135 -24.338  26.671  1.00  0.05
ATOM   1276  CB  ARG A  80      21.161 -25.928  25.189  1.00 -0.10
ATOM   1277  HB1 ARG A  80      21.610 -26.702  25.809  1.00  0.05
ATOM   1278  HB2 ARG A  80      21.535 -26.042  24.173  1.00  0.05
ATOM   1279  CG  ARG A  80      19.646 -26.144  25.171  1.00 -0.10
ATOM   1280  HG1 ARG A  80      19.195 -25.517  24.402  1.00  0.05
ATOM   1281  HG2 ARG A  80      19.223 -25.860  26.134  1.00  0.05
ATOM   1282  CD  ARG A  80      19.335 -27.606  24.887  1.00  0.00
ATOM   1283  HD1 ARG A  80      19.817 -28.239  25.631  1.00  0.05
ATOM   1284  HD2 ARG A  80      19.676 -27.870  23.886  1.00  0.05
ATOM   1285  NE  ARG A  80      17.912 -27.925  24.935  1.00 -0.40
ATOM   1286  HE  ARG A  80      17.451 -27.876  25.820  1.00  0.30
ATOM   1287  CZ  ARG A  80      17.188 -28.277  23.875  1.00  0.50
ATOM   1288  NH1 ARG A  80      17.757 -28.350  22.677  1.00 -0.45
ATOM   1289 HH11 ARG A  80      18.729 -28.141  22.572  1.00  0.35
ATOM   1290 HH12 ARG A  80      17.213 -28.614  21.880  1.00  0.35
ATOM   1291  NH2 ARG A  80      15.894 -28.575  24.013  1.00 -0.45
ATOM   1292 HH21 ARG A  80      15.465 -28.534  24.915  1.00  0.35
ATOM   1293 HH22 ARG A  80      15.354 -28.839  23.214  1.00  0.35
ATOM   1294  C   ARG A  80      23.132 -24.559  25.938  1.00  0.60
ATOM   1295  O   ARG A  80      23.608 -24.745  27.052  1.00 -0.55
ATOM   1296  N   GLU A  81      23.891 -24.353  24.869  1.00 -0.40
ATOM   1297  HN  GLU A  81      23.457 -24.276  23.971  1.00  0.25
ATOM   1298  CA  GLU A  81      25.338 -24.237  24.972  1.00  0.05
ATOM   1299  HA  GLU A  81      25.553 -23.761  25.929  1.00  0.05
ATOM   1300  CB  GLU A  81      26.016 -25.614  24.892  1.00 -0.10
ATOM   1301  HB1 GLU A  81      26.884 -25.604  25.548  1.00  0.05
ATOM   1302  HB2 GLU A  81      26.359 -25.765  23.870  1.00  0.05
ATOM   1303  CG  GLU A  81      25.142 -26.798  25.279  1.00 -0.25
ATOM   1304  HG1 GLU A  81      24.256 -26.438  25.801  1.00  0.05
ATOM   1305  HG2 GLU A  81      25.701 -27.460  25.940  1.00  0.05
ATOM   1306  CD  GLU A  81      24.684 -27.609  24.074  1.00  0.35
ATOM   1307  OE1 GLU A  81      23.784 -27.134  23.341  1.00 -0.60
ATOM   1308  OE2 GLU A  81      25.225 -28.721  23.858  1.00 -0.60
ATOM   1309  C   GLU A  81      25.857 -23.375  23.832  1.00  0.60
ATOM   1310  O   GLU A  81      25.214 -23.231  22.792  1.00 -0.55
ATOM   1311  N   PRO A  82      27.048 -22.809  24.010  1.00 -0.25
ATOM   1312  CD  PRO A  82      27.851 -22.919  25.239  1.00  0.00
ATOM   1313  HD1 PRO A  82      28.444 -23.833  25.236  1.00  0.05
ATOM   1314  HD2 PRO A  82      27.213 -22.916  26.122  1.00  0.05
ATOM   1315  CA  PRO A  82      27.706 -21.984  22.989  1.00  0.05
ATOM   1316  HA  PRO A  82      27.063 -21.157  22.690  1.00  0.05
ATOM   1317  CB  PRO A  82      28.973 -21.486  23.692  1.00 -0.10
ATOM   1318  HB1 PRO A  82      29.148 -20.432  23.479  1.00  0.05
ATOM   1319  HB2 PRO A  82      29.847 -22.050  23.365  1.00  0.05
ATOM   1320  CG  PRO A  82      28.708 -21.704  25.172  1.00 -0.10
ATOM   1321  HG1 PRO A  82      29.641 -21.856  25.715  1.00  0.05
ATOM   1322  HG2 PRO A  82      28.197 -20.844  25.606  1.00  0.05
ATOM   1323  C   PRO A  82      28.030 -22.809  21.735  1.00  0.60
ATOM   1324  O   PRO A  82      28.315 -24.002  21.825  1.00 -0.55
ATOM   1325  N   PRO A  83      27.982 -22.184  20.549  1.00 -0.25
ATOM   1326  CD  PRO A  83      28.516 -22.816  19.337  1.00  0.00
ATOM   1327  HD1 PRO A  83      27.751 -23.409  18.837  1.00  0.05
ATOM   1328  HD2 PRO A  83      29.362 -23.460  19.574  1.00  0.05
ATOM   1329  CA  PRO A  83      27.557 -20.802  20.292  1.00  0.05
ATOM   1330  HA  PRO A  83      28.064 -20.114  20.968  1.00  0.05
ATOM   1331  CB  PRO A  83      27.961 -20.555  18.839  1.00 -0.10
ATOM   1332  HB1 PRO A  83      28.423 -19.574  18.725  1.00  0.05
ATOM   1333  HB2 PRO A  83      27.093 -20.601  18.181  1.00  0.05
ATOM   1334  CG  PRO A  83      28.928 -21.637  18.517  1.00 -0.10
ATOM   1335  HG1 PRO A  83      28.896 -21.878  17.454  1.00  0.05
ATOM   1336  HG2 PRO A  83      29.944 -21.331  18.767  1.00  0.05
ATOM   1337  C   PRO A  83      26.054 -20.610  20.477  1.00  0.60
ATOM   1338  O   PRO A  83      25.247 -21.471  20.119  1.00 -0.55
ATOM   1339  N   PHE A  84      25.692 -19.464  21.033  1.00 -0.40
ATOM   1340  HN  PHE A  84      26.401 -18.820  21.319  1.00  0.25
ATOM   1341  CA  PHE A  84      24.301 -19.116  21.240  1.00  0.05
ATOM   1342  HA  PHE A  84      23.762 -20.034  21.472  1.00  0.05
ATOM   1343  CB  PHE A  84      24.200 -18.116  22.394  1.00 -0.10
ATOM   1344  HB1 PHE A  84      23.253 -17.583  22.320  1.00  0.05
ATOM   1345  HB2 PHE A  84      25.016 -17.399  22.314  1.00  0.05
ATOM   1346  CG  PHE A  84      24.271 -18.755  23.758  1.00  0.00
ATOM   1347  CD1 PHE A  84      23.909 -20.083  23.934  1.00 -0.13
ATOM   1348  HD1 PHE A  84      23.597 -20.663  23.079  1.00  0.13
ATOM   1349  CD2 PHE A  84      24.674 -18.027  24.863  1.00 -0.13
ATOM   1350  HD2 PHE A  84      24.964 -16.993  24.747  1.00  0.13
ATOM   1351  CE1 PHE A  84      23.940 -20.680  25.184  1.00 -0.13
ATOM   1352  HE1 PHE A  84      23.653 -21.715  25.299  1.00  0.13
ATOM   1353  CE2 PHE A  84      24.709 -18.615  26.122  1.00 -0.13
ATOM   1354  HE2 PHE A  84      25.023 -18.038  26.979  1.00  0.13
ATOM   1355  CZ  PHE A  84      24.338 -19.949  26.277  1.00 -0.13
ATOM   1356  HZ  PHE A  84      24.363 -20.408  27.255  1.00  0.13
ATOM   1357  C   PHE A  84      23.725 -18.528  19.962  1.00  0.60
ATOM   1358  O   PHE A  84      24.366 -17.705  19.315  1.00 -0.55
ATOM   1359  N   TYR A  85      22.529 -18.972  19.590  1.00 -0.40
ATOM   1360  HN  TYR A  85      22.088 -19.690  20.128  1.00  0.25
ATOM   1361  CA  TYR A  85      21.844 -18.439  18.417  1.00  0.05
ATOM   1362  HA  TYR A  85      22.486 -17.664  18.000  1.00  0.05
ATOM   1363  CB  TYR A  85      21.574 -19.519  17.376  1.00 -0.10
ATOM   1364  HB1 TYR A  85      20.868 -19.119  16.650  1.00  0.05
ATOM   1365  HB2 TYR A  85      21.119 -20.369  17.882  1.00  0.05
ATOM   1366  CG  TYR A  85      22.751 -20.045  16.602  1.00  0.00
ATOM   1367  CD1 TYR A  85      24.041 -19.571  16.805  1.00 -0.13
ATOM   1368  HD1 TYR A  85      24.218 -18.805  17.546  1.00  0.13
ATOM   1369  CE1 TYR A  85      25.110 -20.073  16.063  1.00 -0.13
ATOM   1370  HE1 TYR A  85      26.110 -19.700  16.226  1.00  0.13
ATOM   1371  CD2 TYR A  85      22.563 -21.026  15.646  1.00 -0.13
ATOM   1372  HD2 TYR A  85      21.568 -21.410  15.474  1.00  0.13
ATOM   1373  CE2 TYR A  85      23.610 -21.525  14.909  1.00 -0.13
ATOM   1374  HE2 TYR A  85      23.434 -22.289  14.167  1.00  0.13
ATOM   1375  CZ  TYR A  85      24.876 -21.050  15.119  1.00  0.25
ATOM   1376  OH  TYR A  85      25.891 -21.584  14.359  1.00 -0.65
ATOM   1377  HH  TYR A  85      26.660 -21.706  14.900  1.00  0.40
ATOM   1378  C   TYR A  85      20.491 -17.869  18.807  1.00  0.60
ATOM   1379  O   TYR A  85      19.823 -18.369  19.719  1.00 -0.55
ATOM   1380  N   ILE A  86      20.096 -16.826  18.088  1.00 -0.40
ATOM   1381  HN  ILE A  86      20.788 -16.291  17.603  1.00  0.25
ATOM   1382  CA  ILE A  86      18.697 -16.426  17.974  1.00  0.05
ATOM   1383  HA  ILE A  86      18.110 -17.165  18.518  1.00  0.05
ATOM   1384  CB  ILE A  86      18.456 -15.003  18.560  1.00 -0.05
ATOM   1385  HB  ILE A  86      19.134 -14.292  18.088  1.00  0.05
ATOM   1386  CG2 ILE A  86      17.010 -14.577  18.312  1.00 -0.15
ATOM   1387 HG21 ILE A  86      16.317 -15.271  18.787  1.00  0.05
ATOM   1388 HG22 ILE A  86      16.798 -14.568  17.243  1.00  0.05
ATOM   1389 HG23 ILE A  86      16.833 -13.586  18.729  1.00  0.05
ATOM   1390  CG1 ILE A  86      18.782 -14.998  20.059  1.00 -0.10
ATOM   1391 HG11 ILE A  86      19.742 -15.490  20.203  1.00  0.05
ATOM   1392 HG12 ILE A  86      18.019 -15.576  20.578  1.00  0.05
ATOM   1393  CD1 ILE A  86      18.852 -13.609  20.697  1.00 -0.15
ATOM   1394 HD11 ILE A  86      17.899 -13.090  20.595  1.00  0.05
ATOM   1395 HD12 ILE A  86      19.618 -13.008  20.207  1.00  0.05
ATOM   1396 HD13 ILE A  86      19.077 -13.694  21.760  1.00  0.05
ATOM   1397  C   ILE A  86      18.357 -16.414  16.486  1.00  0.60
ATOM   1398  O   ILE A  86      19.083 -15.824  15.684  1.00 -0.55
ATOM   1399  N   ILE A  87      17.254 -17.070  16.135  1.00 -0.40
ATOM   1400  HN  ILE A  87      16.675 -17.452  16.855  1.00  0.25
ATOM   1401  CA  ILE A  87      16.855 -17.255  14.746  1.00  0.05
ATOM   1402  HA  ILE A  87      17.634 -16.809  14.128  1.00  0.05
ATOM   1403  CB  ILE A  87      16.682 -18.767  14.398  1.00 -0.05
ATOM   1404  HB  ILE A  87      15.980 -19.226  15.094  1.00  0.05
ATOM   1405  CG2 ILE A  87      16.168 -18.913  12.988  1.00 -0.15
ATOM   1406 HG21 ILE A  87      16.767 -18.321  12.296  1.00  0.05
ATOM   1407 HG22 ILE A  87      15.138 -18.564  12.925  1.00  0.05
ATOM   1408 HG23 ILE A  87      16.222 -19.955  12.674  1.00  0.05
ATOM   1409  CG1 ILE A  87      18.001 -19.516  14.551  1.00 -0.10
ATOM   1410 HG11 ILE A  87      18.819 -18.814  14.395  1.00  0.05
ATOM   1411 HG12 ILE A  87      18.056 -20.284  13.781  1.00  0.05
ATOM   1412  CD1 ILE A  87      18.179 -20.165  15.883  1.00 -0.15
ATOM   1413 HD11 ILE A  87      17.388 -20.892  16.066  1.00  0.05
ATOM   1414 HD12 ILE A  87      18.139 -19.417  16.675  1.00  0.05
ATOM   1415 HD13 ILE A  87      19.134 -20.689  15.922  1.00  0.05
ATOM   1416  C   ILE A  87      15.514 -16.572  14.468  1.00  0.60
ATOM   1417  O   ILE A  87      14.497 -16.935  15.060  1.00 -0.55
ATOM   1418  N   THR A  88      15.502 -15.612  13.551  1.00 -0.40
ATOM   1419  HN  THR A  88      16.352 -15.361  13.088  1.00  0.25
ATOM   1420  CA  THR A  88      14.260 -14.918  13.211  1.00  0.05
ATOM   1421  HA  THR A  88      13.463 -15.397  13.780  1.00  0.05
ATOM   1422  CB  THR A  88      14.331 -13.393  13.554  1.00  0.15
ATOM   1423  HB  THR A  88      13.354 -12.928  13.420  1.00  0.10
ATOM   1424  OG1 THR A  88      15.263 -12.742  12.682  1.00 -0.65
ATOM   1425  HG1 THR A  88      14.946 -12.872  11.798  1.00  0.40
ATOM   1426  CG2 THR A  88      14.765 -13.180  15.011  1.00 -0.15
ATOM   1427 HG21 THR A  88      15.749 -13.613  15.187  1.00  0.05
ATOM   1428 HG22 THR A  88      14.059 -13.661  15.688  1.00  0.05
ATOM   1429 HG23 THR A  88      14.821 -12.115  15.235  1.00  0.05
ATOM   1430  C   THR A  88      13.981 -15.073  11.725  1.00  0.60
ATOM   1431  O   THR A  88      14.864 -15.492  10.960  1.00 -0.55
ATOM   1432  N   GLU A  89      12.756 -14.735  11.324  1.00 -0.40
ATOM   1433  HN  GLU A  89      12.074 -14.486  12.012  1.00  0.25
ATOM   1434  CA  GLU A  89      12.380 -14.717   9.919  1.00  0.05
ATOM   1435  HA  GLU A  89      12.466 -15.739   9.551  1.00  0.05
ATOM   1436  CB  GLU A  89      10.948 -14.199   9.735  1.00 -0.10
ATOM   1437  HB1 GLU A  89      10.298 -14.695  10.455  1.00  0.05
ATOM   1438  HB2 GLU A  89      10.607 -14.454   8.733  1.00  0.05
ATOM   1439  CG  GLU A  89      10.836 -12.704   9.924  1.00 -0.25
ATOM   1440  HG1 GLU A  89      11.366 -12.196   9.119  1.00  0.05
ATOM   1441  HG2 GLU A  89      11.284 -12.425  10.878  1.00  0.05
ATOM   1442  CD  GLU A  89       9.400 -12.222   9.919  1.00  0.35
ATOM   1443  OE1 GLU A  89       8.648 -12.599   9.002  1.00 -0.60
ATOM   1444  OE2 GLU A  89       9.021 -11.466  10.832  1.00 -0.60
ATOM   1445  C   GLU A  89      13.328 -13.765   9.229  1.00  0.60
ATOM   1446  O   GLU A  89      13.907 -12.893   9.865  1.00 -0.55
ATOM   1447  N   PHE A  90      13.483 -13.932   7.925  1.00 -0.40
ATOM   1448  HN  PHE A  90      12.965 -14.647   7.456  1.00  0.25
ATOM   1449  CA  PHE A  90      14.391 -13.096   7.170  1.00  0.05
ATOM   1450  HA  PHE A  90      15.082 -12.639   7.878  1.00  0.05
ATOM   1451  CB  PHE A  90      15.139 -13.946   6.154  1.00 -0.10
ATOM   1452  HB1 PHE A  90      14.424 -14.366   5.448  1.00  0.05
ATOM   1453  HB2 PHE A  90      15.641 -14.761   6.675  1.00  0.05
ATOM   1454  CG  PHE A  90      16.171 -13.188   5.374  1.00  0.00
ATOM   1455  CD1 PHE A  90      17.357 -12.795   5.971  1.00 -0.13
ATOM   1456  HD1 PHE A  90      17.530 -13.021   7.013  1.00  0.13
ATOM   1457  CD2 PHE A  90      15.964 -12.885   4.030  1.00 -0.13
ATOM   1458  HD2 PHE A  90      15.041 -13.182   3.554  1.00  0.13
ATOM   1459  CE1 PHE A  90      18.326 -12.114   5.248  1.00 -0.13
ATOM   1460  HE1 PHE A  90      19.246 -11.812   5.726  1.00  0.13
ATOM   1461  CE2 PHE A  90      16.922 -12.209   3.296  1.00 -0.13
ATOM   1462  HE2 PHE A  90      16.748 -11.984   2.254  1.00  0.13
ATOM   1463  CZ  PHE A  90      18.109 -11.821   3.906  1.00 -0.13
ATOM   1464  HZ  PHE A  90      18.861 -11.293   3.339  1.00  0.13
ATOM   1465  C   PHE A  90      13.600 -11.993   6.467  1.00  0.60
ATOM   1466  O   PHE A  90      12.543 -12.255   5.890  1.00 -0.55
ATOM   1467  N   MET A  91      14.109 -10.764   6.530  1.00 -0.40
ATOM   1468  HN  MET A  91      14.952 -10.612   7.046  1.00  0.25
ATOM   1469  CA  MET A  91      13.469  -9.637   5.867  1.00  0.05
ATOM   1470  HA  MET A  91      12.508  -9.985   5.489  1.00  0.05
ATOM   1471  CB  MET A  91      13.280  -8.492   6.850  1.00 -0.10
ATOM   1472  HB1 MET A  91      12.842  -7.642   6.328  1.00  0.05
ATOM   1473  HB2 MET A  91      14.252  -8.191   7.239  1.00  0.05
ATOM   1474  CG  MET A  91      12.387  -8.879   8.000  1.00 -0.05
ATOM   1475  HG1 MET A  91      12.354  -8.075   8.735  1.00  0.05
ATOM   1476  HG2 MET A  91      12.766  -9.780   8.481  1.00  0.05
ATOM   1477  SD  MET A  91      10.724  -9.191   7.391  1.00 -0.10
ATOM   1478  CE  MET A  91      10.138  -7.526   7.147  1.00 -0.10
ATOM   1479  HE1 MET A  91      10.526  -7.139   6.205  1.00  0.05
ATOM   1480  HE2 MET A  91      10.489  -6.887   7.957  1.00  0.05
ATOM   1481  HE3 MET A  91       9.049  -7.519   7.105  1.00  0.05
ATOM   1482  C   MET A  91      14.300  -9.181   4.690  1.00  0.60
ATOM   1483  O   MET A  91      15.424  -8.699   4.843  1.00 -0.55
ATOM   1484  N   THR A  92      13.713  -9.306   3.512  1.00 -0.40
ATOM   1485  HN  THR A  92      12.715  -9.344   3.468  1.00  0.25
ATOM   1486  CA  THR A  92      14.478  -9.389   2.284  1.00  0.05
ATOM   1487  HA  THR A  92      15.380  -9.962   2.500  1.00  0.05
ATOM   1488  CB  THR A  92      13.646 -10.076   1.189  1.00  0.15
ATOM   1489  HB  THR A  92      13.041 -10.876   1.615  1.00  0.10
ATOM   1490  OG1 THR A  92      14.524 -10.641   0.217  1.00 -0.65
ATOM   1491  HG1 THR A  92      15.135  -9.959  -0.028  1.00  0.40
ATOM   1492  CG2 THR A  92      12.727  -9.074   0.507  1.00 -0.15
ATOM   1493 HG21 THR A  92      13.302  -8.375  -0.101  1.00  0.05
ATOM   1494 HG22 THR A  92      12.177  -8.499   1.252  1.00  0.05
ATOM   1495 HG23 THR A  92      12.026  -9.591  -0.147  1.00  0.05
ATOM   1496  C   THR A  92      15.027  -8.068   1.737  1.00  0.60
ATOM   1497  O   THR A  92      15.944  -8.082   0.929  1.00 -0.55
ATOM   1498  N   TYR A  93      14.481  -6.932   2.160  1.00 -0.40
ATOM   1499  HN  TYR A  93      13.706  -6.957   2.792  1.00  0.25
ATOM   1500  CA  TYR A  93      15.011  -5.648   1.704  1.00  0.05
ATOM   1501  HA  TYR A  93      15.685  -5.854   0.873  1.00  0.05
ATOM   1502  CB  TYR A  93      13.876  -4.721   1.261  1.00 -0.10
ATOM   1503  HB1 TYR A  93      14.257  -3.706   1.154  1.00  0.05
ATOM   1504  HB2 TYR A  93      13.089  -4.725   2.014  1.00  0.05
ATOM   1505  CG  TYR A  93      13.285  -5.149  -0.049  1.00  0.00
ATOM   1506  CD1 TYR A  93      13.934  -4.873  -1.243  1.00 -0.13
ATOM   1507  HD1 TYR A  93      14.834  -4.277  -1.234  1.00  0.13
ATOM   1508  CE1 TYR A  93      13.443  -5.352  -2.449  1.00 -0.13
ATOM   1509  HE1 TYR A  93      13.958  -5.130  -3.372  1.00  0.13
ATOM   1510  CD2 TYR A  93      12.123  -5.906  -0.087  1.00 -0.13
ATOM   1511  HD2 TYR A  93      11.599  -6.119   0.833  1.00  0.13
ATOM   1512  CE2 TYR A  93      11.623  -6.393  -1.282  1.00 -0.13
ATOM   1513  HE2 TYR A  93      10.719  -6.984  -1.292  1.00  0.13
ATOM   1514  CZ  TYR A  93      12.287  -6.118  -2.463  1.00  0.25
ATOM   1515  OH  TYR A  93      11.813  -6.639  -3.655  1.00 -0.65
ATOM   1516  HH  TYR A  93      11.356  -7.452  -3.485  1.00  0.40
ATOM   1517  C   TYR A  93      15.896  -4.920   2.706  1.00  0.60
ATOM   1518  O   TYR A  93      16.259  -3.769   2.485  1.00 -0.55
ATOM   1519  N   GLY A  94      16.245  -5.587   3.801  1.00 -0.40
ATOM   1520  HN  GLY A  94      15.898  -6.513   3.951  1.00  0.25
ATOM   1521  CA  GLY A  94      17.127  -4.977   4.778  1.00  0.00
ATOM   1522  HA1 GLY A  94      17.993  -4.595   4.238  1.00  0.05
ATOM   1523  HA2 GLY A  94      17.414  -5.755   5.485  1.00  0.05
ATOM   1524  C   GLY A  94      16.460  -3.841   5.525  1.00  0.60
ATOM   1525  O   GLY A  94      15.230  -3.779   5.603  1.00 -0.55
ATOM   1526  N   ASN A  95      17.270  -2.933   6.063  1.00 -0.40
ATOM   1527  HN  ASN A  95      18.235  -2.920   5.803  1.00  0.25
ATOM   1528  CA  ASN A  95      16.775  -1.963   7.020  1.00  0.05
ATOM   1529  HA  ASN A  95      15.956  -2.434   7.563  1.00  0.05
ATOM   1530  CB  ASN A  95      17.892  -1.541   7.984  1.00 -0.10
ATOM   1531  HB1 ASN A  95      18.421  -2.427   8.333  1.00  0.05
ATOM   1532  HB2 ASN A  95      17.455  -1.026   8.839  1.00  0.05
ATOM   1533  CG  ASN A  95      18.901  -0.615   7.345  1.00  0.55
ATOM   1534  OD1 ASN A  95      18.704   0.604   7.329  1.00 -0.55
ATOM   1535  ND2 ASN A  95      19.992  -1.179   6.821  1.00 -0.60
ATOM   1536 HD21 ASN A  95      19.985  -2.152   6.590  1.00  0.30
ATOM   1537 HD22 ASN A  95      20.821  -0.646   6.654  1.00  0.30
ATOM   1538  C   ASN A  95      16.149  -0.754   6.339  1.00  0.60
ATOM   1539  O   ASN A  95      16.392  -0.487   5.163  1.00 -0.55
ATOM   1540  N   LEU A  96      15.314  -0.041   7.089  1.00 -0.40
ATOM   1541  HN  LEU A  96      15.275  -0.221   8.072  1.00  0.25
ATOM   1542  CA  LEU A  96      14.448   1.001   6.524  1.00  0.05
ATOM   1543  HA  LEU A  96      13.971   0.585   5.637  1.00  0.05
ATOM   1544  CB  LEU A  96      13.402   1.417   7.562  1.00 -0.10
ATOM   1545  HB1 LEU A  96      13.926   1.760   8.453  1.00  0.05
ATOM   1546  HB2 LEU A  96      12.817   0.538   7.824  1.00  0.05
ATOM   1547  CG  LEU A  96      12.442   2.512   7.127  1.00 -0.05
ATOM   1548  HG  LEU A  96      12.965   3.467   7.085  1.00  0.05
ATOM   1549  CD1 LEU A  96      11.886   2.174   5.771  1.00 -0.15
ATOM   1550 HD11 LEU A  96      11.507   1.152   5.754  1.00  0.05
ATOM   1551 HD12 LEU A  96      12.665   2.257   5.013  1.00  0.05
ATOM   1552 HD13 LEU A  96      11.062   2.843   5.524  1.00  0.05
ATOM   1553  CD2 LEU A  96      11.323   2.649   8.155  1.00 -0.15
ATOM   1554 HD21 LEU A  96      11.728   2.906   9.134  1.00  0.05
ATOM   1555 HD22 LEU A  96      10.782   1.708   8.251  1.00  0.05
ATOM   1556 HD23 LEU A  96      10.634   3.439   7.858  1.00  0.05
ATOM   1557  C   LEU A  96      15.241   2.223   6.068  1.00  0.60
ATOM   1558  O   LEU A  96      14.940   2.833   5.049  1.00 -0.55
ATOM   1559  N   LEU A  97      16.278   2.564   6.818  1.00 -0.40
ATOM   1560  HN  LEU A  97      16.518   2.009   7.615  1.00  0.25
ATOM   1561  CA  LEU A  97      17.064   3.733   6.491  1.00  0.05
ATOM   1562  HA  LEU A  97      16.386   4.586   6.473  1.00  0.05
ATOM   1563  CB  LEU A  97      18.153   3.935   7.523  1.00 -0.10
ATOM   1564  HB1 LEU A  97      18.835   3.085   7.528  1.00  0.05
ATOM   1565  HB2 LEU A  97      17.720   4.031   8.519  1.00  0.05
ATOM   1566  CG  LEU A  97      18.895   5.209   7.140  1.00 -0.05
ATOM   1567  HG  LEU A  97      19.375   5.088   6.169  1.00  0.05
ATOM   1568  CD1 LEU A  97      17.869   6.348   7.087  1.00 -0.15
ATOM   1569 HD11 LEU A  97      17.154   6.261   7.905  1.00  0.05
ATOM   1570 HD12 LEU A  97      17.315   6.312   6.149  1.00  0.05
ATOM   1571 HD13 LEU A  97      18.371   7.311   7.179  1.00  0.05
ATOM   1572  CD2 LEU A  97      19.998   5.512   8.136  1.00 -0.15
ATOM   1573 HD21 LEU A  97      20.720   4.696   8.171  1.00  0.05
ATOM   1574 HD22 LEU A  97      19.580   5.635   9.135  1.00  0.05
ATOM   1575 HD23 LEU A  97      20.528   6.419   7.846  1.00  0.05
ATOM   1576  C   LEU A  97      17.694   3.660   5.108  1.00  0.60
ATOM   1577  O   LEU A  97      17.591   4.618   4.342  1.00 -0.55
ATOM   1578  N   ASP A  98      18.336   2.534   4.785  1.00 -0.40
ATOM   1579  HN  ASP A  98      18.384   1.794   5.455  1.00  0.25
ATOM   1580  CA  ASP A  98      18.973   2.353   3.472  1.00  0.05
ATOM   1581  HA  ASP A  98      19.505   3.276   3.241  1.00  0.05
ATOM   1582  CB  ASP A  98      19.941   1.165   3.499  1.00 -0.25
ATOM   1583  HB1 ASP A  98      20.324   0.985   2.495  1.00  0.05
ATOM   1584  HB2 ASP A  98      19.415   0.275   3.845  1.00  0.05
ATOM   1585  CG  ASP A  98      21.115   1.403   4.415  1.00  0.35
ATOM   1586  OD1 ASP A  98      21.487   2.577   4.596  1.00 -0.60
ATOM   1587  OD2 ASP A  98      21.667   0.425   4.957  1.00 -0.60
ATOM   1588  C   ASP A  98      17.952   2.117   2.376  1.00  0.60
ATOM   1589  O   ASP A  98      18.095   2.600   1.262  1.00 -0.55
ATOM   1590  N   TYR A  99      16.917   1.354   2.699  1.00 -0.40
ATOM   1591  HN  TYR A  99      16.916   0.871   3.575  1.00  0.25
ATOM   1592  CA  TYR A  99      15.787   1.210   1.801  1.00  0.05
ATOM   1593  HA  TYR A  99      16.130   0.644   0.935  1.00  0.05
ATOM   1594  CB  TYR A  99      14.643   0.478   2.510  1.00 -0.10
ATOM   1595  HB1 TYR A  99      14.259   1.108   3.312  1.00  0.05
ATOM   1596  HB2 TYR A  99      15.024  -0.448   2.939  1.00  0.05
ATOM   1597  CG  TYR A  99      13.502   0.136   1.597  1.00  0.00
ATOM   1598  CD1 TYR A  99      13.646  -0.837   0.618  1.00 -0.13
ATOM   1599  HD1 TYR A  99      14.597  -1.336   0.501  1.00  0.13
ATOM   1600  CE1 TYR A  99      12.598  -1.176  -0.205  1.00 -0.13
ATOM   1601  HE1 TYR A  99      12.726  -1.937  -0.961  1.00  0.13
ATOM   1602  CD2 TYR A  99      12.268   0.772   1.724  1.00 -0.13
ATOM   1603  HD2 TYR A  99      12.141   1.536   2.476  1.00  0.13
ATOM   1604  CE2 TYR A  99      11.203   0.443   0.905  1.00 -0.13
ATOM   1605  HE2 TYR A  99      10.252   0.943   1.017  1.00  0.13
ATOM   1606  CZ  TYR A  99      11.371  -0.535  -0.061  1.00  0.25
ATOM   1607  OH  TYR A  99      10.319  -0.892  -0.879  1.00 -0.65
ATOM   1608  HH  TYR A  99      10.639  -1.039  -1.759  1.00  0.40
ATOM   1609  C   TYR A  99      15.299   2.570   1.332  1.00  0.60
ATOM   1610  O   TYR A  99      15.015   2.761   0.172  1.00 -0.55
ATOM   1611  N   LEU A 100      15.187   3.521   2.237  1.00 -0.40
ATOM   1612  HN  LEU A 100      15.442   3.337   3.186  1.00  0.25
ATOM   1613  CA  LEU A 100      14.690   4.845   1.857  1.00  0.05
ATOM   1614  HA  LEU A 100      13.790   4.698   1.260  1.00  0.05
ATOM   1615  CB  LEU A 100      14.383   5.656   3.114  1.00 -0.10
ATOM   1616  HB1 LEU A 100      14.372   6.712   2.848  1.00  0.05
ATOM   1617  HB2 LEU A 100      15.184   5.492   3.833  1.00  0.05
ATOM   1618  CG  LEU A 100      13.059   5.316   3.784  1.00 -0.05
ATOM   1619  HG  LEU A 100      12.955   4.235   3.870  1.00  0.05
ATOM   1620  CD1 LEU A 100      13.019   5.944   5.155  1.00 -0.15
ATOM   1621 HD11 LEU A 100      13.113   7.028   5.085  1.00  0.05
ATOM   1622 HD12 LEU A 100      13.844   5.573   5.763  1.00  0.05
ATOM   1623 HD13 LEU A 100      12.072   5.718   5.645  1.00  0.05
ATOM   1624  CD2 LEU A 100      11.916   5.824   2.907  1.00 -0.15
ATOM   1625 HD21 LEU A 100      11.949   5.357   1.923  1.00  0.05
ATOM   1626 HD22 LEU A 100      11.996   6.902   2.771  1.00  0.05
ATOM   1627 HD23 LEU A 100      10.956   5.582   3.363  1.00  0.05
ATOM   1628  C   LEU A 100      15.687   5.613   0.994  1.00  0.60
ATOM   1629  O   LEU A 100      15.308   6.314   0.051  1.00 -0.55
ATOM   1630  N   ARG A 101      16.965   5.477   1.330  1.00 -0.40
ATOM   1631  HN  ARG A 101      17.204   4.873   2.090  1.00  0.25
ATOM   1632  CA  ARG A 101      18.032   6.183   0.623  1.00  0.05
ATOM   1633  HA  ARG A 101      17.743   7.232   0.560  1.00  0.05
ATOM   1634  CB  ARG A 101      19.346   6.027   1.382  1.00 -0.10
ATOM   1635  HB1 ARG A 101      20.140   6.539   0.839  1.00  0.05
ATOM   1636  HB2 ARG A 101      19.603   4.970   1.447  1.00  0.05
ATOM   1637  CG  ARG A 101      19.241   6.596   2.757  1.00 -0.10
ATOM   1638  HG1 ARG A 101      18.531   6.000   3.329  1.00  0.05
ATOM   1639  HG2 ARG A 101      18.857   7.613   2.686  1.00  0.05
ATOM   1640  CD  ARG A 101      20.543   6.625   3.490  1.00  0.00
ATOM   1641  HD1 ARG A 101      21.356   6.917   2.826  1.00  0.05
ATOM   1642  HD2 ARG A 101      20.754   5.658   3.945  1.00  0.05
ATOM   1643  NE  ARG A 101      20.477   7.611   4.564  1.00 -0.40
ATOM   1644  HE  ARG A 101      19.666   8.193   4.614  1.00  0.30
ATOM   1645  CZ  ARG A 101      21.421   7.787   5.480  1.00  0.50
ATOM   1646  NH1 ARG A 101      22.507   7.032   5.452  1.00 -0.45
ATOM   1647 HH11 ARG A 101      22.613   6.334   4.744  1.00  0.35
ATOM   1648 HH12 ARG A 101      23.222   7.159   6.139  1.00  0.35
ATOM   1649  NH2 ARG A 101      21.289   8.730   6.406  1.00 -0.45
ATOM   1650 HH21 ARG A 101      20.475   9.311   6.415  1.00  0.35
ATOM   1651 HH22 ARG A 101      22.003   8.859   7.094  1.00  0.35
ATOM   1652  C   ARG A 101      18.204   5.695  -0.795  1.00  0.60
ATOM   1653  O   ARG A 101      18.701   6.425  -1.649  1.00 -0.55
ATOM   1654  N   GLU A 102      17.787   4.461  -1.053  1.00 -0.40
ATOM   1655  HN  GLU A 102      17.292   3.949  -0.351  1.00  0.25
ATOM   1656  CA  GLU A 102      18.045   3.849  -2.349  1.00  0.05
ATOM   1657  HA  GLU A 102      18.717   4.509  -2.897  1.00  0.05
ATOM   1658  CB  GLU A 102      18.681   2.473  -2.138  1.00 -0.10
ATOM   1659  HB1 GLU A 102      18.972   2.066  -3.106  1.00  0.05
ATOM   1660  HB2 GLU A 102      17.942   1.807  -1.695  1.00  0.05
ATOM   1661  CG  GLU A 102      19.914   2.522  -1.229  1.00 -0.25
ATOM   1662  HG1 GLU A 102      19.641   2.988  -0.283  1.00  0.05
ATOM   1663  HG2 GLU A 102      20.688   3.118  -1.711  1.00  0.05
ATOM   1664  CD  GLU A 102      20.507   1.151  -0.919  1.00  0.35
ATOM   1665  OE1 GLU A 102      19.882   0.127  -1.281  1.00 -0.60
ATOM   1666  OE2 GLU A 102      21.604   1.105  -0.309  1.00 -0.60
ATOM   1667  C   GLU A 102      16.796   3.727  -3.229  1.00  0.60
ATOM   1668  O   GLU A 102      16.891   3.316  -4.387  1.00 -0.55
ATOM   1669  N   CYS A 103      15.630   4.097  -2.694  1.00 -0.40
ATOM   1670  HN  CYS A 103      15.619   4.689  -1.888  1.00  0.25
ATOM   1671  CA  CYS A 103      14.369   3.641  -3.280  1.00  0.05
ATOM   1672  HA  CYS A 103      14.514   2.607  -3.593  1.00  0.05
ATOM   1673  CB  CYS A 103      13.229   3.742  -2.254  1.00  0.10
ATOM   1674  HB1 CYS A 103      13.566   3.305  -1.315  1.00  0.05
ATOM   1675  HB2 CYS A 103      12.376   3.174  -2.623  1.00  0.05
ATOM   1676  SG  CYS A 103      12.658   5.426  -1.904  1.00 -0.30
ATOM   1677  HG  CYS A 103      11.673   5.384  -1.004  1.00  0.10
ATOM   1678  C   CYS A 103      13.997   4.414  -4.535  1.00  0.60
ATOM   1679  O   CYS A 103      14.480   5.515  -4.767  1.00 -0.55
ATOM   1680  N   ASN A 104      13.148   3.817  -5.357  1.00 -0.40
ATOM   1681  HN  ASN A 104      12.962   2.841  -5.247  1.00  0.25
ATOM   1682  CA  ASN A 104      12.482   4.559  -6.416  1.00  0.05
ATOM   1683  HA  ASN A 104      13.178   5.323  -6.762  1.00  0.05
ATOM   1684  CB  ASN A 104      12.094   3.626  -7.559  1.00 -0.10
ATOM   1685  HB1 ASN A 104      11.593   2.747  -7.155  1.00  0.05
ATOM   1686  HB2 ASN A 104      12.992   3.312  -8.091  1.00  0.05
ATOM   1687  CG  ASN A 104      11.156   4.286  -8.562  1.00  0.55
ATOM   1688  OD1 ASN A 104      10.619   5.371  -8.322  1.00 -0.55
ATOM   1689  ND2 ASN A 104      10.958   3.628  -9.696  1.00 -0.60
ATOM   1690 HD21 ASN A 104      11.416   2.752  -9.847  1.00  0.30
ATOM   1691 HD22 ASN A 104      10.357   3.991 -10.407  1.00  0.30
ATOM   1692  C   ASN A 104      11.225   5.179  -5.830  1.00  0.60
ATOM   1693  O   ASN A 104      10.305   4.462  -5.436  1.00 -0.55
ATOM   1694  N   ARG A 105      11.193   6.509  -5.793  1.00 -0.40
ATOM   1695  HN  ARG A 105      11.938   7.018  -6.224  1.00  0.25
ATOM   1696  CA  ARG A 105      10.116   7.253  -5.149  1.00  0.05
ATOM   1697  HA  ARG A 105       9.922   6.783  -4.185  1.00  0.05
ATOM   1698  CB  ARG A 105      10.544   8.703  -4.971  1.00 -0.10
ATOM   1699  HB1 ARG A 105       9.810   9.219  -4.352  1.00  0.05
ATOM   1700  HB2 ARG A 105      10.572   9.190  -5.945  1.00  0.05
ATOM   1701  CG  ARG A 105      11.901   8.812  -4.324  1.00 -0.10
ATOM   1702  HG1 ARG A 105      12.666   8.547  -5.053  1.00  0.05
ATOM   1703  HG2 ARG A 105      11.959   8.107  -3.496  1.00  0.05
ATOM   1704  CD  ARG A 105      12.170  10.194  -3.811  1.00  0.00
ATOM   1705  HD1 ARG A 105      11.371  10.520  -3.146  1.00  0.05
ATOM   1706  HD2 ARG A 105      12.285  10.895  -4.637  1.00  0.05
ATOM   1707  NE  ARG A 105      13.405  10.221  -3.047  1.00 -0.40
ATOM   1708  HE  ARG A 105      13.935   9.376  -2.975  1.00  0.30
ATOM   1709  CZ  ARG A 105      13.869  11.303  -2.440  1.00  0.50
ATOM   1710  NH1 ARG A 105      13.194  12.440  -2.517  1.00 -0.45
ATOM   1711 HH11 ARG A 105      12.338  12.479  -3.032  1.00  0.35
ATOM   1712 HH12 ARG A 105      13.541  13.259  -2.060  1.00  0.35
ATOM   1713  NH2 ARG A 105      14.997  11.245  -1.755  1.00 -0.45
ATOM   1714 HH21 ARG A 105      15.501  10.384  -1.694  1.00  0.35
ATOM   1715 HH22 ARG A 105      15.346  12.062  -1.297  1.00  0.35
ATOM   1716  C   ARG A 105       8.811   7.186  -5.936  1.00  0.60
ATOM   1717  O   ARG A 105       7.769   7.666  -5.487  1.00 -0.55
ATOM   1718  N   GLN A 106       8.885   6.591  -7.119  1.00 -0.40
ATOM   1719  HN  GLN A 106       9.782   6.335  -7.480  1.00  0.25
ATOM   1720  CA  GLN A 106       7.701   6.304  -7.900  1.00  0.05
ATOM   1721  HA  GLN A 106       7.073   7.194  -7.877  1.00  0.05
ATOM   1722  CB  GLN A 106       8.089   5.954  -9.334  1.00 -0.10
ATOM   1723  HB1 GLN A 106       8.017   4.875  -9.462  1.00  0.05
ATOM   1724  HB2 GLN A 106       9.124   6.250  -9.498  1.00  0.05
ATOM   1725  CG  GLN A 106       7.227   6.621 -10.370  1.00 -0.10
ATOM   1726  HG1 GLN A 106       6.222   6.202 -10.334  1.00  0.05
ATOM   1727  HG2 GLN A 106       7.649   6.451 -11.360  1.00  0.05
ATOM   1728  CD  GLN A 106       7.126   8.121 -10.146  1.00  0.55
ATOM   1729  OE1 GLN A 106       6.024   8.680 -10.073  1.00 -0.55
ATOM   1730  NE2 GLN A 106       8.276   8.784 -10.037  1.00 -0.60
ATOM   1731 HE21 GLN A 106       9.142   8.288 -10.104  1.00  0.30
ATOM   1732 HE22 GLN A 106       8.292   9.772  -9.889  1.00  0.30
ATOM   1733  C   GLN A 106       6.986   5.126  -7.260  1.00  0.60
ATOM   1734  O   GLN A 106       5.761   5.059  -7.260  1.00 -0.55
ATOM   1735  N   GLU A 107       7.757   4.198  -6.708  1.00 -0.40
ATOM   1736  HN  GLU A 107       8.751   4.276  -6.780  1.00  0.25
ATOM   1737  CA  GLU A 107       7.173   3.070  -6.000  1.00  0.05
ATOM   1738  HA  GLU A 107       6.209   2.859  -6.462  1.00  0.05
ATOM   1739  CB  GLU A 107       8.102   1.854  -6.098  1.00 -0.10
ATOM   1740  HB1 GLU A 107       9.065   2.128  -5.671  1.00  0.05
ATOM   1741  HB2 GLU A 107       8.247   1.622  -7.152  1.00  0.05
ATOM   1742  CG  GLU A 107       7.604   0.566  -5.383  1.00 -0.25
ATOM   1743  HG1 GLU A 107       6.646   0.278  -5.813  1.00  0.05
ATOM   1744  HG2 GLU A 107       7.469   0.786  -4.325  1.00  0.05
ATOM   1745  CD  GLU A 107       8.530  -0.648  -5.481  1.00  0.35
ATOM   1746  OE1 GLU A 107       9.620  -0.559  -6.092  1.00 -0.60
ATOM   1747  OE2 GLU A 107       8.114  -1.683  -4.897  1.00 -0.60
ATOM   1748  C   GLU A 107       6.951   3.464  -4.545  1.00  0.60
ATOM   1749  O   GLU A 107       5.850   3.327  -4.007  1.00 -0.55
ATOM   1750  N   VAL A 108       8.001   3.964  -3.910  1.00 -0.40
ATOM   1751  HN  VAL A 108       8.876   4.026  -4.389  1.00  0.25
ATOM   1752  CA  VAL A 108       7.910   4.424  -2.534  1.00  0.05
ATOM   1753  HA  VAL A 108       7.239   3.744  -2.009  1.00  0.05
ATOM   1754  CB  VAL A 108       9.284   4.429  -1.886  1.00 -0.05
ATOM   1755  HB  VAL A 108       9.949   5.084  -2.449  1.00  0.05
ATOM   1756  CG1 VAL A 108       9.194   4.914  -0.442  1.00 -0.15
ATOM   1757 HG11 VAL A 108       8.543   4.264   0.143  1.00  0.05
ATOM   1758 HG12 VAL A 108       8.782   5.923  -0.409  1.00  0.05
ATOM   1759 HG13 VAL A 108      10.181   4.906   0.020  1.00  0.05
ATOM   1760  CG2 VAL A 108       9.837   3.032  -1.937  1.00 -0.15
ATOM   1761 HG21 VAL A 108      10.089   2.755  -2.961  1.00  0.05
ATOM   1762 HG22 VAL A 108       9.098   2.321  -1.567  1.00  0.05
ATOM   1763 HG23 VAL A 108      10.744   2.964  -1.336  1.00  0.05
ATOM   1764  C   VAL A 108       7.292   5.814  -2.468  1.00  0.60
ATOM   1765  O   VAL A 108       7.921   6.787  -2.052  1.00 -0.55
ATOM   1766  N   SER A 109       6.036   5.874  -2.889  1.00 -0.40
ATOM   1767  HN  SER A 109       5.582   5.025  -3.157  1.00  0.25
ATOM   1768  CA  SER A 109       5.295   7.112  -2.978  1.00  0.05
ATOM   1769  HA  SER A 109       5.971   7.869  -3.374  1.00  0.05
ATOM   1770  CB  SER A 109       4.092   6.929  -3.893  1.00  0.05
ATOM   1771  HB1 SER A 109       4.408   6.580  -4.876  1.00  0.10
ATOM   1772  HB2 SER A 109       3.544   7.865  -3.997  1.00  0.10
ATOM   1773  OG  SER A 109       3.228   5.961  -3.328  1.00 -0.65
ATOM   1774  HG  SER A 109       2.579   5.757  -3.988  1.00  0.40
ATOM   1775  C   SER A 109       4.803   7.555  -1.623  1.00  0.60
ATOM   1776  O   SER A 109       5.009   6.885  -0.608  1.00 -0.55
ATOM   1777  N   ALA A 110       4.108   8.684  -1.635  1.00 -0.40
ATOM   1778  HN  ALA A 110       3.907   9.113  -2.516  1.00  0.25
ATOM   1779  CA  ALA A 110       3.629   9.321  -0.427  1.00  0.05
ATOM   1780  HA  ALA A 110       4.494   9.527   0.202  1.00  0.05
ATOM   1781  CB  ALA A 110       2.893  10.628  -0.800  1.00 -0.15
ATOM   1782  HB1 ALA A 110       2.045  10.420  -1.452  1.00  0.05
ATOM   1783  HB2 ALA A 110       3.567  11.302  -1.329  1.00  0.05
ATOM   1784  HB3 ALA A 110       2.516  11.117   0.098  1.00  0.05
ATOM   1785  C   ALA A 110       2.728   8.416   0.423  1.00  0.60
ATOM   1786  O   ALA A 110       2.789   8.449   1.660  1.00 -0.55
ATOM   1787  N   VAL A 111       1.893   7.613  -0.230  1.00 -0.40
ATOM   1788  HN  VAL A 111       1.877   7.626  -1.230  1.00  0.25
ATOM   1789  CA  VAL A 111       1.002   6.716   0.493  1.00  0.05
ATOM   1790  HA  VAL A 111       0.548   7.299   1.294  1.00  0.05
ATOM   1791  CB  VAL A 111      -0.104   6.115  -0.433  1.00 -0.05
ATOM   1792  HB  VAL A 111      -0.692   6.922  -0.870  1.00  0.05
ATOM   1793  CG1 VAL A 111       0.527   5.290  -1.538  1.00 -0.15
ATOM   1794 HG11 VAL A 111       1.111   4.469  -1.121  1.00  0.05
ATOM   1795 HG12 VAL A 111       1.196   5.910  -2.135  1.00  0.05
ATOM   1796 HG13 VAL A 111      -0.246   4.863  -2.177  1.00  0.05
ATOM   1797  CG2 VAL A 111      -1.060   5.252   0.382  1.00 -0.15
ATOM   1798 HG21 VAL A 111      -1.409   5.790   1.263  1.00  0.05
ATOM   1799 HG22 VAL A 111      -0.556   4.346   0.718  1.00  0.05
ATOM   1800 HG23 VAL A 111      -1.931   4.986  -0.217  1.00  0.05
ATOM   1801  C   VAL A 111       1.793   5.578   1.119  1.00  0.60
ATOM   1802  O   VAL A 111       1.382   5.028   2.134  1.00 -0.55
ATOM   1803  N   VAL A 112       2.923   5.222   0.512  1.00 -0.40
ATOM   1804  HN  VAL A 112       3.168   5.654  -0.356  1.00  0.25
ATOM   1805  CA  VAL A 112       3.813   4.213   1.087  1.00  0.05
ATOM   1806  HA  VAL A 112       3.196   3.350   1.337  1.00  0.05
ATOM   1807  CB  VAL A 112       4.938   3.806   0.091  1.00 -0.05
ATOM   1808  HB  VAL A 112       5.460   4.697  -0.258  1.00  0.05
ATOM   1809  CG1 VAL A 112       5.927   2.868   0.784  1.00 -0.15
ATOM   1810 HG11 VAL A 112       5.401   2.054   1.283  1.00  0.05
ATOM   1811 HG12 VAL A 112       6.498   3.412   1.536  1.00  0.05
ATOM   1812 HG13 VAL A 112       6.607   2.431   0.053  1.00  0.05
ATOM   1813  CG2 VAL A 112       4.346   3.093  -1.125  1.00 -0.15
ATOM   1814 HG21 VAL A 112       3.785   3.791  -1.746  1.00  0.05
ATOM   1815 HG22 VAL A 112       3.665   2.304  -0.805  1.00  0.05
ATOM   1816 HG23 VAL A 112       5.142   2.665  -1.735  1.00  0.05
ATOM   1817  C   VAL A 112       4.468   4.744   2.365  1.00  0.60
ATOM   1818  O   VAL A 112       4.618   4.018   3.348  1.00 -0.55
ATOM   1819  N   LEU A 113       4.861   6.015   2.350  1.00 -0.40
ATOM   1820  HN  LEU A 113       4.736   6.560   1.521  1.00  0.25
ATOM   1821  CA  LEU A 113       5.470   6.621   3.524  1.00  0.05
ATOM   1822  HA  LEU A 113       6.351   6.030   3.773  1.00  0.05
ATOM   1823  CB  LEU A 113       5.857   8.075   3.233  1.00 -0.10
ATOM   1824  HB1 LEU A 113       6.186   8.533   4.164  1.00  0.05
ATOM   1825  HB2 LEU A 113       4.969   8.601   2.886  1.00  0.05
ATOM   1826  CG  LEU A 113       6.964   8.259   2.189  1.00 -0.05
ATOM   1827  HG  LEU A 113       6.597   7.951   1.210  1.00  0.05
ATOM   1828  CD1 LEU A 113       7.398   9.704   2.134  1.00 -0.15
ATOM   1829 HD11 LEU A 113       7.780  10.029   3.102  1.00  0.05
ATOM   1830 HD12 LEU A 113       6.553  10.341   1.874  1.00  0.05
ATOM   1831 HD13 LEU A 113       8.192   9.831   1.398  1.00  0.05
ATOM   1832  CD2 LEU A 113       8.155   7.356   2.534  1.00 -0.15
ATOM   1833 HD21 LEU A 113       7.854   6.308   2.544  1.00  0.05
ATOM   1834 HD22 LEU A 113       8.543   7.605   3.522  1.00  0.05
ATOM   1835 HD23 LEU A 113       8.944   7.473   1.791  1.00  0.05
ATOM   1836  C   LEU A 113       4.488   6.558   4.691  1.00  0.60
ATOM   1837  O   LEU A 113       4.871   6.252   5.827  1.00 -0.55
ATOM   1838  N   LEU A 114       3.218   6.840   4.413  1.00 -0.40
ATOM   1839  HN  LEU A 114       2.975   7.134   3.488  1.00  0.25
ATOM   1840  CA  LEU A 114       2.170   6.731   5.426  1.00  0.05
ATOM   1841  HA  LEU A 114       2.500   7.294   6.299  1.00  0.05
ATOM   1842  CB  LEU A 114       0.862   7.294   4.880  1.00 -0.10
ATOM   1843  HB1 LEU A 114       0.070   7.109   5.605  1.00  0.05
ATOM   1844  HB2 LEU A 114       0.612   6.771   3.958  1.00  0.05
ATOM   1845  CG  LEU A 114       0.927   8.795   4.593  1.00 -0.05
ATOM   1846  HG  LEU A 114       1.886   9.037   4.136  1.00  0.05
ATOM   1847  CD1 LEU A 114      -0.217   9.214   3.644  1.00 -0.15
ATOM   1848 HD11 LEU A 114      -1.187   8.992   4.088  1.00  0.05
ATOM   1849 HD12 LEU A 114      -0.144   8.669   2.703  1.00  0.05
ATOM   1850 HD13 LEU A 114      -0.172  10.286   3.451  1.00  0.05
ATOM   1851  CD2 LEU A 114       0.844   9.545   5.922  1.00 -0.15
ATOM   1852 HD21 LEU A 114       1.671   9.265   6.575  1.00  0.05
ATOM   1853 HD22 LEU A 114      -0.087   9.301   6.434  1.00  0.05
ATOM   1854 HD23 LEU A 114       0.898  10.620   5.752  1.00  0.05
ATOM   1855  C   LEU A 114       1.969   5.290   5.855  1.00  0.60
ATOM   1856  O   LEU A 114       1.776   5.006   7.037  1.00 -0.55
ATOM   1857  N   TYR A 115       2.027   4.371   4.901  1.00 -0.40
ATOM   1858  HN  TYR A 115       2.149   4.657   3.951  1.00  0.25
ATOM   1859  CA  TYR A 115       1.916   2.951   5.214  1.00  0.05
ATOM   1860  HA  TYR A 115       0.970   2.801   5.733  1.00  0.05
ATOM   1861  CB  TYR A 115       1.961   2.144   3.914  1.00 -0.10
ATOM   1862  HB1 TYR A 115       2.912   2.335   3.418  1.00  0.05
ATOM   1863  HB2 TYR A 115       1.151   2.480   3.267  1.00  0.05
ATOM   1864  CG  TYR A 115       1.822   0.634   4.084  1.00  0.00
ATOM   1865  CD1 TYR A 115       0.855   0.089   4.924  1.00 -0.13
ATOM   1866  HD1 TYR A 115       0.210   0.748   5.487  1.00  0.13
ATOM   1867  CE1 TYR A 115       0.704  -1.284   5.052  1.00 -0.13
ATOM   1868  HE1 TYR A 115      -0.053  -1.689   5.708  1.00  0.13
ATOM   1869  CD2 TYR A 115       2.644  -0.245   3.378  1.00 -0.13
ATOM   1870  HD2 TYR A 115       3.406   0.152   2.724  1.00  0.13
ATOM   1871  CE2 TYR A 115       2.502  -1.614   3.499  1.00 -0.13
ATOM   1872  HE2 TYR A 115       3.148  -2.278   2.944  1.00  0.13
ATOM   1873  CZ  TYR A 115       1.528  -2.130   4.335  1.00  0.25
ATOM   1874  OH  TYR A 115       1.372  -3.494   4.443  1.00 -0.65
ATOM   1875  HH  TYR A 115       2.213  -3.895   4.619  1.00  0.40
ATOM   1876  C   TYR A 115       3.051   2.508   6.163  1.00  0.60
ATOM   1877  O   TYR A 115       2.820   1.796   7.151  1.00 -0.55
ATOM   1878  N   MET A 116       4.278   2.930   5.856  1.00 -0.40
ATOM   1879  HN  MET A 116       4.414   3.479   5.031  1.00  0.25
ATOM   1880  CA  MET A 116       5.429   2.607   6.701  1.00  0.05
ATOM   1881  HA  MET A 116       5.510   1.521   6.737  1.00  0.05
ATOM   1882  CB  MET A 116       6.708   3.226   6.124  1.00 -0.10
ATOM   1883  HB1 MET A 116       7.510   3.094   6.849  1.00  0.05
ATOM   1884  HB2 MET A 116       6.541   4.293   5.988  1.00  0.05
ATOM   1885  CG  MET A 116       7.163   2.639   4.795  1.00 -0.05
ATOM   1886  HG1 MET A 116       6.313   2.560   4.118  1.00  0.05
ATOM   1887  HG2 MET A 116       7.579   1.645   4.956  1.00  0.05
ATOM   1888  SD  MET A 116       8.422   3.678   4.027  1.00 -0.10
ATOM   1889  CE  MET A 116       9.380   2.504   3.095  1.00 -0.10
ATOM   1890  HE1 MET A 116       8.739   2.009   2.366  1.00  0.05
ATOM   1891  HE2 MET A 116       9.794   1.749   3.763  1.00  0.05
ATOM   1892  HE3 MET A 116      10.181   3.018   2.563  1.00  0.05
ATOM   1893  C   MET A 116       5.202   3.134   8.117  1.00  0.60
ATOM   1894  O   MET A 116       5.419   2.422   9.097  1.00 -0.55
ATOM   1895  N   ALA A 117       4.764   4.383   8.219  1.00 -0.40
ATOM   1896  HN  ALA A 117       4.642   4.925   7.388  1.00  0.25
ATOM   1897  CA  ALA A 117       4.457   4.984   9.513  1.00  0.05
ATOM   1898  HA  ALA A 117       5.339   4.869  10.143  1.00  0.05
ATOM   1899  CB  ALA A 117       4.106   6.466   9.335  1.00 -0.15
ATOM   1900  HB1 ALA A 117       3.239   6.581   8.685  1.00  0.05
ATOM   1901  HB2 ALA A 117       4.941   6.999   8.880  1.00  0.05
ATOM   1902  HB3 ALA A 117       3.866   6.915  10.299  1.00  0.05
ATOM   1903  C   ALA A 117       3.315   4.266  10.229  1.00  0.60
ATOM   1904  O   ALA A 117       3.338   4.120  11.444  1.00 -0.55
ATOM   1905  N   THR A 118       2.304   3.820   9.494  1.00 -0.40
ATOM   1906  HN  THR A 118       2.297   3.965   8.505  1.00  0.25
ATOM   1907  CA  THR A 118       1.201   3.115  10.145  1.00  0.05
ATOM   1908  HA  THR A 118       0.902   3.714  11.005  1.00  0.05
ATOM   1909  CB  THR A 118      -0.006   2.922   9.163  1.00  0.15
ATOM   1910  HB  THR A 118       0.303   2.360   8.282  1.00  0.10
ATOM   1911  OG1 THR A 118      -0.472   4.211   8.743  1.00 -0.65
ATOM   1912  HG1 THR A 118       0.198   4.572   8.178  1.00  0.40
ATOM   1913  CG2 THR A 118      -1.166   2.191   9.838  1.00 -0.15
ATOM   1914 HG21 THR A 118      -1.525   2.752  10.701  1.00  0.05
ATOM   1915 HG22 THR A 118      -0.842   1.210  10.185  1.00  0.05
ATOM   1916 HG23 THR A 118      -1.996   2.077   9.141  1.00  0.05
ATOM   1917  C   THR A 118       1.662   1.774  10.697  1.00  0.60
ATOM   1918  O   THR A 118       1.264   1.372  11.789  1.00 -0.55
ATOM   1919  N   GLN A 119       2.516   1.078   9.963  1.00 -0.40
ATOM   1920  HN  GLN A 119       2.830   1.438   9.085  1.00  0.25
ATOM   1921  CA  GLN A 119       2.997  -0.216  10.439  1.00  0.05
ATOM   1922  HA  GLN A 119       2.121  -0.805  10.708  1.00  0.05
ATOM   1923  CB  GLN A 119       3.810  -0.927   9.359  1.00 -0.10
ATOM   1924  HB1 GLN A 119       4.299  -1.786   9.814  1.00  0.05
ATOM   1925  HB2 GLN A 119       4.578  -0.241   9.006  1.00  0.05
ATOM   1926  CG  GLN A 119       3.012  -1.421   8.139  1.00 -0.10
ATOM   1927  HG1 GLN A 119       2.413  -0.603   7.740  1.00  0.05
ATOM   1928  HG2 GLN A 119       2.351  -2.233   8.440  1.00  0.05
ATOM   1929  CD  GLN A 119       3.925  -1.935   7.023  1.00  0.55
ATOM   1930  OE1 GLN A 119       4.078  -3.144   6.829  1.00 -0.55
ATOM   1931  NE2 GLN A 119       4.532  -1.016   6.298  1.00 -0.60
ATOM   1932 HE21 GLN A 119       4.379  -0.048   6.496  1.00  0.30
ATOM   1933 HE22 GLN A 119       5.145  -1.268   5.550  1.00  0.30
ATOM   1934  C   GLN A 119       3.859  -0.058  11.683  1.00  0.60
ATOM   1935  O   GLN A 119       3.747  -0.838  12.639  1.00 -0.55
ATOM   1936  N   ILE A 120       4.724   0.946  11.687  1.00 -0.40
ATOM   1937  HN  ILE A 120       4.766   1.582  10.917  1.00  0.25
ATOM   1938  CA  ILE A 120       5.607   1.107  12.824  1.00  0.05
ATOM   1939  HA  ILE A 120       6.038   0.129  13.040  1.00  0.05
ATOM   1940  CB  ILE A 120       6.705   2.122  12.511  1.00 -0.05
ATOM   1941  HB  ILE A 120       6.257   3.058  12.178  1.00  0.05
ATOM   1942  CG2 ILE A 120       7.534   2.365  13.745  1.00 -0.15
ATOM   1943 HG21 ILE A 120       7.853   1.421  14.187  1.00  0.05
ATOM   1944 HG22 ILE A 120       6.951   2.906  14.490  1.00  0.05
ATOM   1945 HG23 ILE A 120       8.427   2.937  13.492  1.00  0.05
ATOM   1946  CG1 ILE A 120       7.571   1.591  11.360  1.00 -0.10
ATOM   1947 HG11 ILE A 120       6.913   1.202  10.584  1.00  0.05
ATOM   1948 HG12 ILE A 120       8.180   0.771  11.737  1.00  0.05
ATOM   1949  CD1 ILE A 120       8.498   2.633  10.731  1.00 -0.15
ATOM   1950 HD11 ILE A 120       9.190   3.032  11.473  1.00  0.05
ATOM   1951 HD12 ILE A 120       7.915   3.464  10.333  1.00  0.05
ATOM   1952 HD13 ILE A 120       9.085   2.181   9.932  1.00  0.05
ATOM   1953  C   ILE A 120       4.851   1.521  14.086  1.00  0.60
ATOM   1954  O   ILE A 120       5.064   0.943  15.155  1.00 -0.55
ATOM   1955  N   SER A 121       3.966   2.509  13.970  1.00 -0.40
ATOM   1956  HN  SER A 121       3.852   2.974  13.092  1.00  0.25
ATOM   1957  CA  SER A 121       3.163   2.916  15.116  1.00  0.05
ATOM   1958  HA  SER A 121       3.856   3.209  15.904  1.00  0.05
ATOM   1959  CB  SER A 121       2.225   4.093  14.753  1.00  0.05
ATOM   1960  HB1 SER A 121       2.819   4.956  14.454  1.00  0.10
ATOM   1961  HB2 SER A 121       1.612   4.353  15.616  1.00  0.10
ATOM   1962  OG  SER A 121       1.343   3.783  13.676  1.00 -0.65
ATOM   1963  HG  SER A 121       1.056   2.889  13.808  1.00  0.40
ATOM   1964  C   SER A 121       2.347   1.718  15.617  1.00  0.60
ATOM   1965  O   SER A 121       2.066   1.596  16.805  1.00 -0.55
ATOM   1966  N   SER A 122       1.991   0.820  14.719  1.00 -0.40
ATOM   1967  HN  SER A 122       2.276   0.933  13.767  1.00  0.25
ATOM   1968  CA  SER A 122       1.186  -0.335  15.101  1.00  0.05
ATOM   1969  HA  SER A 122       0.359   0.029  15.710  1.00  0.05
ATOM   1970  CB  SER A 122       0.669  -1.037  13.844  1.00  0.05
ATOM   1971  HB1 SER A 122       1.494  -1.241  13.162  1.00  0.10
ATOM   1972  HB2 SER A 122      -0.073  -0.414  13.344  1.00  0.10
ATOM   1973  OG  SER A 122       0.057  -2.270  14.174  1.00 -0.65
ATOM   1974  HG  SER A 122      -0.557  -2.091  14.873  1.00  0.40
ATOM   1975  C   SER A 122       1.937  -1.328  15.997  1.00  0.60
ATOM   1976  O   SER A 122       1.374  -1.871  16.957  1.00 -0.55
ATOM   1977  N   ALA A 123       3.215  -1.552  15.701  1.00 -0.40
ATOM   1978  HN  ALA A 123       3.616  -1.125  14.891  1.00  0.25
ATOM   1979  CA  ALA A 123       4.036  -2.413  16.546  1.00  0.05
ATOM   1980  HA  ALA A 123       3.475  -3.331  16.718  1.00  0.05
ATOM   1981  CB  ALA A 123       5.376  -2.715  15.851  1.00 -0.15
ATOM   1982  HB1 ALA A 123       5.926  -1.794  15.658  1.00  0.05
ATOM   1983  HB2 ALA A 123       5.202  -3.210  14.896  1.00  0.05
ATOM   1984  HB3 ALA A 123       5.994  -3.350  16.485  1.00  0.05
ATOM   1985  C   ALA A 123       4.273  -1.753  17.902  1.00  0.60
ATOM   1986  O   ALA A 123       4.246  -2.416  18.945  1.00 -0.55
ATOM   1987  N   MET A 124       4.489  -0.441  17.877  1.00 -0.40
ATOM   1988  HN  MET A 124       4.467   0.033  16.997  1.00  0.25
ATOM   1989  CA  MET A 124       4.755   0.328  19.080  1.00  0.05
ATOM   1990  HA  MET A 124       5.513  -0.210  19.649  1.00  0.05
ATOM   1991  CB  MET A 124       5.246   1.725  18.712  1.00 -0.10
ATOM   1992  HB1 MET A 124       5.386   2.294  19.630  1.00  0.05
ATOM   1993  HB2 MET A 124       4.476   2.216  18.118  1.00  0.05
ATOM   1994  CG  MET A 124       6.551   1.749  17.925  1.00 -0.05
ATOM   1995  HG1 MET A 124       6.914   2.775  17.877  1.00  0.05
ATOM   1996  HG2 MET A 124       6.358   1.394  16.913  1.00  0.05
ATOM   1997  SD  MET A 124       7.879   0.717  18.638  1.00 -0.10
ATOM   1998  CE  MET A 124       8.113   1.508  20.202  1.00 -0.10
ATOM   1999  HE1 MET A 124       7.594   0.943  20.976  1.00  0.05
ATOM   2000  HE2 MET A 124       7.702   2.517  20.172  1.00  0.05
ATOM   2001  HE3 MET A 124       9.175   1.539  20.447  1.00  0.05
ATOM   2002  C   MET A 124       3.537   0.429  20.000  1.00  0.60
ATOM   2003  O   MET A 124       3.672   0.403  21.229  1.00 -0.55
ATOM   2004  N   GLU A 125       2.347   0.538  19.413  1.00 -0.40
ATOM   2005  HN  GLU A 125       2.292   0.672  18.424  1.00  0.25
ATOM   2006  CA  GLU A 125       1.126   0.463  20.205  1.00  0.05
ATOM   2007  HA  GLU A 125       1.181   1.255  20.952  1.00  0.05
ATOM   2008  CB  GLU A 125      -0.112   0.637  19.336  1.00 -0.10
ATOM   2009  HB1 GLU A 125       0.074   0.216  18.348  1.00  0.05
ATOM   2010  HB2 GLU A 125      -0.329   1.699  19.219  1.00  0.05
ATOM   2011  CG  GLU A 125      -1.306  -0.058  19.967  1.00 -0.25
ATOM   2012  HG1 GLU A 125      -1.376   0.233  21.015  1.00  0.05
ATOM   2013  HG2 GLU A 125      -1.166  -1.137  19.905  1.00  0.05
ATOM   2014  CD  GLU A 125      -2.613   0.274  19.309  1.00  0.35
ATOM   2015  OE1 GLU A 125      -2.595   0.723  18.141  1.00 -0.60
ATOM   2016  OE2 GLU A 125      -3.662   0.079  19.961  1.00 -0.60
ATOM   2017  C   GLU A 125       1.048  -0.898  20.881  1.00  0.60
ATOM   2018  O   GLU A 125       0.644  -1.013  22.031  1.00 -0.55
ATOM   2019  N   TYR A 126       1.440  -1.933  20.153  1.00 -0.40
ATOM   2020  HN  TYR A 126       1.676  -1.794  19.191  1.00  0.25
ATOM   2021  CA  TYR A 126       1.533  -3.265  20.727  1.00  0.05
ATOM   2022  HA  TYR A 126       0.562  -3.505  21.160  1.00  0.05
ATOM   2023  CB  TYR A 126       1.904  -4.263  19.630  1.00 -0.10
ATOM   2024  HB1 TYR A 126       2.798  -3.906  19.120  1.00  0.05
ATOM   2025  HB2 TYR A 126       1.085  -4.316  18.914  1.00  0.05
ATOM   2026  CG  TYR A 126       2.181  -5.663  20.118  1.00  0.00
ATOM   2027  CD1 TYR A 126       1.159  -6.597  20.242  1.00 -0.13
ATOM   2028  HD1 TYR A 126       0.153  -6.326  19.959  1.00  0.13
ATOM   2029  CE1 TYR A 126       1.416  -7.881  20.727  1.00 -0.13
ATOM   2030  HE1 TYR A 126       0.615  -8.600  20.818  1.00  0.13
ATOM   2031  CD2 TYR A 126       3.468  -6.040  20.484  1.00 -0.13
ATOM   2032  HD2 TYR A 126       4.274  -5.328  20.388  1.00  0.13
ATOM   2033  CE2 TYR A 126       3.740  -7.306  20.968  1.00 -0.13
ATOM   2034  HE2 TYR A 126       4.748  -7.575  21.248  1.00  0.13
ATOM   2035  CZ  TYR A 126       2.716  -8.225  21.092  1.00  0.25
ATOM   2036  OH  TYR A 126       3.000  -9.469  21.603  1.00 -0.65
ATOM   2037  HH  TYR A 126       2.503 -10.125  21.133  1.00  0.40
ATOM   2038  C   TYR A 126       2.539  -3.319  21.889  1.00  0.60
ATOM   2039  O   TYR A 126       2.212  -3.798  22.978  1.00 -0.55
ATOM   2040  N   LEU A 127       3.754  -2.822  21.682  1.00 -0.40
ATOM   2041  HN  LEU A 127       4.012  -2.493  20.774  1.00  0.25
ATOM   2042  CA  LEU A 127       4.710  -2.758  22.785  1.00  0.05
ATOM   2043  HA  LEU A 127       4.823  -3.769  23.176  1.00  0.05
ATOM   2044  CB  LEU A 127       6.049  -2.217  22.293  1.00 -0.10
ATOM   2045  HB1 LEU A 127       6.686  -2.000  23.150  1.00  0.05
ATOM   2046  HB2 LEU A 127       5.883  -1.289  21.747  1.00  0.05
ATOM   2047  CG  LEU A 127       6.757  -3.218  21.380  1.00 -0.05
ATOM   2048  HG  LEU A 127       6.088  -3.511  20.571  1.00  0.05
ATOM   2049  CD1 LEU A 127       8.018  -2.599  20.800  1.00 -0.15
ATOM   2050 HD11 LEU A 127       8.706  -2.310  21.595  1.00  0.05
ATOM   2051 HD12 LEU A 127       7.770  -1.705  20.227  1.00  0.05
ATOM   2052 HD13 LEU A 127       8.528  -3.316  20.157  1.00  0.05
ATOM   2053  CD2 LEU A 127       7.078  -4.478  22.169  1.00 -0.15
ATOM   2054 HD21 LEU A 127       6.167  -5.028  22.404  1.00  0.05
ATOM   2055 HD22 LEU A 127       7.567  -4.220  23.108  1.00  0.05
ATOM   2056 HD23 LEU A 127       7.726  -5.132  21.586  1.00  0.05
ATOM   2057  C   LEU A 127       4.201  -1.892  23.929  1.00  0.60
ATOM   2058  O   LEU A 127       4.432  -2.175  25.095  1.00 -0.55
ATOM   2059  N   GLU A 128       3.502  -0.826  23.586  1.00 -0.40
ATOM   2060  HN  GLU A 128       3.375  -0.616  22.617  1.00  0.25
ATOM   2061  CA  GLU A 128       2.913   0.048  24.588  1.00  0.05
ATOM   2062  HA  GLU A 128       3.712   0.391  25.245  1.00  0.05
ATOM   2063  CB  GLU A 128       2.250   1.223  23.858  1.00 -0.10
ATOM   2064  HB1 GLU A 128       1.375   0.841  23.335  1.00  0.05
ATOM   2065  HB2 GLU A 128       2.956   1.599  23.120  1.00  0.05
ATOM   2066  CG  GLU A 128       1.807   2.391  24.714  1.00 -0.25
ATOM   2067  HG1 GLU A 128       2.677   2.853  25.181  1.00  0.05
ATOM   2068  HG2 GLU A 128       1.130   2.039  25.492  1.00  0.05
ATOM   2069  CD  GLU A 128       1.080   3.457  23.890  1.00  0.35
ATOM   2070  OE1 GLU A 128      -0.018   3.154  23.374  1.00 -0.60
ATOM   2071  OE2 GLU A 128       1.609   4.591  23.759  1.00 -0.60
ATOM   2072  C   GLU A 128       1.888  -0.751  25.440  1.00  0.60
ATOM   2073  O   GLU A 128       1.899  -0.692  26.665  1.00 -0.55
ATOM   2074  N   LYS A 129       1.012  -1.504  24.781  1.00 -0.40
ATOM   2075  HN  LYS A 129       1.049  -1.543  23.782  1.00  0.25
ATOM   2076  CA  LYS A 129      -0.002  -2.274  25.495  1.00  0.05
ATOM   2077  HA  LYS A 129      -0.549  -1.577  26.130  1.00  0.05
ATOM   2078  CB  LYS A 129      -0.951  -2.963  24.506  1.00 -0.10
ATOM   2079  HB1 LYS A 129      -0.358  -3.610  23.862  1.00  0.05
ATOM   2080  HB2 LYS A 129      -1.414  -2.195  23.889  1.00  0.05
ATOM   2081  CG  LYS A 129      -2.074  -3.813  25.137  1.00 -0.10
ATOM   2082  HG1 LYS A 129      -2.678  -3.175  25.781  1.00  0.05
ATOM   2083  HG2 LYS A 129      -1.622  -4.590  25.752  1.00  0.05
ATOM   2084  CD  LYS A 129      -2.993  -4.477  24.094  1.00 -0.10
ATOM   2085  HD1 LYS A 129      -2.393  -5.118  23.449  1.00  0.05
ATOM   2086  HD2 LYS A 129      -3.449  -3.703  23.478  1.00  0.05
ATOM   2087  CE  LYS A 129      -4.101  -5.317  24.744  1.00  0.05
ATOM   2088  HE1 LYS A 129      -4.731  -4.689  25.373  1.00  0.10
ATOM   2089  HE2 LYS A 129      -3.666  -6.117  25.343  1.00  0.10
ATOM   2090  NZ  LYS A 129      -4.946  -5.926  23.720  1.00 -0.30
ATOM   2091  HZ1 LYS A 129      -4.367  -6.541  23.113  1.00  0.35
ATOM   2092  HZ2 LYS A 129      -5.382  -5.180  23.142  1.00  0.35
ATOM   2093  HZ3 LYS A 129      -5.691  -6.491  24.176  1.00  0.35
ATOM   2094  C   LYS A 129       0.683  -3.312  26.361  1.00  0.60
ATOM   2095  O   LYS A 129       0.256  -3.588  27.483  1.00 -0.55
ATOM   2096  N   LYS A 130       1.758  -3.881  25.843  1.00 -0.40
ATOM   2097  HN  LYS A 130       2.102  -3.576  24.955  1.00  0.25
ATOM   2098  CA  LYS A 130       2.441  -4.944  26.555  1.00  0.05
ATOM   2099  HA  LYS A 130       1.683  -5.526  27.078  1.00  0.05
ATOM   2100  CB  LYS A 130       3.212  -5.820  25.562  1.00 -0.10
ATOM   2101  HB1 LYS A 130       3.919  -5.186  25.029  1.00  0.05
ATOM   2102  HB2 LYS A 130       2.501  -6.222  24.843  1.00  0.05
ATOM   2103  CG  LYS A 130       3.994  -7.001  26.176  1.00 -0.10
ATOM   2104  HG1 LYS A 130       3.295  -7.646  26.707  1.00  0.05
ATOM   2105  HG2 LYS A 130       4.713  -6.610  26.895  1.00  0.05
ATOM   2106  CD  LYS A 130       4.747  -7.842  25.129  1.00 -0.10
ATOM   2107  HD1 LYS A 130       5.449  -7.201  24.597  1.00  0.05
ATOM   2108  HD2 LYS A 130       4.031  -8.237  24.409  1.00  0.05
ATOM   2109  CE  LYS A 130       5.516  -9.009  25.762  1.00  0.05
ATOM   2110  HE1 LYS A 130       4.828  -9.679  26.277  1.00  0.10
ATOM   2111  HE2 LYS A 130       6.258  -8.634  26.466  1.00  0.10
ATOM   2112  NZ  LYS A 130       6.214  -9.778  24.735  1.00 -0.30
ATOM   2113  HZ1 LYS A 130       7.167  -9.385  24.596  1.00  0.35
ATOM   2114  HZ2 LYS A 130       5.683  -9.726  23.842  1.00  0.35
ATOM   2115  HZ3 LYS A 130       6.289 -10.771  25.036  1.00  0.35
ATOM   2116  C   LYS A 130       3.379  -4.411  27.636  1.00  0.60
ATOM   2117  O   LYS A 130       4.039  -5.193  28.317  1.00 -0.55
ATOM   2118  N   ASN A 131       3.445  -3.089  27.793  1.00 -0.40
ATOM   2119  HN  ASN A 131       2.878  -2.502  27.215  1.00  0.25
ATOM   2120  CA  ASN A 131       4.327  -2.472  28.791  1.00  0.05
ATOM   2121  HA  ASN A 131       4.169  -1.395  28.739  1.00  0.05
ATOM   2122  CB  ASN A 131       4.007  -2.997  30.191  1.00 -0.10
ATOM   2123  HB1 ASN A 131       4.803  -2.709  30.877  1.00  0.05
ATOM   2124  HB2 ASN A 131       3.936  -4.084  30.163  1.00  0.05
ATOM   2125  CG  ASN A 131       2.707  -2.456  30.727  1.00  0.55
ATOM   2126  OD1 ASN A 131       2.425  -1.262  30.600  1.00 -0.55
ATOM   2127  ND2 ASN A 131       1.899  -3.326  31.327  1.00 -0.60
ATOM   2128 HD21 ASN A 131       2.172  -4.285  31.402  1.00  0.30
ATOM   2129 HD22 ASN A 131       1.020  -3.039  31.707  1.00  0.30
ATOM   2130  C   ASN A 131       5.809  -2.698  28.529  1.00  0.60
ATOM   2131  O   ASN A 131       6.603  -2.771  29.472  1.00 -0.55
ATOM   2132  N   PHE A 132       6.186  -2.832  27.263  1.00 -0.40
ATOM   2133  HN  PHE A 132       5.496  -2.915  26.544  1.00  0.25
ATOM   2134  CA  PHE A 132       7.595  -2.858  26.920  1.00  0.05
ATOM   2135  HA  PHE A 132       8.131  -3.211  27.801  1.00  0.05
ATOM   2136  CB  PHE A 132       7.864  -3.770  25.735  1.00 -0.10
ATOM   2137  HB1 PHE A 132       8.852  -3.546  25.333  1.00  0.05
ATOM   2138  HB2 PHE A 132       7.118  -3.579  24.965  1.00  0.05
ATOM   2139  CG  PHE A 132       7.821  -5.222  26.067  1.00  0.00
ATOM   2140  CD1 PHE A 132       6.626  -5.921  26.023  1.00 -0.13
ATOM   2141  HD1 PHE A 132       5.710  -5.401  25.784  1.00  0.13
ATOM   2142  CD2 PHE A 132       8.980  -5.908  26.383  1.00 -0.13
ATOM   2143  HD2 PHE A 132       9.919  -5.377  26.429  1.00  0.13
ATOM   2144  CE1 PHE A 132       6.595  -7.278  26.282  1.00 -0.13
ATOM   2145  HE1 PHE A 132       5.658  -7.813  26.243  1.00  0.13
ATOM   2146  CE2 PHE A 132       8.950  -7.269  26.641  1.00 -0.13
ATOM   2147  HE2 PHE A 132       9.863  -7.794  26.882  1.00  0.13
ATOM   2148  CZ  PHE A 132       7.757  -7.950  26.590  1.00 -0.13
ATOM   2149  HZ  PHE A 132       7.731  -9.011  26.791  1.00  0.13
ATOM   2150  C   PHE A 132       8.022  -1.462  26.550  1.00  0.60
ATOM   2151  O   PHE A 132       7.185  -0.580  26.357  1.00 -0.55
ATOM   2152  N   ILE A 133       9.331  -1.279  26.451  1.00 -0.40
ATOM   2153  HN  ILE A 133       9.936  -2.039  26.686  1.00  0.25
ATOM   2154  CA  ILE A 133       9.928  -0.029  26.018  1.00  0.05
ATOM   2155  HA  ILE A 133       9.151   0.546  25.515  1.00  0.05
ATOM   2156  CB  ILE A 133      10.482   0.748  27.244  1.00 -0.05
ATOM   2157  HB  ILE A 133      11.072   0.070  27.860  1.00  0.05
ATOM   2158  CG2 ILE A 133      11.351   1.925  26.822  1.00 -0.15
ATOM   2159 HG21 ILE A 133      10.734   2.776  26.535  1.00  0.05
ATOM   2160 HG22 ILE A 133      11.966   1.651  25.965  1.00  0.05
ATOM   2161 HG23 ILE A 133      11.990   2.236  27.648  1.00  0.05
ATOM   2162  CG1 ILE A 133       9.307   1.261  28.079  1.00 -0.10
ATOM   2163 HG11 ILE A 133       8.586   0.454  28.201  1.00  0.05
ATOM   2164 HG12 ILE A 133       8.823   2.074  27.539  1.00  0.05
ATOM   2165  CD1 ILE A 133       9.713   1.761  29.450  1.00 -0.15
ATOM   2166 HD11 ILE A 133      10.547   2.459  29.374  1.00  0.05
ATOM   2167 HD12 ILE A 133      10.028   0.927  30.077  1.00  0.05
ATOM   2168 HD13 ILE A 133       8.880   2.281  29.923  1.00  0.05
ATOM   2169  C   ILE A 133      11.041  -0.402  25.049  1.00  0.60
ATOM   2170  O   ILE A 133      11.913  -1.201  25.377  1.00 -0.55
ATOM   2171  N   HIS A 134      10.997   0.156  23.846  1.00 -0.40
ATOM   2172  HN  HIS A 134      10.297   0.841  23.647  1.00  0.25
ATOM   2173  CA  HIS A 134      11.952  -0.215  22.815  1.00  0.05
ATOM   2174  HA  HIS A 134      12.004  -1.303  22.799  1.00  0.05
ATOM   2175  CB  HIS A 134      11.508   0.325  21.452  1.00 -0.10
ATOM   2176  HB1 HIS A 134      11.531   1.414  21.476  1.00  0.05
ATOM   2177  HB2 HIS A 134      10.488  -0.002  21.255  1.00  0.05
ATOM   2178  CG  HIS A 134      12.371  -0.134  20.320  1.00  0.10
ATOM   2179  ND1 HIS A 134      13.669   0.295  20.157  1.00 -0.40
ATOM   2180  CE1 HIS A 134      14.205  -0.319  19.118  1.00  0.20
ATOM   2181  HE1 HIS A 134      15.213  -0.183  18.755  1.00  0.10
ATOM   2182  NE2 HIS A 134      13.299  -1.127  18.599  1.00 -0.40
ATOM   2183  HE2 HIS A 134      13.431  -1.704  17.819  1.00  0.30
ATOM   2184  CD2 HIS A 134      12.141  -1.027  19.330  1.00  0.00
ATOM   2185  HD2 HIS A 134      11.220  -1.561  19.149  1.00  0.10
ATOM   2186  C   HIS A 134      13.338   0.327  23.147  1.00  0.60
ATOM   2187  O   HIS A 134      14.324  -0.417  23.133  1.00 -0.55
ATOM   2188  N   ARG A 135      13.393   1.630  23.420  1.00 -0.40
ATOM   2189  HN  ARG A 135      12.548   2.160  23.359  1.00  0.25
ATOM   2190  CA  ARG A 135      14.619   2.327  23.803  1.00  0.05
ATOM   2191  HA  ARG A 135      14.329   3.290  24.222  1.00  0.05
ATOM   2192  CB  ARG A 135      15.390   1.502  24.827  1.00 -0.10
ATOM   2193  HB1 ARG A 135      16.454   1.701  24.706  1.00  0.05
ATOM   2194  HB2 ARG A 135      15.214   0.446  24.629  1.00  0.05
ATOM   2195  CG  ARG A 135      15.000   1.799  26.260  1.00 -0.10
ATOM   2196  HG1 ARG A 135      13.935   1.612  26.396  1.00  0.05
ATOM   2197  HG2 ARG A 135      15.194   2.848  26.483  1.00  0.05
ATOM   2198  CD  ARG A 135      15.793   0.925  27.202  1.00  0.00
ATOM   2199  HD1 ARG A 135      16.804   0.784  26.821  1.00  0.05
ATOM   2200  HD2 ARG A 135      15.297  -0.037  27.327  1.00  0.05
ATOM   2201  NE  ARG A 135      15.925   1.507  28.540  1.00 -0.40
ATOM   2202  HE  ARG A 135      15.170   1.379  29.182  1.00  0.30
ATOM   2203  CZ  ARG A 135      16.986   2.197  28.958  1.00  0.50
ATOM   2204  NH1 ARG A 135      18.020   2.406  28.146  1.00 -0.45
ATOM   2205 HH11 ARG A 135      18.005   2.044  27.214  1.00  0.35
ATOM   2206 HH12 ARG A 135      18.812   2.925  28.468  1.00  0.35
ATOM   2207  NH2 ARG A 135      17.019   2.668  30.197  1.00 -0.45
ATOM   2208 HH21 ARG A 135      16.249   2.505  30.814  1.00  0.35
ATOM   2209 HH22 ARG A 135      17.813   3.186  30.514  1.00  0.35
ATOM   2210  C   ARG A 135      15.572   2.762  22.698  1.00  0.60
ATOM   2211  O   ARG A 135      16.432   3.603  22.941  1.00 -0.55
ATOM   2212  N   ASP A 136      15.434   2.208  21.494  1.00 -0.40
ATOM   2213  HN  ASP A 136      14.747   1.494  21.359  1.00  0.25
ATOM   2214  CA  ASP A 136      16.270   2.626  20.364  1.00  0.05
ATOM   2215  HA  ASP A 136      16.560   3.662  20.540  1.00  0.05
ATOM   2216  CB  ASP A 136      17.515   1.722  20.257  1.00 -0.25
ATOM   2217  HB1 ASP A 136      17.228   0.758  19.837  1.00  0.05
ATOM   2218  HB2 ASP A 136      17.937   1.567  21.250  1.00  0.05
ATOM   2219  CG  ASP A 136      18.611   2.327  19.361  1.00  0.35
ATOM   2220  OD1 ASP A 136      18.630   3.568  19.196  1.00 -0.60
ATOM   2221  OD2 ASP A 136      19.445   1.559  18.821  1.00 -0.60
ATOM   2222  C   ASP A 136      15.539   2.655  19.015  1.00  0.60
ATOM   2223  O   ASP A 136      16.025   2.137  18.009  1.00 -0.55
ATOM   2224  N   LEU A 137      14.371   3.282  18.983  1.00 -0.40
ATOM   2225  HN  LEU A 137      14.044   3.758  19.799  1.00  0.25
ATOM   2226  CA  LEU A 137      13.559   3.285  17.771  1.00  0.05
ATOM   2227  HA  LEU A 137      13.559   2.271  17.371  1.00  0.05
ATOM   2228  CB  LEU A 137      12.133   3.738  18.125  1.00 -0.10
ATOM   2229  HB1 LEU A 137      12.208   4.768  18.462  1.00  0.05
ATOM   2230  HB2 LEU A 137      11.808   3.121  18.959  1.00  0.05
ATOM   2231  CG  LEU A 137      11.011   3.697  17.084  1.00 -0.05
ATOM   2232  HG  LEU A 137      11.160   4.495  16.357  1.00  0.05
ATOM   2233  CD1 LEU A 137      10.993   2.347  16.363  1.00 -0.15
ATOM   2234 HD11 LEU A 137      10.831   1.534  17.071  1.00  0.05
ATOM   2235 HD12 LEU A 137      11.946   2.174  15.863  1.00  0.05
ATOM   2236 HD13 LEU A 137      10.186   2.322  15.631  1.00  0.05
ATOM   2237  CD2 LEU A 137       9.678   3.978  17.793  1.00 -0.15
ATOM   2238 HD21 LEU A 137       9.694   4.959  18.269  1.00  0.05
ATOM   2239 HD22 LEU A 137       9.498   3.231  18.566  1.00  0.05
ATOM   2240 HD23 LEU A 137       8.859   3.965  17.074  1.00  0.05
ATOM   2241  C   LEU A 137      14.211   4.221  16.751  1.00  0.60
ATOM   2242  O   LEU A 137      14.576   5.348  17.088  1.00 -0.55
ATOM   2243  N   ALA A 138      14.391   3.747  15.519  1.00 -0.40
ATOM   2244  HN  ALA A 138      14.088   2.818  15.309  1.00  0.25
ATOM   2245  CA  ALA A 138      15.022   4.550  14.459  1.00  0.05
ATOM   2246  HA  ALA A 138      14.479   5.493  14.407  1.00  0.05
ATOM   2247  CB  ALA A 138      16.523   4.804  14.760  1.00 -0.15
ATOM   2248  HB1 ALA A 138      17.066   3.862  14.834  1.00  0.05
ATOM   2249  HB2 ALA A 138      16.633   5.331  15.707  1.00  0.05
ATOM   2250  HB3 ALA A 138      16.973   5.391  13.959  1.00  0.05
ATOM   2251  C   ALA A 138      14.880   3.779  13.177  1.00  0.60
ATOM   2252  O   ALA A 138      14.657   2.580  13.220  1.00 -0.55
ATOM   2253  N   ALA A 139      14.987   4.446  12.033  1.00 -0.40
ATOM   2254  HN  ALA A 139      15.142   5.434  12.038  1.00  0.25
ATOM   2255  CA  ALA A 139      14.875   3.718  10.762  1.00  0.05
ATOM   2256  HA  ALA A 139      13.907   3.217  10.761  1.00  0.05
ATOM   2257  CB  ALA A 139      14.986   4.689   9.570  1.00 -0.15
ATOM   2258  HB1 ALA A 139      15.945   5.208   9.584  1.00  0.05
ATOM   2259  HB2 ALA A 139      14.196   5.439   9.620  1.00  0.05
ATOM   2260  HB3 ALA A 139      14.912   4.142   8.630  1.00  0.05
ATOM   2261  C   ALA A 139      15.928   2.605  10.644  1.00  0.60
ATOM   2262  O   ALA A 139      15.643   1.505  10.141  1.00 -0.55
ATOM   2263  N   ARG A 140      17.138   2.872  11.125  1.00 -0.40
ATOM   2264  HN  ARG A 140      17.318   3.755  11.558  1.00  0.25
ATOM   2265  CA  ARG A 140      18.208   1.876  11.023  1.00  0.05
ATOM   2266  HA  ARG A 140      18.366   1.677   9.963  1.00  0.05
ATOM   2267  CB  ARG A 140      19.490   2.404  11.671  1.00 -0.10
ATOM   2268  HB1 ARG A 140      19.832   3.279  11.119  1.00  0.05
ATOM   2269  HB2 ARG A 140      20.261   1.637  11.609  1.00  0.05
ATOM   2270  CG  ARG A 140      19.291   2.783  13.116  1.00 -0.10
ATOM   2271  HG1 ARG A 140      18.989   1.896  13.670  1.00  0.05
ATOM   2272  HG2 ARG A 140      18.487   3.515  13.176  1.00  0.05
ATOM   2273  CD  ARG A 140      20.526   3.365  13.770  1.00  0.00
ATOM   2274  HD1 ARG A 140      20.864   4.258  13.244  1.00  0.05
ATOM   2275  HD2 ARG A 140      21.327   2.628  13.820  1.00  0.05
ATOM   2276  NE  ARG A 140      20.194   3.754  15.139  1.00 -0.40
ATOM   2277  HE  ARG A 140      20.288   3.063  15.855  1.00  0.30
ATOM   2278  CZ  ARG A 140      19.776   4.963  15.498  1.00  0.50
ATOM   2279  NH1 ARG A 140      19.650   5.933  14.603  1.00 -0.45
ATOM   2280 HH11 ARG A 140      19.871   5.760  13.643  1.00  0.35
ATOM   2281 HH12 ARG A 140      19.334   6.838  14.888  1.00  0.35
ATOM   2282  NH2 ARG A 140      19.409   5.183  16.749  1.00 -0.45
ATOM   2283 HH21 ARG A 140      19.447   4.442  17.419  1.00  0.35
ATOM   2284 HH22 ARG A 140      19.093   6.091  17.025  1.00  0.35
ATOM   2285  C   ARG A 140      17.777   0.604  11.724  1.00  0.60
ATOM   2286  O   ARG A 140      18.390  -0.436  11.558  1.00 -0.55
ATOM   2287  N   ASN A 141      16.709   0.692  12.512  1.00 -0.40
ATOM   2288  HN  ASN A 141      16.198   1.551  12.546  1.00  0.25
ATOM   2289  CA  ASN A 141      16.265  -0.435  13.328  1.00  0.05
ATOM   2290  HA  ASN A 141      17.014  -1.220  13.229  1.00  0.05
ATOM   2291  CB  ASN A 141      16.114  -0.016  14.791  1.00 -0.10
ATOM   2292  HB1 ASN A 141      15.342  -0.621  15.265  1.00  0.05
ATOM   2293  HB2 ASN A 141      15.826   1.034  14.841  1.00  0.05
ATOM   2294  CG  ASN A 141      17.396  -0.192  15.569  1.00  0.55
ATOM   2295  OD1 ASN A 141      17.937  -1.289  15.642  1.00 -0.55
ATOM   2296  ND2 ASN A 141      17.898   0.893  16.140  1.00 -0.60
ATOM   2297 HD21 ASN A 141      17.426   1.769  16.041  1.00  0.30
ATOM   2298 HD22 ASN A 141      18.744   0.854  16.671  1.00  0.30
ATOM   2299  C   ASN A 141      14.970  -1.059  12.850  1.00  0.60
ATOM   2300  O   ASN A 141      14.407  -1.941  13.512  1.00 -0.55
ATOM   2301  N   CYS A 142      14.487  -0.599  11.705  1.00 -0.40
ATOM   2302  HN  CYS A 142      14.937   0.167  11.246  1.00  0.25
ATOM   2303  CA  CYS A 142      13.304  -1.207  11.117  1.00  0.05
ATOM   2304  HA  CYS A 142      12.888  -1.891  11.856  1.00  0.05
ATOM   2305  CB  CYS A 142      12.287  -0.127  10.746  1.00  0.10
ATOM   2306  HB1 CYS A 142      11.438  -0.598  10.252  1.00  0.05
ATOM   2307  HB2 CYS A 142      12.754   0.574  10.055  1.00  0.05
ATOM   2308  SG  CYS A 142      11.650   0.826  12.164  1.00 -0.30
ATOM   2309  HG  CYS A 142      10.775   1.736  11.731  1.00  0.10
ATOM   2310  C   CYS A 142      13.710  -2.005   9.891  1.00  0.60
ATOM   2311  O   CYS A 142      14.623  -1.614   9.158  1.00 -0.55
ATOM   2312  N   LEU A 143      13.043  -3.133   9.680  1.00 -0.40
ATOM   2313  HN  LEU A 143      12.324  -3.404  10.320  1.00  0.25
ATOM   2314  CA  LEU A 143      13.339  -3.980   8.537  1.00  0.05
ATOM   2315  HA  LEU A 143      14.208  -3.557   8.034  1.00  0.05
ATOM   2316  CB  LEU A 143      13.624  -5.405   9.008  1.00 -0.10
ATOM   2317  HB1 LEU A 143      13.756  -6.036   8.131  1.00  0.05
ATOM   2318  HB2 LEU A 143      12.757  -5.763   9.561  1.00  0.05
ATOM   2319  CG  LEU A 143      14.862  -5.555   9.901  1.00 -0.05
ATOM   2320  HG  LEU A 143      14.879  -4.760  10.646  1.00  0.05
ATOM   2321  CD1 LEU A 143      14.821  -6.908  10.591  1.00 -0.15
ATOM   2322 HD11 LEU A 143      15.323  -7.664   9.987  1.00  0.05
ATOM   2323 HD12 LEU A 143      13.788  -7.225  10.738  1.00  0.05
ATOM   2324 HD13 LEU A 143      15.329  -6.855  11.554  1.00  0.05
ATOM   2325  CD2 LEU A 143      16.144  -5.406   9.066  1.00 -0.15
ATOM   2326 HD21 LEU A 143      16.181  -4.427   8.588  1.00  0.05
ATOM   2327 HD22 LEU A 143      16.174  -6.164   8.284  1.00  0.05
ATOM   2328 HD23 LEU A 143      17.022  -5.503   9.704  1.00  0.05
ATOM   2329  C   LEU A 143      12.197  -3.978   7.517  1.00  0.60
ATOM   2330  O   LEU A 143      11.009  -3.878   7.879  1.00 -0.55
ATOM   2331  N   VAL A 144      12.576  -4.079   6.243  1.00 -0.40
ATOM   2332  HN  VAL A 144      13.548  -4.192   6.037  1.00  0.25
ATOM   2333  CA  VAL A 144      11.627  -4.031   5.144  1.00  0.05
ATOM   2334  HA  VAL A 144      10.642  -3.862   5.579  1.00  0.05
ATOM   2335  CB  VAL A 144      11.981  -2.903   4.151  1.00 -0.05
ATOM   2336  HB  VAL A 144      12.967  -3.087   3.724  1.00  0.05
ATOM   2337  CG1 VAL A 144      10.958  -2.847   3.055  1.00 -0.15
ATOM   2338 HG11 VAL A 144       9.950  -2.830   3.469  1.00  0.05
ATOM   2339 HG12 VAL A 144      11.044  -3.725   2.415  1.00  0.05
ATOM   2340 HG13 VAL A 144      11.093  -1.944   2.460  1.00  0.05
ATOM   2341  CG2 VAL A 144      12.056  -1.546   4.880  1.00 -0.15
ATOM   2342 HG21 VAL A 144      12.818  -1.569   5.659  1.00  0.05
ATOM   2343 HG22 VAL A 144      11.100  -1.318   5.351  1.00  0.05
ATOM   2344 HG23 VAL A 144      12.316  -0.755   4.177  1.00  0.05
ATOM   2345  C   VAL A 144      11.596  -5.363   4.400  1.00  0.60
ATOM   2346  O   VAL A 144      12.634  -5.969   4.127  1.00 -0.55
ATOM   2347  N   GLY A 145      10.389  -5.820   4.086  1.00 -0.40
ATOM   2348  HN  GLY A 145       9.576  -5.330   4.402  1.00  0.25
ATOM   2349  CA  GLY A 145      10.242  -7.019   3.292  1.00  0.00
ATOM   2350  HA1 GLY A 145       9.635  -7.719   3.866  1.00  0.05
ATOM   2351  HA2 GLY A 145      11.241  -7.417   3.112  1.00  0.05
ATOM   2352  C   GLY A 145       9.565  -6.727   1.967  1.00  0.60
ATOM   2353  O   GLY A 145       9.799  -5.700   1.333  1.00 -0.55
ATOM   2354  N   GLU A 146       8.721  -7.660   1.551  1.00 -0.40
ATOM   2355  HN  GLU A 146       8.545  -8.444   2.147  1.00  0.25
ATOM   2356  CA  GLU A 146       8.042  -7.595   0.272  1.00  0.05
ATOM   2357  HA  GLU A 146       8.771  -7.271  -0.471  1.00  0.05
ATOM   2358  CB  GLU A 146       7.484  -8.974  -0.077  1.00 -0.10
ATOM   2359  HB1 GLU A 146       6.400  -8.947   0.023  1.00  0.05
ATOM   2360  HB2 GLU A 146       7.876  -9.699   0.635  1.00  0.05
ATOM   2361  CG  GLU A 146       7.827  -9.432  -1.466  1.00 -0.25
ATOM   2362  HG1 GLU A 146       7.598  -8.641  -2.179  1.00  0.05
ATOM   2363  HG2 GLU A 146       7.241 -10.317  -1.715  1.00  0.05
ATOM   2364  CD  GLU A 146       9.296  -9.781  -1.597  1.00  0.35
ATOM   2365  OE1 GLU A 146       9.774 -10.618  -0.802  1.00 -0.60
ATOM   2366  OE2 GLU A 146       9.970  -9.216  -2.487  1.00 -0.60
ATOM   2367  C   GLU A 146       6.895  -6.610   0.390  1.00  0.60
ATOM   2368  O   GLU A 146       6.276  -6.524   1.436  1.00 -0.55
ATOM   2369  N   ASN A 147       6.614  -5.877  -0.683  1.00 -0.40
ATOM   2370  HN  ASN A 147       7.209  -5.946  -1.484  1.00  0.25
ATOM   2371  CA  ASN A 147       5.461  -4.971  -0.731  1.00  0.05
ATOM   2372  HA  ASN A 147       5.568  -4.352  -1.622  1.00  0.05
ATOM   2373  CB  ASN A 147       4.171  -5.784  -0.786  1.00 -0.10
ATOM   2374  HB1 ASN A 147       3.313  -5.112  -0.780  1.00  0.05
ATOM   2375  HB2 ASN A 147       4.115  -6.441   0.081  1.00  0.05
ATOM   2376  CG  ASN A 147       4.100  -6.632  -2.029  1.00  0.55
ATOM   2377  OD1 ASN A 147       4.223  -6.123  -3.147  1.00 -0.55
ATOM   2378  ND2 ASN A 147       3.930  -7.931  -1.851  1.00 -0.60
ATOM   2379 HD21 ASN A 147       3.856  -8.299  -0.924  1.00  0.30
ATOM   2380 HD22 ASN A 147       3.873  -8.557  -2.628  1.00  0.30
ATOM   2381  C   ASN A 147       5.399  -3.974   0.416  1.00  0.60
ATOM   2382  O   ASN A 147       4.316  -3.650   0.918  1.00 -0.55
ATOM   2383  N   HIS A 148       6.575  -3.502   0.827  1.00 -0.40
ATOM   2384  HN  HIS A 148       7.411  -3.908   0.459  1.00  0.25
ATOM   2385  CA  HIS A 148       6.686  -2.415   1.794  1.00  0.05
ATOM   2386  HA  HIS A 148       7.746  -2.193   1.913  1.00  0.05
ATOM   2387  CB  HIS A 148       5.927  -1.184   1.293  1.00 -0.10
ATOM   2388  HB1 HIS A 148       6.042  -0.375   2.013  1.00  0.05
ATOM   2389  HB2 HIS A 148       4.869  -1.428   1.202  1.00  0.05
ATOM   2390  CG  HIS A 148       6.410  -0.700  -0.034  1.00  0.10
ATOM   2391  ND1 HIS A 148       5.595  -0.616  -1.143  1.00 -0.40
ATOM   2392  CE1 HIS A 148       6.315  -0.244  -2.185  1.00  0.20
ATOM   2393  HE1 HIS A 148       5.945  -0.100  -3.189  1.00  0.10
ATOM   2394  NE2 HIS A 148       7.567  -0.078  -1.791  1.00 -0.40
ATOM   2395  HE2 HIS A 148       8.313   0.196  -2.364  1.00  0.30
ATOM   2396  CD2 HIS A 148       7.651  -0.352  -0.449  1.00  0.00
ATOM   2397  HD2 HIS A 148       8.540  -0.300   0.162  1.00  0.10
ATOM   2398  C   HIS A 148       6.181  -2.838   3.152  1.00  0.60
ATOM   2399  O   HIS A 148       5.771  -2.014   3.967  1.00 -0.55
ATOM   2400  N   LEU A 149       6.216  -4.144   3.379  1.00 -0.40
ATOM   2401  HN  LEU A 149       6.295  -4.775   2.608  1.00  0.25
ATOM   2402  CA  LEU A 149       6.142  -4.669   4.729  1.00  0.05
ATOM   2403  HA  LEU A 149       5.185  -4.359   5.149  1.00  0.05
ATOM   2404  CB  LEU A 149       6.253  -6.187   4.694  1.00 -0.10
ATOM   2405  HB1 LEU A 149       7.234  -6.453   4.304  1.00  0.05
ATOM   2406  HB2 LEU A 149       5.497  -6.574   4.013  1.00  0.05
ATOM   2407  CG  LEU A 149       6.072  -6.859   6.051  1.00 -0.05
ATOM   2408  HG  LEU A 149       6.835  -6.505   6.744  1.00  0.05
ATOM   2409  CD1 LEU A 149       4.680  -6.527   6.598  1.00 -0.15
ATOM   2410 HD11 LEU A 149       3.914  -6.722   5.847  1.00  0.05
ATOM   2411 HD12 LEU A 149       4.624  -5.473   6.871  1.00  0.05
ATOM   2412 HD13 LEU A 149       4.461  -7.143   7.470  1.00  0.05
ATOM   2413  CD2 LEU A 149       6.261  -8.342   5.901  1.00 -0.15
ATOM   2414 HD21 LEU A 149       7.259  -8.567   5.525  1.00  0.05
ATOM   2415 HD22 LEU A 149       5.536  -8.744   5.193  1.00  0.05
ATOM   2416 HD23 LEU A 149       6.145  -8.836   6.866  1.00  0.05
ATOM   2417  C   LEU A 149       7.298  -4.086   5.552  1.00  0.60
ATOM   2418  O   LEU A 149       8.470  -4.110   5.128  1.00 -0.55
ATOM   2419  N   VAL A 150       6.965  -3.556   6.723  1.00 -0.40
ATOM   2420  HN  VAL A 150       6.003  -3.538   6.995  1.00  0.25
ATOM   2421  CA  VAL A 150       7.964  -3.004   7.614  1.00  0.05
ATOM   2422  HA  VAL A 150       8.937  -3.268   7.201  1.00  0.05
ATOM   2423  CB  VAL A 150       7.835  -1.478   7.744  1.00 -0.05
ATOM   2424  HB  VAL A 150       6.835  -1.221   8.092  1.00  0.05
ATOM   2425  CG1 VAL A 150       8.861  -0.967   8.722  1.00 -0.15
ATOM   2426 HG11 VAL A 150       9.850  -1.355   8.480  1.00  0.05
ATOM   2427 HG12 VAL A 150       8.611  -1.289   9.733  1.00  0.05
ATOM   2428 HG13 VAL A 150       8.907   0.121   8.685  1.00  0.05
ATOM   2429  CG2 VAL A 150       8.024  -0.822   6.402  1.00 -0.15
ATOM   2430 HG21 VAL A 150       7.178  -1.033   5.748  1.00  0.05
ATOM   2431 HG22 VAL A 150       8.925  -1.202   5.921  1.00  0.05
ATOM   2432 HG23 VAL A 150       8.099   0.259   6.519  1.00  0.05
ATOM   2433  C   VAL A 150       7.794  -3.623   8.990  1.00  0.60
ATOM   2434  O   VAL A 150       6.671  -3.754   9.505  1.00 -0.55
ATOM   2435  N   LYS A 151       8.911  -4.023   9.582  1.00 -0.40
ATOM   2436  HN  LYS A 151       9.783  -3.966   9.097  1.00  0.25
ATOM   2437  CA  LYS A 151       8.862  -4.543  10.935  1.00  0.05
ATOM   2438  HA  LYS A 151       7.875  -4.313  11.337  1.00  0.05
ATOM   2439  CB  LYS A 151       9.104  -6.044  10.925  1.00 -0.10
ATOM   2440  HB1 LYS A 151       8.899  -6.441  11.918  1.00  0.05
ATOM   2441  HB2 LYS A 151      10.151  -6.231  10.691  1.00  0.05
ATOM   2442  CG  LYS A 151       8.238  -6.773   9.917  1.00 -0.10
ATOM   2443  HG1 LYS A 151       8.789  -6.895   8.985  1.00  0.05
ATOM   2444  HG2 LYS A 151       7.345  -6.183   9.711  1.00  0.05
ATOM   2445  CD  LYS A 151       7.834  -8.130  10.444  1.00 -0.10
ATOM   2446  HD1 LYS A 151       7.183  -7.998  11.308  1.00  0.05
ATOM   2447  HD2 LYS A 151       8.725  -8.668  10.766  1.00  0.05
ATOM   2448  CE  LYS A 151       7.111  -8.950   9.400  1.00  0.05
ATOM   2449  HE1 LYS A 151       7.689  -8.975   8.476  1.00  0.10
ATOM   2450  HE2 LYS A 151       6.126  -8.525   9.205  1.00  0.10
ATOM   2451  NZ  LYS A 151       6.922 -10.355   9.861  1.00 -0.30
ATOM   2452  HZ1 LYS A 151       6.674 -10.358  10.871  1.00  0.35
ATOM   2453  HZ2 LYS A 151       7.804 -10.888   9.719  1.00  0.35
ATOM   2454  HZ3 LYS A 151       6.157 -10.799   9.314  1.00  0.35
ATOM   2455  C   LYS A 151       9.892  -3.849  11.795  1.00  0.60
ATOM   2456  O   LYS A 151      10.985  -3.487  11.319  1.00 -0.55
ATOM   2457  N   VAL A 152       9.526  -3.654  13.060  1.00 -0.40
ATOM   2458  HN  VAL A 152       8.604  -3.926  13.335  1.00  0.25
ATOM   2459  CA  VAL A 152      10.400  -3.067  14.056  1.00  0.05
ATOM   2460  HA  VAL A 152      10.997  -2.306  13.554  1.00  0.05
ATOM   2461  CB  VAL A 152       9.564  -2.434  15.217  1.00 -0.05
ATOM   2462  HB  VAL A 152       8.848  -3.166  15.590  1.00  0.05
ATOM   2463  CG1 VAL A 152      10.471  -1.993  16.348  1.00 -0.15
ATOM   2464 HG11 VAL A 152      11.295  -1.389  15.968  1.00  0.05
ATOM   2465 HG12 VAL A 152      10.894  -2.862  16.852  1.00  0.05
ATOM   2466 HG13 VAL A 152       9.913  -1.390  17.064  1.00  0.05
ATOM   2467  CG2 VAL A 152       8.780  -1.227  14.700  1.00 -0.15
ATOM   2468 HG21 VAL A 152       8.098  -1.523  13.903  1.00  0.05
ATOM   2469 HG22 VAL A 152       9.463  -0.478  14.299  1.00  0.05
ATOM   2470 HG23 VAL A 152       8.188  -0.790  15.504  1.00  0.05
ATOM   2471  C   VAL A 152      11.347  -4.130  14.612  1.00  0.60
ATOM   2472  O   VAL A 152      10.937  -5.245  14.941  1.00 -0.55
ATOM   2473  N   ALA A 153      12.626  -3.782  14.694  1.00 -0.40
ATOM   2474  HN  ALA A 153      12.914  -2.891  14.344  1.00  0.25
ATOM   2475  CA  ALA A 153      13.616  -4.671  15.283  1.00  0.05
ATOM   2476  HA  ALA A 153      13.075  -5.466  15.795  1.00  0.05
ATOM   2477  CB  ALA A 153      14.524  -5.248  14.194  1.00 -0.15
ATOM   2478  HB1 ALA A 153      15.391  -4.606  14.035  1.00  0.05
ATOM   2479  HB2 ALA A 153      13.982  -5.321  13.251  1.00  0.05
ATOM   2480  HB3 ALA A 153      14.884  -6.234  14.487  1.00  0.05
ATOM   2481  C   ALA A 153      14.451  -3.921  16.321  1.00  0.60
ATOM   2482  O   ALA A 153      14.137  -2.776  16.695  1.00 -0.55
ATOM   2483  N   ASP A 154      15.503  -4.582  16.791  1.00 -0.40
ATOM   2484  HN  ASP A 154      15.623  -5.541  16.534  1.00  0.25
ATOM   2485  CA  ASP A 154      16.486  -3.961  17.666  1.00  0.05
ATOM   2486  HA  ASP A 154      16.578  -2.920  17.358  1.00  0.05
ATOM   2487  CB  ASP A 154      16.048  -4.052  19.138  1.00 -0.25
ATOM   2488  HB1 ASP A 154      16.123  -5.085  19.475  1.00  0.05
ATOM   2489  HB2 ASP A 154      15.014  -3.721  19.230  1.00  0.05
ATOM   2490  CG  ASP A 154      16.909  -3.186  20.061  1.00  0.35
ATOM   2491  OD1 ASP A 154      17.898  -2.593  19.588  1.00 -0.60
ATOM   2492  OD2 ASP A 154      16.603  -3.089  21.262  1.00 -0.60
ATOM   2493  C   ASP A 154      17.780  -4.742  17.462  1.00  0.60
ATOM   2494  O   ASP A 154      17.790  -5.956  17.546  1.00 -0.55
ATOM   2495  N   PHE A 155      18.866  -4.044  17.174  1.00 -0.40
ATOM   2496  HN  PHE A 155      18.821  -3.045  17.162  1.00  0.25
ATOM   2497  CA  PHE A 155      20.127  -4.712  16.874  1.00  0.05
ATOM   2498  HA  PHE A 155      19.943  -5.785  16.916  1.00  0.05
ATOM   2499  CB  PHE A 155      20.634  -4.303  15.481  1.00 -0.10
ATOM   2500  HB1 PHE A 155      21.675  -4.608  15.379  1.00  0.05
ATOM   2501  HB2 PHE A 155      20.572  -3.220  15.385  1.00  0.05
ATOM   2502  CG  PHE A 155      19.854  -4.917  14.348  1.00  0.00
ATOM   2503  CD1 PHE A 155      20.072  -6.229  13.970  1.00 -0.13
ATOM   2504  HD1 PHE A 155      20.842  -6.807  14.459  1.00  0.13
ATOM   2505  CD2 PHE A 155      18.865  -4.196  13.697  1.00 -0.13
ATOM   2506  HD2 PHE A 155      18.686  -3.168  13.975  1.00  0.13
ATOM   2507  CE1 PHE A 155      19.318  -6.800  12.980  1.00 -0.13
ATOM   2508  HE1 PHE A 155      19.493  -7.826  12.693  1.00  0.13
ATOM   2509  CE2 PHE A 155      18.111  -4.768  12.707  1.00 -0.13
ATOM   2510  HE2 PHE A 155      17.342  -4.194  12.211  1.00  0.13
ATOM   2511  CZ  PHE A 155      18.335  -6.067  12.349  1.00 -0.13
ATOM   2512  HZ  PHE A 155      17.741  -6.521  11.570  1.00  0.13
ATOM   2513  C   PHE A 155      21.165  -4.384  17.932  1.00  0.60
ATOM   2514  O   PHE A 155      22.325  -4.765  17.802  1.00 -0.55
ATOM   2515  N   GLY A 156      20.736  -3.672  18.975  1.00 -0.40
ATOM   2516  HN  GLY A 156      19.785  -3.365  19.003  1.00  0.25
ATOM   2517  CA  GLY A 156      21.629  -3.337  20.070  1.00  0.00
ATOM   2518  HA1 GLY A 156      21.830  -4.249  20.631  1.00  0.05
ATOM   2519  HA2 GLY A 156      21.135  -2.591  20.691  1.00  0.05
ATOM   2520  C   GLY A 156      22.917  -2.777  19.512  1.00  0.60
ATOM   2521  O   GLY A 156      23.987  -3.355  19.699  1.00 -0.55
ATOM   2522  N   LEU A 157      22.803  -1.649  18.820  1.00 -0.40
ATOM   2523  HN  LEU A 157      21.978  -1.096  18.936  1.00  0.25
ATOM   2524  CA  LEU A 157      23.837  -1.187  17.897  1.00  0.05
ATOM   2525  HA  LEU A 157      24.422  -2.057  17.600  1.00  0.05
ATOM   2526  CB  LEU A 157      23.182  -0.522  16.669  1.00 -0.10
ATOM   2527  HB1 LEU A 157      23.950   0.070  16.176  1.00  0.05
ATOM   2528  HB2 LEU A 157      22.411   0.150  17.040  1.00  0.05
ATOM   2529  CG  LEU A 157      22.532  -1.410  15.593  1.00 -0.05
ATOM   2530  HG  LEU A 157      22.040  -2.256  16.072  1.00  0.05
ATOM   2531  CD1 LEU A 157      21.510  -0.626  14.780  1.00 -0.15
ATOM   2532 HD11 LEU A 157      21.982   0.219  14.279  1.00  0.05
ATOM   2533 HD12 LEU A 157      20.728  -0.237  15.432  1.00  0.05
ATOM   2534 HD13 LEU A 157      21.066  -1.265  14.016  1.00  0.05
ATOM   2535  CD2 LEU A 157      23.621  -1.964  14.692  1.00 -0.15
ATOM   2536 HD21 LEU A 157      24.331  -2.559  15.267  1.00  0.05
ATOM   2537 HD22 LEU A 157      24.169  -1.149  14.219  1.00  0.05
ATOM   2538 HD23 LEU A 157      23.186  -2.606  13.926  1.00  0.05
ATOM   2539  C   LEU A 157      24.812  -0.209  18.557  1.00  0.60
ATOM   2540  O   LEU A 157      25.867   0.107  17.995  1.00 -0.55
ATOM   2541  N   SER A 158      24.508   0.288  19.775  1.00 -0.40
ATOM   2542  HN  SER A 158      23.598   0.167  20.172  1.00  0.25
ATOM   2543  CA  SER A 158      25.543   0.998  20.480  1.00  0.05
ATOM   2544  HA  SER A 158      26.192   1.428  19.718  1.00  0.05
ATOM   2545  CB  SER A 158      25.027   2.103  21.405  1.00  0.05
ATOM   2546  HB1 SER A 158      24.271   2.702  20.898  1.00  0.10
ATOM   2547  HB2 SER A 158      25.847   2.745  21.726  1.00  0.10
ATOM   2548  OG  SER A 158      24.438   1.518  22.557  1.00 -0.65
ATOM   2549  HG  SER A 158      23.833   0.857  22.248  1.00  0.40
ATOM   2550  C   SER A 158      26.166  -0.026  21.395  1.00  0.60
ATOM   2551  O   SER A 158      25.452  -0.788  22.042  1.00 -0.55
ATOM   2552  N   ARG A 159      27.509  -0.091  21.439  1.00 -0.40
ATOM   2553  HN  ARG A 159      28.048   0.521  20.861  1.00  0.25
ATOM   2554  CA  ARG A 159      28.183  -1.023  22.301  1.00  0.05
ATOM   2555  HA  ARG A 159      27.415  -1.667  22.729  1.00  0.05
ATOM   2556  CB  ARG A 159      29.240  -1.879  21.543  1.00 -0.10
ATOM   2557  HB1 ARG A 159      29.945  -1.187  21.090  1.00  0.05
ATOM   2558  HB2 ARG A 159      28.714  -2.407  20.751  1.00  0.05
ATOM   2559  CG  ARG A 159      30.069  -2.930  22.315  1.00 -0.10
ATOM   2560  HG1 ARG A 159      30.589  -2.410  23.116  1.00  0.05
ATOM   2561  HG2 ARG A 159      30.809  -3.332  21.626  1.00  0.05
ATOM   2562  CD  ARG A 159      29.329  -4.123  22.944  1.00  0.00
ATOM   2563  HD1 ARG A 159      28.746  -4.673  22.207  1.00  0.05
ATOM   2564  HD2 ARG A 159      28.698  -3.815  23.776  1.00  0.05
ATOM   2565  NE  ARG A 159      30.403  -5.018  23.466  1.00 -0.40
ATOM   2566  HE  ARG A 159      30.677  -5.827  22.946  1.00  0.30
ATOM   2567  CZ  ARG A 159      31.011  -4.733  24.651  1.00  0.50
ATOM   2568  NH1 ARG A 159      30.570  -3.677  25.396  1.00 -0.45
ATOM   2569 HH11 ARG A 159      29.806  -3.120  25.070  1.00  0.35
ATOM   2570 HH12 ARG A 159      31.011  -3.461  26.267  1.00  0.35
ATOM   2571  NH2 ARG A 159      31.989  -5.557  25.116  1.00 -0.45
ATOM   2572 HH21 ARG A 159      32.256  -6.364  24.589  1.00  0.35
ATOM   2573 HH22 ARG A 159      32.441  -5.356  25.985  1.00  0.35
ATOM   2574  C   ARG A 159      28.837  -0.162  23.328  1.00  0.60
ATOM   2575  O   ARG A 159      29.270   0.944  23.007  1.00 -0.55
ATOM   2576  N   LEU A 160      28.844  -0.615  24.607  1.00 -0.40
ATOM   2577  HN  LEU A 160      28.416  -1.500  24.784  1.00  0.25
ATOM   2578  CA  LEU A 160      29.421   0.082  25.727  1.00  0.05
ATOM   2579  HA  LEU A 160      29.078   1.114  25.661  1.00  0.05
ATOM   2580  CB  LEU A 160      29.019  -0.525  27.095  1.00 -0.10
ATOM   2581  HB1 LEU A 160      29.787  -0.256  27.818  1.00  0.05
ATOM   2582  HB2 LEU A 160      29.009  -1.608  26.990  1.00  0.05
ATOM   2583  CG  LEU A 160      27.653  -0.092  27.671  1.00 -0.05
ATOM   2584  HG  LEU A 160      26.899  -0.146  26.886  1.00  0.05
ATOM   2585  CD1 LEU A 160      27.228  -0.984  28.841  1.00 -0.15
ATOM   2586 HD11 LEU A 160      28.082  -1.220  29.476  1.00  0.05
ATOM   2587 HD12 LEU A 160      26.815  -1.922  28.469  1.00  0.05
ATOM   2588 HD13 LEU A 160      26.485  -0.473  29.453  1.00  0.05
ATOM   2589  CD2 LEU A 160      27.721   1.372  28.129  1.00 -0.15
ATOM   2590 HD21 LEU A 160      27.970   2.026  27.293  1.00  0.05
ATOM   2591 HD22 LEU A 160      28.490   1.492  28.892  1.00  0.05
ATOM   2592 HD23 LEU A 160      26.757   1.687  28.527  1.00  0.05
ATOM   2593  C   LEU A 160      30.921   0.007  25.669  1.00  0.60
ATOM   2594  O   LEU A 160      31.504  -1.054  25.447  1.00 -0.55
ATOM   2595  N   MET A 161      31.550   1.189  25.857  1.00 -0.40
ATOM   2596  HN  MET A 161      30.951   1.982  25.933  1.00  0.25
ATOM   2597  CA  MET A 161      32.958   1.467  25.963  1.00  0.05
ATOM   2598  HA  MET A 161      33.453   0.933  25.152  1.00  0.05
ATOM   2599  CB  MET A 161      33.230   2.974  25.861  1.00 -0.10
ATOM   2600  HB1 MET A 161      33.206   3.269  24.813  1.00  0.05
ATOM   2601  HB2 MET A 161      34.225   3.183  26.252  1.00  0.05
ATOM   2602  CG  MET A 161      32.205   3.804  26.637  1.00 -0.05
ATOM   2603  HG1 MET A 161      32.213   3.485  27.679  1.00  0.05
ATOM   2604  HG2 MET A 161      31.216   3.620  26.218  1.00  0.05
ATOM   2605  SD  MET A 161      32.495   5.591  26.604  1.00 -0.10
ATOM   2606  CE  MET A 161      33.492   5.528  28.119  1.00 -0.10
ATOM   2607  HE1 MET A 161      34.248   4.749  28.024  1.00  0.05
ATOM   2608  HE2 MET A 161      32.856   5.294  28.972  1.00  0.05
ATOM   2609  HE3 MET A 161      33.994   6.483  28.273  1.00  0.05
ATOM   2610  C   MET A 161      33.514   0.956  27.268  1.00  0.60
ATOM   2611  O   MET A 161      34.694   0.612  27.343  1.00 -0.55
ATOM   2612  N   THR A 162      32.659   0.937  28.319  1.00 -0.40
ATOM   2613  HN  THR A 162      31.729   1.245  28.129  1.00  0.25
ATOM   2614  CA  THR A 162      32.925   0.527  29.680  1.00  0.05
ATOM   2615  HA  THR A 162      33.754   1.140  30.033  1.00  0.05
ATOM   2616  CB  THR A 162      31.747   0.691  30.581  1.00  0.15
ATOM   2617  HB  THR A 162      32.042   0.616  31.628  1.00  0.10
ATOM   2618  OG1 THR A 162      30.839  -0.364  30.277  1.00 -0.65
ATOM   2619  HG1 THR A 162      31.239  -1.166  30.587  1.00  0.40
ATOM   2620  CG2 THR A 162      31.084   2.057  30.325  1.00 -0.15
ATOM   2621 HG21 THR A 162      30.593   2.071  29.352  1.00  0.05
ATOM   2622 HG22 THR A 162      31.834   2.847  30.335  1.00  0.05
ATOM   2623 HG23 THR A 162      30.330   2.258  31.086  1.00  0.05
ATOM   2624  C   THR A 162      33.064  -0.967  29.717  1.00  0.60
ATOM   2625  O   THR A 162      32.540  -1.670  28.854  1.00 -0.55
ATOM   2626  N   GLY A 163      33.755  -1.478  30.760  1.00 -0.40
ATOM   2627  HN  GLY A 163      34.154  -0.830  31.408  1.00  0.25
ATOM   2628  CA  GLY A 163      33.963  -2.887  31.013  1.00  0.00
ATOM   2629  HA1 GLY A 163      34.675  -2.969  31.834  1.00  0.05
ATOM   2630  HA2 GLY A 163      34.361  -3.327  30.099  1.00  0.05
ATOM   2631  C   GLY A 163      32.675  -3.583  31.390  1.00  0.60
ATOM   2632  O   GLY A 163      32.369  -4.660  30.876  1.00 -0.55
ATOM   2633  N   ASP A 164      31.865  -2.986  32.297  1.00 -0.40
ATOM   2634  HN  ASP A 164      32.135  -2.108  32.692  1.00  0.25
ATOM   2635  CA  ASP A 164      30.621  -3.594  32.703  1.00  0.05
ATOM   2636  HA  ASP A 164      30.870  -4.605  33.026  1.00  0.05
ATOM   2637  CB  ASP A 164      29.876  -2.855  33.838  1.00 -0.25
ATOM   2638  HB1 ASP A 164      28.938  -3.368  34.050  1.00  0.05
ATOM   2639  HB2 ASP A 164      29.661  -1.834  33.525  1.00  0.05
ATOM   2640  CG  ASP A 164      30.683  -2.794  35.126  1.00  0.35
ATOM   2641  OD1 ASP A 164      31.913  -3.055  35.067  1.00 -0.60
ATOM   2642  OD2 ASP A 164      30.080  -2.468  36.185  1.00 -0.60
ATOM   2643  C   ASP A 164      29.690  -3.465  31.540  1.00  0.60
ATOM   2644  O   ASP A 164      29.415  -2.351  31.093  1.00 -0.55
ATOM   2645  N   THR A 165      29.168  -4.588  31.005  1.00 -0.40
ATOM   2646  HN  THR A 165      29.386  -5.494  31.366  1.00  0.25
ATOM   2647  CA  THR A 165      28.282  -4.410  29.889  1.00  0.05
ATOM   2648  HA  THR A 165      28.329  -3.355  29.620  1.00  0.05
ATOM   2649  CB  THR A 165      28.647  -5.260  28.706  1.00  0.15
ATOM   2650  HB  THR A 165      29.582  -4.918  28.263  1.00  0.10
ATOM   2651  OG1 THR A 165      27.623  -5.159  27.731  1.00 -0.65
ATOM   2652  HG1 THR A 165      26.867  -5.611  28.082  1.00  0.40
ATOM   2653  CG2 THR A 165      28.864  -6.723  29.135  1.00 -0.15
ATOM   2654 HG21 THR A 165      27.919  -7.186  29.418  1.00  0.05
ATOM   2655 HG22 THR A 165      29.532  -6.768  29.995  1.00  0.05
ATOM   2656 HG23 THR A 165      29.288  -7.298  28.312  1.00  0.05
ATOM   2657  C   THR A 165      26.858  -4.738  30.238  1.00  0.60
ATOM   2658  O   THR A 165      26.371  -5.806  29.885  1.00 -0.55
ATOM   2659  N   TYR A 166      26.104  -3.833  30.892  1.00 -0.40
ATOM   2660  HN  TYR A 166      26.463  -2.950  31.191  1.00  0.25
ATOM   2661  CA  TYR A 166      24.750  -4.235  31.124  1.00  0.05
ATOM   2662  HA  TYR A 166      24.497  -4.951  30.342  1.00  0.05
ATOM   2663  CB  TYR A 166      24.552  -4.882  32.533  1.00 -0.10
ATOM   2664  HB1 TYR A 166      24.439  -4.104  33.288  1.00  0.05
ATOM   2665  HB2 TYR A 166      25.416  -5.496  32.786  1.00  0.05
ATOM   2666  CG  TYR A 166      23.320  -5.744  32.526  1.00  0.00
ATOM   2667  CD1 TYR A 166      23.226  -6.748  31.593  1.00 -0.13
ATOM   2668  HD1 TYR A 166      24.034  -6.902  30.893  1.00  0.13
ATOM   2669  CE1 TYR A 166      22.121  -7.556  31.538  1.00 -0.13
ATOM   2670  HE1 TYR A 166      22.058  -8.335  30.792  1.00  0.13
ATOM   2671  CD2 TYR A 166      22.287  -5.581  33.427  1.00 -0.13
ATOM   2672  HD2 TYR A 166      22.352  -4.808  34.178  1.00  0.13
ATOM   2673  CE2 TYR A 166      21.175  -6.391  33.381  1.00 -0.13
ATOM   2674  HE2 TYR A 166      20.372  -6.252  34.089  1.00  0.13
ATOM   2675  CZ  TYR A 166      21.094  -7.376  32.430  1.00  0.25
ATOM   2676  OH  TYR A 166      19.967  -8.222  32.363  1.00 -0.65
ATOM   2677  HH  TYR A 166      19.871  -8.686  33.184  1.00  0.40
ATOM   2678  C   TYR A 166      23.898  -3.005  30.907  1.00  0.60
ATOM   2679  O   TYR A 166      24.358  -1.868  31.055  1.00 -0.55
ATOM   2680  N   THR A 167      22.594  -3.227  30.608  1.00 -0.40
ATOM   2681  HN  THR A 167      22.320  -4.185  30.625  1.00  0.25
ATOM   2682  CA  THR A 167      21.538  -2.299  30.269  1.00  0.05
ATOM   2683  HA  THR A 167      21.793  -1.854  29.308  1.00  0.05
ATOM   2684  CB  THR A 167      20.212  -3.024  30.189  1.00  0.15
ATOM   2685  HB  THR A 167      19.916  -3.377  31.177  1.00  0.10
ATOM   2686  OG1 THR A 167      20.314  -4.150  29.327  1.00 -0.65
ATOM   2687  HG1 THR A 167      20.562  -3.819  28.474  1.00  0.40
ATOM   2688  CG2 THR A 167      19.131  -2.074  29.653  1.00 -0.15
ATOM   2689 HG21 THR A 167      19.470  -1.579  28.743  1.00  0.05
ATOM   2690 HG22 THR A 167      18.906  -1.305  30.392  1.00  0.05
ATOM   2691 HG23 THR A 167      18.224  -2.631  29.416  1.00  0.05
ATOM   2692  C   THR A 167      21.422  -1.249  31.360  1.00  0.60
ATOM   2693  O   THR A 167      21.156  -0.078  31.090  1.00 -0.55
ATOM   2694  N   ALA A 168      21.678  -1.643  32.625  1.00 -0.40
ATOM   2695  HN  ALA A 168      21.974  -2.589  32.743  1.00  0.25
ATOM   2696  CA  ALA A 168      21.571  -0.850  33.824  1.00  0.05
ATOM   2697  HA  ALA A 168      20.530  -0.540  33.907  1.00  0.05
ATOM   2698  CB  ALA A 168      21.994  -1.640  35.072  1.00 -0.15
ATOM   2699  HB1 ALA A 168      23.029  -1.970  34.986  1.00  0.05
ATOM   2700  HB2 ALA A 168      21.367  -2.524  35.189  1.00  0.05
ATOM   2701  HB3 ALA A 168      21.913  -1.013  35.960  1.00  0.05
ATOM   2702  C   ALA A 168      22.421   0.393  33.757  1.00  0.60
ATOM   2703  O   ALA A 168      22.051   1.401  34.359  1.00 -0.55
ATOM   2704  N   HIS A 169      23.583   0.368  33.049  1.00 -0.40
ATOM   2705  HN  HIS A 169      23.847  -0.470  32.571  1.00  0.25
ATOM   2706  CA  HIS A 169      24.447   1.535  32.975  1.00  0.05
ATOM   2707  HA  HIS A 169      24.836   1.681  33.982  1.00  0.05
ATOM   2708  CB  HIS A 169      25.619   1.439  31.983  1.00 -0.10
ATOM   2709  HB1 HIS A 169      25.871   2.446  31.653  1.00  0.05
ATOM   2710  HB2 HIS A 169      25.292   0.856  31.124  1.00  0.05
ATOM   2711  CG  HIS A 169      26.874   0.812  32.494  1.00  0.10
ATOM   2712  ND1 HIS A 169      27.255   0.765  33.818  1.00 -0.40
ATOM   2713  CE1 HIS A 169      28.499   0.228  33.847  1.00  0.20
ATOM   2714  HE1 HIS A 169      29.064   0.065  34.752  1.00  0.10
ATOM   2715  NE2 HIS A 169      28.939  -0.072  32.641  1.00 -0.40
ATOM   2716  HE2 HIS A 169      29.803  -0.468  32.401  1.00  0.30
ATOM   2717  CD2 HIS A 169      27.915   0.294  31.791  1.00  0.00
ATOM   2718  HD2 HIS A 169      27.938   0.184  30.717  1.00  0.10
ATOM   2719  C   HIS A 169      23.712   2.777  32.545  1.00  0.60
ATOM   2720  O   HIS A 169      23.171   2.849  31.444  1.00 -0.55
ATOM   2721  N   ALA A 170      23.723   3.805  33.429  1.00 -0.40
ATOM   2722  HN  ALA A 170      24.224   3.681  34.285  1.00  0.25
ATOM   2723  CA  ALA A 170      23.060   5.058  33.211  1.00  0.05
ATOM   2724  HA  ALA A 170      22.008   4.831  33.038  1.00  0.05
ATOM   2725  CB  ALA A 170      23.207   6.016  34.403  1.00 -0.15
ATOM   2726  HB1 ALA A 170      24.258   6.235  34.594  1.00  0.05
ATOM   2727  HB2 ALA A 170      22.788   5.565  35.302  1.00  0.05
ATOM   2728  HB3 ALA A 170      22.699   6.958  34.194  1.00  0.05
ATOM   2729  C   ALA A 170      23.669   5.740  32.033  1.00  0.60
ATOM   2730  O   ALA A 170      22.957   6.294  31.195  1.00 -0.55
ATOM   2731  N   GLY A 171      25.008   5.705  31.943  1.00 -0.40
ATOM   2732  HN  GLY A 171      25.545   5.236  32.644  1.00  0.25
ATOM   2733  CA  GLY A 171      25.661   6.338  30.845  1.00  0.00
ATOM   2734  HA1 GLY A 171      26.496   6.923  31.228  1.00  0.05
ATOM   2735  HA2 GLY A 171      24.939   6.968  30.328  1.00  0.05
ATOM   2736  C   GLY A 171      26.146   5.255  29.951  1.00  0.60
ATOM   2737  O   GLY A 171      26.379   4.129  30.392  1.00 -0.55
ATOM   2738  N   ALA A 172      26.296   5.596  28.657  1.00 -0.40
ATOM   2739  HN  ALA A 172      26.108   6.543  28.399  1.00  0.25
ATOM   2740  CA  ALA A 172      26.716   4.668  27.606  1.00  0.05
ATOM   2741  HA  ALA A 172      27.631   4.184  27.946  1.00  0.05
ATOM   2742  CB  ALA A 172      25.616   3.633  27.351  1.00 -0.15
ATOM   2743  HB1 ALA A 172      24.755   4.097  26.870  1.00  0.05
ATOM   2744  HB2 ALA A 172      25.283   3.198  28.293  1.00  0.05
ATOM   2745  HB3 ALA A 172      25.985   2.845  26.694  1.00  0.05
ATOM   2746  C   ALA A 172      27.033   5.417  26.314  1.00  0.60
ATOM   2747  O   ALA A 172      27.388   6.598  26.338  1.00 -0.55
ATOM   2748  N   LYS A 173      26.906   4.720  25.188  1.00 -0.40
ATOM   2749  HN  LYS A 173      26.890   3.721  25.231  1.00  0.25
ATOM   2750  CA  LYS A 173      26.790   5.383  23.893  1.00  0.05
ATOM   2751  HA  LYS A 173      27.294   6.346  23.976  1.00  0.05
ATOM   2752  CB  LYS A 173      27.434   4.527  22.791  1.00 -0.10
ATOM   2753  HB1 LYS A 173      27.212   4.982  21.827  1.00  0.05
ATOM   2754  HB2 LYS A 173      26.983   3.536  22.815  1.00  0.05
ATOM   2755  CG  LYS A 173      28.945   4.373  22.917  1.00 -0.10
ATOM   2756  HG1 LYS A 173      29.172   3.377  23.296  1.00  0.05
ATOM   2757  HG2 LYS A 173      29.321   5.105  23.631  1.00  0.05
ATOM   2758  CD  LYS A 173      29.651   4.572  21.577  1.00 -0.10
ATOM   2759  HD1 LYS A 173      29.220   5.434  21.069  1.00  0.05
ATOM   2760  HD2 LYS A 173      29.491   3.693  20.953  1.00  0.05
ATOM   2761  CE  LYS A 173      31.160   4.795  21.760  1.00  0.05
ATOM   2762  HE1 LYS A 173      31.664   3.831  21.826  1.00  0.10
ATOM   2763  HE2 LYS A 173      31.335   5.364  22.673  1.00  0.10
ATOM   2764  NZ  LYS A 173      31.803   5.557  20.631  1.00 -0.30
ATOM   2765  HZ1 LYS A 173      31.360   6.494  20.549  1.00  0.35
ATOM   2766  HZ2 LYS A 173      31.674   5.034  19.742  1.00  0.35
ATOM   2767  HZ3 LYS A 173      32.819   5.669  20.823  1.00  0.35
ATOM   2768  C   LYS A 173      25.309   5.642  23.564  1.00  0.60
ATOM   2769  O   LYS A 173      24.459   4.757  23.717  1.00 -0.55
ATOM   2770  N   PHE A 174      25.011   6.862  23.125  1.00 -0.40
ATOM   2771  HN  PHE A 174      25.752   7.521  22.995  1.00  0.25
ATOM   2772  CA  PHE A 174      23.638   7.274  22.826  1.00  0.05
ATOM   2773  HA  PHE A 174      22.995   6.412  23.005  1.00  0.05
ATOM   2774  CB  PHE A 174      23.226   8.450  23.716  1.00 -0.10
ATOM   2775  HB1 PHE A 174      22.342   8.922  23.290  1.00  0.05
ATOM   2776  HB2 PHE A 174      24.038   9.176  23.740  1.00  0.05
ATOM   2777  CG  PHE A 174      22.910   8.066  25.124  1.00  0.00
ATOM   2778  CD1 PHE A 174      23.837   7.376  25.895  1.00 -0.13
ATOM   2779  HD1 PHE A 174      24.788   7.098  25.465  1.00  0.13
ATOM   2780  CD2 PHE A 174      21.692   8.416  25.689  1.00 -0.13
ATOM   2781  HD2 PHE A 174      20.963   8.950  25.098  1.00  0.13
ATOM   2782  CE1 PHE A 174      23.556   7.042  27.206  1.00 -0.13
ATOM   2783  HE1 PHE A 174      24.284   6.504  27.795  1.00  0.13
ATOM   2784  CE2 PHE A 174      21.400   8.087  27.006  1.00 -0.13
ATOM   2785  HE2 PHE A 174      20.450   8.366  27.437  1.00  0.13
ATOM   2786  CZ  PHE A 174      22.334   7.399  27.766  1.00 -0.13
ATOM   2787  HZ  PHE A 174      22.113   7.141  28.791  1.00  0.13
ATOM   2788  C   PHE A 174      23.456   7.693  21.367  1.00  0.60
ATOM   2789  O   PHE A 174      24.319   8.363  20.782  1.00 -0.55
ATOM   2790  N   PRO A 175      22.315   7.314  20.765  1.00 -0.25
ATOM   2791  CD  PRO A 175      21.286   6.408  21.303  1.00  0.00
ATOM   2792  HD1 PRO A 175      20.917   6.771  22.262  1.00  0.05
ATOM   2793  HD2 PRO A 175      21.689   5.404  21.437  1.00  0.05
ATOM   2794  CA  PRO A 175      21.882   7.943  19.518  1.00  0.05
ATOM   2795  HA  PRO A 175      22.714   8.030  18.820  1.00  0.05
ATOM   2796  CB  PRO A 175      20.817   6.988  19.004  1.00 -0.10
ATOM   2797  HB1 PRO A 175      21.258   6.197  18.397  1.00  0.05
ATOM   2798  HB2 PRO A 175      20.079   7.512  18.397  1.00  0.05
ATOM   2799  CG  PRO A 175      20.202   6.437  20.241  1.00 -0.10
ATOM   2800  HG1 PRO A 175      19.371   7.064  20.564  1.00  0.05
ATOM   2801  HG2 PRO A 175      19.820   5.432  20.060  1.00  0.05
ATOM   2802  C   PRO A 175      21.309   9.322  19.853  1.00  0.60
ATOM   2803  O   PRO A 175      20.089   9.505  19.898  1.00 -0.55
ATOM   2804  N   ILE A 176      22.196  10.278  20.097  1.00 -0.40
ATOM   2805  HN  ILE A 176      23.164  10.090  19.934  1.00  0.25
ATOM   2806  CA  ILE A 176      21.807  11.593  20.594  1.00  0.05
ATOM   2807  HA  ILE A 176      21.547  11.477  21.646  1.00  0.05
ATOM   2808  CB  ILE A 176      22.973  12.602  20.426  1.00 -0.05
ATOM   2809  HB  ILE A 176      23.309  12.602  19.389  1.00  0.05
ATOM   2810  CG2 ILE A 176      22.520  14.012  20.817  1.00 -0.15
ATOM   2811 HG21 ILE A 176      22.030  14.003  21.790  1.00  0.05
ATOM   2812 HG22 ILE A 176      21.809  14.396  20.085  1.00  0.05
ATOM   2813 HG23 ILE A 176      23.379  14.680  20.879  1.00  0.05
ATOM   2814  CG1 ILE A 176      24.189  12.131  21.233  1.00 -0.10
ATOM   2815 HG11 ILE A 176      24.977  12.875  21.132  1.00  0.05
ATOM   2816 HG12 ILE A 176      24.544  11.195  20.805  1.00  0.05
ATOM   2817  CD1 ILE A 176      23.922  11.910  22.720  1.00 -0.15
ATOM   2818 HD11 ILE A 176      23.152  11.152  22.865  1.00  0.05
ATOM   2819 HD12 ILE A 176      23.576  12.835  23.182  1.00  0.05
ATOM   2820 HD13 ILE A 176      24.829  11.568  23.219  1.00  0.05
ATOM   2821  C   ILE A 176      20.564  12.181  19.902  1.00  0.60
ATOM   2822  O   ILE A 176      19.652  12.705  20.560  1.00 -0.55
ATOM   2823  N   LYS A 177      20.538  12.102  18.575  1.00 -0.40
ATOM   2824  HN  LYS A 177      21.215  11.542  18.098  1.00  0.25
ATOM   2825  CA  LYS A 177      19.535  12.822  17.817  1.00  0.05
ATOM   2826  HA  LYS A 177      19.371  13.776  18.316  1.00  0.05
ATOM   2827  CB  LYS A 177      20.024  13.036  16.380  1.00 -0.10
ATOM   2828  HB1 LYS A 177      19.167  13.281  15.754  1.00  0.05
ATOM   2829  HB2 LYS A 177      20.458  12.105  16.018  1.00  0.05
ATOM   2830  CG  LYS A 177      21.072  14.154  16.238  1.00 -0.10
ATOM   2831  HG1 LYS A 177      21.944  13.906  16.842  1.00  0.05
ATOM   2832  HG2 LYS A 177      20.653  15.088  16.611  1.00  0.05
ATOM   2833  CD  LYS A 177      21.500  14.341  14.797  1.00 -0.10
ATOM   2834  HD1 LYS A 177      20.615  14.443  14.169  1.00  0.05
ATOM   2835  HD2 LYS A 177      22.052  13.461  14.469  1.00  0.05
ATOM   2836  CE  LYS A 177      22.387  15.589  14.633  1.00  0.05
ATOM   2837  HE1 LYS A 177      23.217  15.544  15.338  1.00  0.10
ATOM   2838  HE2 LYS A 177      21.796  16.486  14.819  1.00  0.10
ATOM   2839  NZ  LYS A 177      22.977  15.716  13.250  1.00 -0.30
ATOM   2840  HZ1 LYS A 177      22.210  15.780  12.550  1.00  0.35
ATOM   2841  HZ2 LYS A 177      23.564  14.882  13.046  1.00  0.35
ATOM   2842  HZ3 LYS A 177      23.563  16.574  13.201  1.00  0.35
ATOM   2843  C   LYS A 177      18.147  12.191  17.826  1.00  0.60
ATOM   2844  O   LYS A 177      17.193  12.802  17.366  1.00 -0.55
ATOM   2845  N   TRP A 178      18.024  10.984  18.367  1.00 -0.40
ATOM   2846  HN  TRP A 178      18.840  10.517  18.708  1.00  0.25
ATOM   2847  CA  TRP A 178      16.715  10.319  18.476  1.00  0.05
ATOM   2848  HA  TRP A 178      16.015  10.889  17.866  1.00  0.05
ATOM   2849  CB  TRP A 178      16.789   8.866  17.993  1.00 -0.10
ATOM   2850  HB1 TRP A 178      15.931   8.321  18.384  1.00  0.05
ATOM   2851  HB2 TRP A 178      17.701   8.413  18.379  1.00  0.05
ATOM   2852  CG  TRP A 178      16.793   8.710  16.517  1.00 -0.03
ATOM   2853  CD2 TRP A 178      17.890   8.962  15.630  1.00  0.10
ATOM   2854  CE2 TRP A 178      17.430   8.721  14.321  1.00 -0.04
ATOM   2855  CE3 TRP A 178      19.215   9.375  15.818  1.00 -0.13
ATOM   2856  HE3 TRP A 178      19.597   9.567  16.810  1.00  0.10
ATOM   2857  CD1 TRP A 178      15.745   8.330  15.736  1.00 -0.04
ATOM   2858  HD1 TRP A 178      14.765   8.064  16.102  1.00  0.10
ATOM   2859  NE1 TRP A 178      16.117   8.335  14.414  1.00 -0.36
ATOM   2860  HE1 TRP A 178      15.538   8.101  13.659  1.00  0.30
ATOM   2861  CZ2 TRP A 178      18.244   8.878  13.197  1.00 -0.13
ATOM   2862  HZ2 TRP A 178      17.869   8.687  12.202  1.00  0.13
ATOM   2863  CZ3 TRP A 178      20.028   9.533  14.703  1.00 -0.13
ATOM   2864  HZ3 TRP A 178      21.052   9.852  14.832  1.00  0.13
ATOM   2865  CH2 TRP A 178      19.536   9.283  13.405  1.00 -0.13
ATOM   2866  HH2 TRP A 178      20.192   9.414  12.557  1.00  0.13
ATOM   2867  C   TRP A 178      16.241  10.311  19.915  1.00  0.60
ATOM   2868  O   TRP A 178      15.202   9.724  20.234  1.00 -0.55
ATOM   2869  N   THR A 179      17.014  10.954  20.785  1.00 -0.40
ATOM   2870  HN  THR A 179      17.714  11.585  20.450  1.00  0.25
ATOM   2871  CA  THR A 179      16.855  10.752  22.217  1.00  0.05
ATOM   2872  HA  THR A 179      16.274   9.840  22.350  1.00  0.05
ATOM   2873  CB  THR A 179      18.248  10.625  22.922  1.00  0.15
ATOM   2874  HB  THR A 179      18.796  11.564  22.852  1.00  0.10
ATOM   2875  OG1 THR A 179      19.026   9.597  22.281  1.00 -0.65
ATOM   2876  HG1 THR A 179      18.999   9.775  21.350  1.00  0.40
ATOM   2877  CG2 THR A 179      18.079  10.283  24.397  1.00 -0.15
ATOM   2878 HG21 THR A 179      17.551   9.337  24.515  1.00  0.05
ATOM   2879 HG22 THR A 179      17.499  11.057  24.899  1.00  0.05
ATOM   2880 HG23 THR A 179      19.054  10.187  24.875  1.00  0.05
ATOM   2881  C   THR A 179      16.066  11.902  22.838  1.00  0.60
ATOM   2882  O   THR A 179      16.350  13.074  22.581  1.00 -0.55
ATOM   2883  N   ALA A 180      15.078  11.549  23.654  1.00 -0.40
ATOM   2884  HN  ALA A 180      14.895  10.576  23.790  1.00  0.25
ATOM   2885  CA  ALA A 180      14.252  12.521  24.357  1.00  0.05
ATOM   2886  HA  ALA A 180      13.916  13.254  23.624  1.00  0.05
ATOM   2887  CB  ALA A 180      13.060  11.821  25.008  1.00 -0.15
ATOM   2888  HB1 ALA A 180      13.386  11.201  25.843  1.00  0.05
ATOM   2889  HB2 ALA A 180      12.561  11.176  24.285  1.00  0.05
ATOM   2890  HB3 ALA A 180      12.354  12.558  25.391  1.00  0.05
ATOM   2891  C   ALA A 180      15.062  13.268  25.413  1.00  0.60
ATOM   2892  O   ALA A 180      16.008  12.722  25.997  1.00 -0.55
ATOM   2893  N   PRO A 181      14.691  14.535  25.671  1.00 -0.25
ATOM   2894  CD  PRO A 181      13.554  15.202  25.004  1.00  0.00
ATOM   2895  HD1 PRO A 181      12.607  14.812  25.376  1.00  0.05
ATOM   2896  HD2 PRO A 181      13.598  15.051  23.926  1.00  0.05
ATOM   2897  CA  PRO A 181      15.374  15.413  26.636  1.00  0.05
ATOM   2898  HA  PRO A 181      16.380  15.651  26.290  1.00  0.05
ATOM   2899  CB  PRO A 181      14.493  16.663  26.693  1.00 -0.10
ATOM   2900  HB1 PRO A 181      15.097  17.566  26.787  1.00  0.05
ATOM   2901  HB2 PRO A 181      13.807  16.622  27.539  1.00  0.05
ATOM   2902  CG  PRO A 181      13.734  16.643  25.365  1.00 -0.10
ATOM   2903  HG1 PRO A 181      12.767  17.135  25.469  1.00  0.05
ATOM   2904  HG2 PRO A 181      14.300  17.163  24.593  1.00  0.05
ATOM   2905  C   PRO A 181      15.552  14.788  28.007  1.00  0.60
ATOM   2906  O   PRO A 181      16.659  14.818  28.566  1.00 -0.55
ATOM   2907  N   GLU A 182      14.476  14.220  28.548  1.00 -0.40
ATOM   2908  HN  GLU A 182      13.625  14.177  28.024  1.00  0.25
ATOM   2909  CA  GLU A 182      14.523  13.660  29.894  1.00  0.05
ATOM   2910  HA  GLU A 182      14.955  14.422  30.542  1.00  0.05
ATOM   2911  CB  GLU A 182      13.131  13.270  30.385  1.00 -0.10
ATOM   2912  HB1 GLU A 182      12.448  14.094  30.185  1.00  0.05
ATOM   2913  HB2 GLU A 182      13.173  13.113  31.462  1.00  0.05
ATOM   2914  CG  GLU A 182      12.581  12.014  29.732  1.00 -0.25
ATOM   2915  HG1 GLU A 182      11.907  11.512  30.425  1.00  0.05
ATOM   2916  HG2 GLU A 182      13.404  11.344  29.486  1.00  0.05
ATOM   2917  CD  GLU A 182      11.812  12.306  28.453  1.00  0.35
ATOM   2918  OE1 GLU A 182      11.785  13.473  28.013  1.00 -0.60
ATOM   2919  OE2 GLU A 182      11.228  11.365  27.893  1.00 -0.60
ATOM   2920  C   GLU A 182      15.404  12.428  29.924  1.00  0.60
ATOM   2921  O   GLU A 182      15.851  11.999  30.988  1.00 -0.55
ATOM   2922  N   SER A 183      15.641  11.854  28.751  1.00 -0.40
ATOM   2923  HN  SER A 183      15.223  12.235  27.926  1.00  0.25
ATOM   2924  CA  SER A 183      16.498  10.679  28.642  1.00  0.05
ATOM   2925  HA  SER A 183      16.363  10.096  29.553  1.00  0.05
ATOM   2926  CB  SER A 183      16.123   9.849  27.409  1.00  0.05
ATOM   2927  HB1 SER A 183      16.746   8.956  27.359  1.00  0.10
ATOM   2928  HB2 SER A 183      16.263  10.442  26.506  1.00  0.10
ATOM   2929  OG  SER A 183      14.765   9.431  27.450  1.00 -0.65
ATOM   2930  HG  SER A 183      14.625   9.042  28.303  1.00  0.40
ATOM   2931  C   SER A 183      17.953  11.105  28.545  1.00  0.60
ATOM   2932  O   SER A 183      18.821  10.453  29.114  1.00 -0.55
ATOM   2933  N   LEU A 184      18.214  12.194  27.817  1.00 -0.40
ATOM   2934  HN  LEU A 184      17.462  12.648  27.339  1.00  0.25
ATOM   2935  CA  LEU A 184      19.566  12.743  27.697  1.00  0.05
ATOM   2936  HA  LEU A 184      20.225  11.920  27.421  1.00  0.05
ATOM   2937  CB  LEU A 184      19.611  13.843  26.641  1.00 -0.10
ATOM   2938  HB1 LEU A 184      20.538  14.394  26.782  1.00  0.05
ATOM   2939  HB2 LEU A 184      18.777  14.515  26.833  1.00  0.05
ATOM   2940  CG  LEU A 184      19.540  13.431  25.168  1.00 -0.05
ATOM   2941  HG  LEU A 184      18.719  12.729  25.021  1.00  0.05
ATOM   2942  CD1 LEU A 184      19.323  14.667  24.302  1.00 -0.15
ATOM   2943 HD11 LEU A 184      20.142  15.375  24.430  1.00  0.05
ATOM   2944 HD12 LEU A 184      18.397  15.167  24.585  1.00  0.05
ATOM   2945 HD13 LEU A 184      19.281  14.387  23.250  1.00  0.05
ATOM   2946  CD2 LEU A 184      20.823  12.713  24.780  1.00 -0.15
ATOM   2947 HD21 LEU A 184      20.964  11.820  25.389  1.00  0.05
ATOM   2948 HD22 LEU A 184      21.682  13.366  24.935  1.00  0.05
ATOM   2949 HD23 LEU A 184      20.781  12.405  23.735  1.00  0.05
ATOM   2950  C   LEU A 184      20.016  13.327  29.027  1.00  0.60
ATOM   2951  O   LEU A 184      21.131  13.088  29.470  1.00 -0.55
ATOM   2952  N   ALA A 185      19.122  14.078  29.660  1.00 -0.40
ATOM   2953  HN  ALA A 185      18.211  14.171  29.259  1.00  0.25
ATOM   2954  CA  ALA A 185      19.404  14.773  30.910  1.00  0.05
ATOM   2955  HA  ALA A 185      20.430  15.135  30.859  1.00  0.05
ATOM   2956  CB  ALA A 185      18.427  15.930  31.081  1.00 -0.15
ATOM   2957  HB1 ALA A 185      17.400  15.566  31.105  1.00  0.05
ATOM   2958  HB2 ALA A 185      18.519  16.627  30.248  1.00  0.05
ATOM   2959  HB3 ALA A 185      18.622  16.452  32.018  1.00  0.05
ATOM   2960  C   ALA A 185      19.349  13.867  32.141  1.00  0.60
ATOM   2961  O   ALA A 185      20.265  13.875  32.964  1.00 -0.55
ATOM   2962  N   TYR A 186      18.277  13.094  32.288  1.00 -0.40
ATOM   2963  HN  TYR A 186      17.625  12.996  31.536  1.00  0.25
ATOM   2964  CA  TYR A 186      18.051  12.387  33.550  1.00  0.05
ATOM   2965  HA  TYR A 186      18.893  12.612  34.203  1.00  0.05
ATOM   2966  CB  TYR A 186      16.740  12.843  34.183  1.00 -0.10
ATOM   2967  HB1 TYR A 186      16.709  12.511  35.220  1.00  0.05
ATOM   2968  HB2 TYR A 186      15.907  12.394  33.643  1.00  0.05
ATOM   2969  CG  TYR A 186      16.565  14.331  34.162  1.00  0.00
ATOM   2970  CD1 TYR A 186      17.545  15.164  34.678  1.00 -0.13
ATOM   2971  HD1 TYR A 186      18.424  14.730  35.131  1.00  0.13
ATOM   2972  CE1 TYR A 186      17.418  16.548  34.624  1.00 -0.13
ATOM   2973  HE1 TYR A 186      18.192  17.183  35.031  1.00  0.13
ATOM   2974  CD2 TYR A 186      15.439  14.910  33.589  1.00 -0.13
ATOM   2975  HD2 TYR A 186      14.662  14.277  33.186  1.00  0.13
ATOM   2976  CE2 TYR A 186      15.298  16.282  33.527  1.00 -0.13
ATOM   2977  HE2 TYR A 186      14.418  16.716  33.077  1.00  0.13
ATOM   2978  CZ  TYR A 186      16.294  17.103  34.046  1.00  0.25
ATOM   2979  OH  TYR A 186      16.177  18.479  33.974  1.00 -0.65
ATOM   2980  HH  TYR A 186      15.804  18.721  33.137  1.00  0.40
ATOM   2981  C   TYR A 186      18.043  10.877  33.419  1.00  0.60
ATOM   2982  O   TYR A 186      17.839  10.163  34.395  1.00 -0.55
ATOM   2983  N   ASN A 187      18.244  10.386  32.209  1.00 -0.40
ATOM   2984  HN  ASN A 187      18.350  11.010  31.434  1.00  0.25
ATOM   2985  CA  ASN A 187      18.313   8.957  31.993  1.00  0.05
ATOM   2986  HA  ASN A 187      18.558   8.796  30.944  1.00  0.05
ATOM   2987  CB  ASN A 187      19.384   8.349  32.902  1.00 -0.10
ATOM   2988  HB1 ASN A 187      18.976   8.214  33.904  1.00  0.05
ATOM   2989  HB2 ASN A 187      20.241   9.020  32.953  1.00  0.05
ATOM   2990  CG  ASN A 187      19.866   7.009  32.406  1.00  0.55
ATOM   2991  OD1 ASN A 187      19.920   6.041  33.156  1.00 -0.55
ATOM   2992  ND2 ASN A 187      20.219   6.943  31.126  1.00 -0.60
ATOM   2993 HD21 ASN A 187      20.155   7.759  30.552  1.00  0.30
ATOM   2994 HD22 ASN A 187      20.549   6.090  30.723  1.00  0.30
ATOM   2995  C   ASN A 187      16.965   8.292  32.253  1.00  0.60
ATOM   2996  O   ASN A 187      16.905   7.126  32.628  1.00 -0.55
ATOM   2997  N   LYS A 188      15.885   9.040  32.056  1.00 -0.40
ATOM   2998  HN  LYS A 188      16.004  10.008  31.837  1.00  0.25
ATOM   2999  CA  LYS A 188      14.533   8.500  32.148  1.00  0.05
ATOM   3000  HA  LYS A 188      14.569   7.643  32.820  1.00  0.05
ATOM   3001  CB  LYS A 188      13.584   9.570  32.683  1.00 -0.10
ATOM   3002  HB1 LYS A 188      12.560   9.221  32.558  1.00  0.05
ATOM   3003  HB2 LYS A 188      13.712  10.476  32.092  1.00  0.05
ATOM   3004  CG  LYS A 188      13.805   9.906  34.133  1.00 -0.10
ATOM   3005  HG1 LYS A 188      13.108  10.686  34.438  1.00  0.05
ATOM   3006  HG2 LYS A 188      14.819  10.281  34.271  1.00  0.05
ATOM   3007  CD  LYS A 188      13.597   8.673  34.992  1.00 -0.10
ATOM   3008  HD1 LYS A 188      14.320   7.910  34.703  1.00  0.05
ATOM   3009  HD2 LYS A 188      12.596   8.280  34.816  1.00  0.05
ATOM   3010  CE  LYS A 188      13.760   8.980  36.478  1.00  0.05
ATOM   3011  HE1 LYS A 188      13.420   9.993  36.691  1.00  0.10
ATOM   3012  HE2 LYS A 188      14.805   8.875  36.771  1.00  0.10
ATOM   3013  NZ  LYS A 188      12.955   8.042  37.307  1.00 -0.30
ATOM   3014  HZ1 LYS A 188      13.270   7.066  37.131  1.00  0.35
ATOM   3015  HZ2 LYS A 188      11.950   8.133  37.056  1.00  0.35
ATOM   3016  HZ3 LYS A 188      13.083   8.272  38.313  1.00  0.35
ATOM   3017  C   LYS A 188      14.031   8.014  30.791  1.00  0.60
ATOM   3018  O   LYS A 188      13.792   8.808  29.883  1.00 -0.55
ATOM   3019  N   PHE A 189      13.869   6.705  30.655  1.00 -0.40
ATOM   3020  HN  PHE A 189      14.077   6.108  31.429  1.00  0.25
ATOM   3021  CA  PHE A 189      13.397   6.114  29.412  1.00  0.05
ATOM   3022  HA  PHE A 189      13.369   6.907  28.665  1.00  0.05
ATOM   3023  CB  PHE A 189      14.335   4.993  28.975  1.00 -0.10
ATOM   3024  HB1 PHE A 189      13.819   4.360  28.253  1.00  0.05
ATOM   3025  HB2 PHE A 189      14.600   4.393  29.845  1.00  0.05
ATOM   3026  CG  PHE A 189      15.598   5.477  28.346  1.00  0.00
ATOM   3027  CD1 PHE A 189      16.714   5.751  29.124  1.00 -0.13
ATOM   3028  HD1 PHE A 189      16.664   5.619  30.195  1.00  0.13
ATOM   3029  CD2 PHE A 189      15.676   5.653  26.978  1.00 -0.13
ATOM   3030  HD2 PHE A 189      14.814   5.445  26.362  1.00  0.13
ATOM   3031  CE1 PHE A 189      17.895   6.193  28.540  1.00 -0.13
ATOM   3032  HE1 PHE A 189      18.759   6.401  29.154  1.00  0.13
ATOM   3033  CE2 PHE A 189      16.849   6.094  26.390  1.00 -0.13
ATOM   3034  HE2 PHE A 189      16.898   6.227  25.319  1.00  0.13
ATOM   3035  CZ  PHE A 189      17.960   6.365  27.172  1.00 -0.13
ATOM   3036  HZ  PHE A 189      18.874   6.710  26.712  1.00  0.13
ATOM   3037  C   PHE A 189      12.003   5.554  29.596  1.00  0.60
ATOM   3038  O   PHE A 189      11.691   4.976  30.635  1.00 -0.55
ATOM   3039  N   SER A 190      11.161   5.710  28.591  1.00 -0.40
ATOM   3040  HN  SER A 190      11.462   6.144  27.742  1.00  0.25
ATOM   3041  CA  SER A 190       9.798   5.245  28.735  1.00  0.05
ATOM   3042  HA  SER A 190       9.837   4.282  29.244  1.00  0.05
ATOM   3043  CB  SER A 190       8.974   6.249  29.541  1.00  0.05
ATOM   3044  HB1 SER A 190       9.529   6.570  30.422  1.00  0.10
ATOM   3045  HB2 SER A 190       8.030   5.800  29.848  1.00  0.10
ATOM   3046  OG  SER A 190       8.684   7.398  28.757  1.00 -0.65
ATOM   3047  HG  SER A 190       9.517   7.777  28.511  1.00  0.40
ATOM   3048  C   SER A 190       9.192   5.094  27.367  1.00  0.60
ATOM   3049  O   SER A 190       9.845   5.357  26.365  1.00 -0.55
ATOM   3050  N   ILE A 191       7.931   4.685  27.329  1.00 -0.40
ATOM   3051  HN  ILE A 191       7.453   4.470  28.181  1.00  0.25
ATOM   3052  CA  ILE A 191       7.244   4.548  26.065  1.00  0.05
ATOM   3053  HA  ILE A 191       7.893   3.971  25.407  1.00  0.05
ATOM   3054  CB  ILE A 191       5.896   3.838  26.251  1.00 -0.05
ATOM   3055  HB  ILE A 191       6.052   2.880  26.746  1.00  0.05
ATOM   3056  CG2 ILE A 191       4.957   4.705  27.095  1.00 -0.15
ATOM   3057 HG21 ILE A 191       4.639   5.585  26.536  1.00  0.05
ATOM   3058 HG22 ILE A 191       5.467   5.045  27.996  1.00  0.05
ATOM   3059 HG23 ILE A 191       4.066   4.139  27.369  1.00  0.05
ATOM   3060  CG1 ILE A 191       5.294   3.524  24.886  1.00 -0.10
ATOM   3061 HG11 ILE A 191       5.465   4.375  24.228  1.00  0.05
ATOM   3062 HG12 ILE A 191       4.219   3.392  25.004  1.00  0.05
ATOM   3063  CD1 ILE A 191       5.869   2.270  24.220  1.00 -0.15
ATOM   3064 HD11 ILE A 191       5.697   1.391  24.841  1.00  0.05
ATOM   3065 HD12 ILE A 191       6.944   2.378  24.079  1.00  0.05
ATOM   3066 HD13 ILE A 191       5.388   2.101  23.257  1.00  0.05
ATOM   3067  C   ILE A 191       7.039   5.938  25.476  1.00  0.60
ATOM   3068  O   ILE A 191       6.938   6.104  24.257  1.00 -0.55
ATOM   3069  N   LYS A 192       6.997   6.945  26.343  1.00 -0.40
ATOM   3070  HN  LYS A 192       7.003   6.752  27.324  1.00  0.25
ATOM   3071  CA  LYS A 192       6.942   8.323  25.882  1.00  0.05
ATOM   3072  HA  LYS A 192       6.224   8.360  25.063  1.00  0.05
ATOM   3073  CB  LYS A 192       6.513   9.263  27.017  1.00 -0.10
ATOM   3074  HB1 LYS A 192       6.637  10.289  26.675  1.00  0.05
ATOM   3075  HB2 LYS A 192       7.178   9.100  27.864  1.00  0.05
ATOM   3076  CG  LYS A 192       5.088   9.093  27.495  1.00 -0.10
ATOM   3077  HG1 LYS A 192       4.867   9.872  28.223  1.00  0.05
ATOM   3078  HG2 LYS A 192       4.997   8.127  27.989  1.00  0.05
ATOM   3079  CD  LYS A 192       4.071   9.167  26.380  1.00 -0.10
ATOM   3080  HD1 LYS A 192       4.033   8.215  25.851  1.00  0.05
ATOM   3081  HD2 LYS A 192       4.359   9.941  25.669  1.00  0.05
ATOM   3082  CE  LYS A 192       2.705   9.486  26.963  1.00  0.05
ATOM   3083  HE1 LYS A 192       2.672  10.533  27.265  1.00  0.10
ATOM   3084  HE2 LYS A 192       2.518   8.849  27.827  1.00  0.10
ATOM   3085  NZ  LYS A 192       1.598   9.267  26.005  1.00 -0.30
ATOM   3086  HZ1 LYS A 192       1.588   8.270  25.708  1.00  0.35
ATOM   3087  HZ2 LYS A 192       1.735   9.875  25.173  1.00  0.35
ATOM   3088  HZ3 LYS A 192       0.693   9.502  26.461  1.00  0.35
ATOM   3089  C   LYS A 192       8.289   8.804  25.311  1.00  0.60
ATOM   3090  O   LYS A 192       8.317   9.665  24.429  1.00 -0.55
ATOM   3091  N   SER A 193       9.410   8.266  25.782  1.00 -0.40
ATOM   3092  HN  SER A 193       9.403   7.666  26.581  1.00  0.25
ATOM   3093  CA  SER A 193      10.650   8.589  25.083  1.00  0.05
ATOM   3094  HA  SER A 193      10.583   9.633  24.779  1.00  0.05
ATOM   3095  CB  SER A 193      11.879   8.368  25.995  1.00  0.05
ATOM   3096  HB1 SER A 193      11.770   8.955  26.907  1.00  0.10
ATOM   3097  HB2 SER A 193      12.785   8.672  25.471  1.00  0.10
ATOM   3098  OG  SER A 193      12.037   7.021  26.372  1.00 -0.65
ATOM   3099  HG  SER A 193      11.989   6.508  25.576  1.00  0.40
ATOM   3100  C   SER A 193      10.772   7.812  23.761  1.00  0.60
ATOM   3101  O   SER A 193      11.469   8.243  22.839  1.00 -0.55
ATOM   3102  N   ASP A 194      10.066   6.687  23.647  1.00 -0.40
ATOM   3103  HN  ASP A 194       9.646   6.280  24.458  1.00  0.25
ATOM   3104  CA  ASP A 194       9.902   6.042  22.335  1.00  0.05
ATOM   3105  HA  ASP A 194      10.897   5.936  21.904  1.00  0.05
ATOM   3106  CB  ASP A 194       9.227   4.671  22.473  1.00 -0.25
ATOM   3107  HB1 ASP A 194       8.917   4.319  21.489  1.00  0.05
ATOM   3108  HB2 ASP A 194       8.349   4.762  23.113  1.00  0.05
ATOM   3109  CG  ASP A 194      10.145   3.630  23.078  1.00  0.35
ATOM   3110  OD1 ASP A 194      11.376   3.842  23.068  1.00 -0.60
ATOM   3111  OD2 ASP A 194       9.637   2.595  23.559  1.00 -0.60
ATOM   3112  C   ASP A 194       9.078   6.907  21.386  1.00  0.60
ATOM   3113  O   ASP A 194       9.377   6.994  20.191  1.00 -0.55
ATOM   3114  N   VAL A 195       8.040   7.546  21.923  1.00 -0.40
ATOM   3115  HN  VAL A 195       7.850   7.433  22.898  1.00  0.25
ATOM   3116  CA  VAL A 195       7.177   8.403  21.125  1.00  0.05
ATOM   3117  HA  VAL A 195       6.767   7.791  20.322  1.00  0.05
ATOM   3118  CB  VAL A 195       6.030   9.000  22.003  1.00 -0.05
ATOM   3119  HB  VAL A 195       6.458   9.471  22.888  1.00  0.05
ATOM   3120  CG1 VAL A 195       5.234  10.026  21.220  1.00 -0.15
ATOM   3121 HG11 VAL A 195       4.934   9.624  20.252  1.00  0.05
ATOM   3122 HG12 VAL A 195       5.838  10.916  21.043  1.00  0.05
ATOM   3123 HG13 VAL A 195       4.331  10.299  21.766  1.00  0.05
ATOM   3124  CG2 VAL A 195       5.133   7.888  22.490  1.00 -0.15
ATOM   3125 HG21 VAL A 195       5.696   6.961  22.605  1.00  0.05
ATOM   3126 HG22 VAL A 195       4.332   7.709  21.773  1.00  0.05
ATOM   3127 HG23 VAL A 195       4.707   8.146  23.459  1.00  0.05
ATOM   3128  C   VAL A 195       8.005   9.536  20.517  1.00  0.60
ATOM   3129  O   VAL A 195       7.826   9.894  19.358  1.00 -0.55
ATOM   3130  N   TRP A 196       8.913  10.096  21.311  1.00 -0.40
ATOM   3131  HN  TRP A 196       8.977   9.792  22.261  1.00  0.25
ATOM   3132  CA  TRP A 196       9.822  11.144  20.837  1.00  0.05
ATOM   3133  HA  TRP A 196       9.209  11.937  20.409  1.00  0.05
ATOM   3134  CB  TRP A 196      10.672  11.682  22.015  1.00 -0.10
ATOM   3135  HB1 TRP A 196      11.237  10.858  22.450  1.00  0.05
ATOM   3136  HB2 TRP A 196      10.007  12.094  22.773  1.00  0.05
ATOM   3137  CG  TRP A 196      11.656  12.766  21.614  1.00 -0.03
ATOM   3138  CD2 TRP A 196      11.571  14.170  21.909  1.00  0.10
ATOM   3139  CE2 TRP A 196      12.652  14.799  21.252  1.00 -0.04
ATOM   3140  CE3 TRP A 196      10.688  14.954  22.658  1.00 -0.13
ATOM   3141  HE3 TRP A 196       9.853  14.502  23.172  1.00  0.10
ATOM   3142  CD1 TRP A 196      12.769  12.611  20.821  1.00 -0.04
ATOM   3143  HD1 TRP A 196      13.122  11.669  20.430  1.00  0.10
ATOM   3144  NE1 TRP A 196      13.363  13.822  20.600  1.00 -0.36
ATOM   3145  HE1 TRP A 196      14.168  13.969  20.062  1.00  0.30
ATOM   3146  CZ2 TRP A 196      12.874  16.185  21.323  1.00 -0.13
ATOM   3147  HZ2 TRP A 196      13.708  16.646  20.815  1.00  0.13
ATOM   3148  CZ3 TRP A 196      10.903  16.324  22.729  1.00 -0.13
ATOM   3149  HZ3 TRP A 196      10.226  16.938  23.305  1.00  0.13
ATOM   3150  CH2 TRP A 196      11.991  16.929  22.062  1.00 -0.13
ATOM   3151  HH2 TRP A 196      12.130  17.997  22.135  1.00  0.13
ATOM   3152  C   TRP A 196      10.720  10.604  19.715  1.00  0.60
ATOM   3153  O   TRP A 196      10.870  11.241  18.677  1.00 -0.55
ATOM   3154  N   ALA A 197      11.295   9.423  19.917  1.00 -0.40
ATOM   3155  HN  ALA A 197      11.162   8.962  20.794  1.00  0.25
ATOM   3156  CA  ALA A 197      12.118   8.780  18.890  1.00  0.05
ATOM   3157  HA  ALA A 197      12.925   9.468  18.641  1.00  0.05
ATOM   3158  CB  ALA A 197      12.671   7.470  19.414  1.00 -0.15
ATOM   3159  HB1 ALA A 197      11.862   6.792  19.686  1.00  0.05
ATOM   3160  HB2 ALA A 197      13.277   7.646  20.303  1.00  0.05
ATOM   3161  HB3 ALA A 197      13.276   6.984  18.649  1.00  0.05
ATOM   3162  C   ALA A 197      11.307   8.526  17.619  1.00  0.60
ATOM   3163  O   ALA A 197      11.775   8.785  16.503  1.00 -0.55
ATOM   3164  N   PHE A 198      10.088   8.016  17.790  1.00 -0.40
ATOM   3165  HN  PHE A 198       9.778   7.799  18.716  1.00  0.25
ATOM   3166  CA  PHE A 198       9.196   7.767  16.667  1.00  0.05
ATOM   3167  HA  PHE A 198       9.681   7.033  16.024  1.00  0.05
ATOM   3168  CB  PHE A 198       7.847   7.242  17.166  1.00 -0.10
ATOM   3169  HB1 PHE A 198       7.446   7.936  17.904  1.00  0.05
ATOM   3170  HB2 PHE A 198       7.996   6.272  17.639  1.00  0.05
ATOM   3171  CG  PHE A 198       6.829   7.079  16.079  1.00  0.00
ATOM   3172  CD1 PHE A 198       6.824   5.946  15.279  1.00 -0.13
ATOM   3173  HD1 PHE A 198       7.573   5.183  15.431  1.00  0.13
ATOM   3174  CD2 PHE A 198       5.859   8.058  15.867  1.00 -0.13
ATOM   3175  HD2 PHE A 198       5.858   8.947  16.480  1.00  0.13
ATOM   3176  CE1 PHE A 198       5.862   5.780  14.279  1.00 -0.13
ATOM   3177  HE1 PHE A 198       5.871   4.893  13.663  1.00  0.13
ATOM   3178  CE2 PHE A 198       4.891   7.906  14.877  1.00 -0.13
ATOM   3179  HE2 PHE A 198       4.144   8.672  14.729  1.00  0.13
ATOM   3180  CZ  PHE A 198       4.887   6.764  14.077  1.00 -0.13
ATOM   3181  HZ  PHE A 198       4.138   6.640  13.308  1.00  0.13
ATOM   3182  C   PHE A 198       8.981   9.036  15.854  1.00  0.60
ATOM   3183  O   PHE A 198       8.874   8.993  14.622  1.00 -0.55
ATOM   3184  N   GLY A 199       8.933  10.171  16.552  1.00 -0.40
ATOM   3185  HN  GLY A 199       8.975  10.138  17.551  1.00  0.25
ATOM   3186  CA  GLY A 199       8.821  11.454  15.880  1.00  0.00
ATOM   3187  HA1 GLY A 199       8.756  12.216  16.657  1.00  0.05
ATOM   3188  HA2 GLY A 199       7.910  11.422  15.282  1.00  0.05
ATOM   3189  C   GLY A 199      10.000  11.765  14.975  1.00  0.60
ATOM   3190  O   GLY A 199       9.796  12.343  13.906  1.00 -0.55
ATOM   3191  N   VAL A 200      11.218  11.393  15.387  1.00 -0.40
ATOM   3192  HN  VAL A 200      11.320  10.983  16.293  1.00  0.25
ATOM   3193  CA  VAL A 200      12.409  11.571  14.542  1.00  0.05
ATOM   3194  HA  VAL A 200      12.376  12.593  14.166  1.00  0.05
ATOM   3195  CB  VAL A 200      13.751  11.325  15.327  1.00 -0.05
ATOM   3196  HB  VAL A 200      13.768  10.306  15.714  1.00  0.05
ATOM   3197  CG1 VAL A 200      14.925  11.538  14.414  1.00 -0.15
ATOM   3198 HG11 VAL A 200      14.838  12.490  13.890  1.00  0.05
ATOM   3199 HG12 VAL A 200      14.970  10.745  13.668  1.00  0.05
ATOM   3200 HG13 VAL A 200      15.851  11.554  14.989  1.00  0.05
ATOM   3201  CG2 VAL A 200      13.865  12.251  16.517  1.00 -0.15
ATOM   3202 HG21 VAL A 200      13.145  11.977  17.288  1.00  0.05
ATOM   3203 HG22 VAL A 200      13.661  13.278  16.215  1.00  0.05
ATOM   3204 HG23 VAL A 200      14.863  12.187  16.950  1.00  0.05
ATOM   3205  C   VAL A 200      12.355  10.567  13.401  1.00  0.60
ATOM   3206  O   VAL A 200      12.772  10.863  12.281  1.00 -0.55
ATOM   3207  N   LEU A 201      11.840   9.376  13.692  1.00 -0.40
ATOM   3208  HN  LEU A 201      11.604   9.162  14.640  1.00  0.25
ATOM   3209  CA  LEU A 201      11.614   8.380  12.657  1.00  0.05
ATOM   3210  HA  LEU A 201      12.579   8.156  12.202  1.00  0.05
ATOM   3211  CB  LEU A 201      11.001   7.127  13.275  1.00 -0.10
ATOM   3212  HB1 LEU A 201       9.920   7.201  13.171  1.00  0.05
ATOM   3213  HB2 LEU A 201      11.246   7.127  14.335  1.00  0.05
ATOM   3214  CG  LEU A 201      11.433   5.779  12.697  1.00 -0.05
ATOM   3215  HG  LEU A 201      12.519   5.734  12.622  1.00  0.05
ATOM   3216  CD1 LEU A 201      10.932   4.694  13.613  1.00 -0.15
ATOM   3217 HD11 LEU A 201       9.929   4.925  13.971  1.00  0.05
ATOM   3218 HD12 LEU A 201      11.586   4.601  14.480  1.00  0.05
ATOM   3219 HD13 LEU A 201      10.890   3.743  13.082  1.00  0.05
ATOM   3220  CD2 LEU A 201      10.907   5.565  11.302  1.00 -0.15
ATOM   3221 HD21 LEU A 201      11.272   6.341  10.629  1.00  0.05
ATOM   3222 HD22 LEU A 201       9.818   5.602  11.301  1.00  0.05
ATOM   3223 HD23 LEU A 201      11.241   4.602  10.917  1.00  0.05
ATOM   3224  C   LEU A 201      10.703   8.923  11.543  1.00  0.60
ATOM   3225  O   LEU A 201      10.984   8.744  10.345  1.00 -0.55
ATOM   3226  N   LEU A 202       9.623   9.602  11.930  1.00 -0.40
ATOM   3227  HN  LEU A 202       9.426   9.695  12.906  1.00  0.25
ATOM   3228  CA  LEU A 202       8.719  10.215  10.949  1.00  0.05
ATOM   3229  HA  LEU A 202       8.307   9.411  10.340  1.00  0.05
ATOM   3230  CB  LEU A 202       7.602  10.980  11.666  1.00 -0.10
ATOM   3231  HB1 LEU A 202       7.102  11.611  10.933  1.00  0.05
ATOM   3232  HB2 LEU A 202       8.061  11.621  12.416  1.00  0.05
ATOM   3233  CG  LEU A 202       6.543  10.130  12.357  1.00 -0.05
ATOM   3234  HG  LEU A 202       7.017   9.449  13.064  1.00  0.05
ATOM   3235  CD1 LEU A 202       5.582  11.041  13.085  1.00 -0.15
ATOM   3236 HD11 LEU A 202       5.094  11.723  12.388  1.00  0.05
ATOM   3237 HD12 LEU A 202       6.116  11.639  13.823  1.00  0.05
ATOM   3238 HD13 LEU A 202       4.808  10.454  13.579  1.00  0.05
ATOM   3239  CD2 LEU A 202       5.797   9.308  11.326  1.00 -0.15
ATOM   3240 HD21 LEU A 202       6.440   8.530  10.915  1.00  0.05
ATOM   3241 HD22 LEU A 202       5.469   9.943  10.503  1.00  0.05
ATOM   3242 HD23 LEU A 202       4.933   8.825  11.783  1.00  0.05
ATOM   3243  C   LEU A 202       9.473  11.177  10.026  1.00  0.60
ATOM   3244  O   LEU A 202       9.278  11.213   8.805  1.00 -0.55
ATOM   3245  N   TRP A 203      10.349  11.960  10.627  1.00 -0.40
ATOM   3246  HN  TRP A 203      10.474  11.886  11.616  1.00  0.25
ATOM   3247  CA  TRP A 203      11.130  12.922   9.883  1.00  0.05
ATOM   3248  HA  TRP A 203      10.447  13.487   9.250  1.00  0.05
ATOM   3249  CB  TRP A 203      11.846  13.839  10.877  1.00 -0.10
ATOM   3250  HB1 TRP A 203      12.563  13.249  11.447  1.00  0.05
ATOM   3251  HB2 TRP A 203      11.110  14.259  11.562  1.00  0.05
ATOM   3252  CG  TRP A 203      12.580  14.967  10.248  1.00 -0.03
ATOM   3253  CD2 TRP A 203      13.912  14.933   9.715  1.00  0.10
ATOM   3254  CE2 TRP A 203      14.209  16.227   9.255  1.00 -0.04
ATOM   3255  CE3 TRP A 203      14.883  13.931   9.585  1.00 -0.13
ATOM   3256  HE3 TRP A 203      14.686  12.926   9.929  1.00  0.10
ATOM   3257  CD1 TRP A 203      12.137  16.243  10.093  1.00 -0.04
ATOM   3258  HD1 TRP A 203      11.165  16.602  10.395  1.00  0.10
ATOM   3259  NE1 TRP A 203      13.110  17.010   9.494  1.00 -0.36
ATOM   3260  HE1 TRP A 203      13.030  17.961   9.274  1.00  0.30
ATOM   3261  CZ2 TRP A 203      15.440  16.550   8.673  1.00 -0.13
ATOM   3262  HZ2 TRP A 203      15.651  17.551   8.327  1.00  0.13
ATOM   3263  CZ3 TRP A 203      16.104  14.254   9.005  1.00 -0.13
ATOM   3264  HZ3 TRP A 203      16.860  13.490   8.899  1.00  0.13
ATOM   3265  CH2 TRP A 203      16.369  15.545   8.559  1.00 -0.13
ATOM   3266  HH2 TRP A 203      17.328  15.762   8.113  1.00  0.13
ATOM   3267  C   TRP A 203      12.121  12.194   8.964  1.00  0.60
ATOM   3268  O   TRP A 203      12.429  12.676   7.876  1.00 -0.55
ATOM   3269  N   GLU A 204      12.605  11.031   9.395  1.00 -0.40
ATOM   3270  HN  GLU A 204      12.333  10.696  10.297  1.00  0.25
ATOM   3271  CA  GLU A 204      13.525  10.229   8.582  1.00  0.05
ATOM   3272  HA  GLU A 204      14.337  10.886   8.273  1.00  0.05
ATOM   3273  CB  GLU A 204      14.070   9.039   9.384  1.00 -0.10
ATOM   3274  HB1 GLU A 204      14.596   8.387   8.690  1.00  0.05
ATOM   3275  HB2 GLU A 204      13.218   8.497   9.789  1.00  0.05
ATOM   3276  CG  GLU A 204      15.011   9.339  10.534  1.00 -0.25
ATOM   3277  HG1 GLU A 204      14.487   9.913  11.298  1.00  0.05
ATOM   3278  HG2 GLU A 204      15.861   9.918  10.173  1.00  0.05
ATOM   3279  CD  GLU A 204      15.542   8.043  11.176  1.00  0.35
ATOM   3280  OE1 GLU A 204      16.583   7.514  10.714  1.00 -0.60
ATOM   3281  OE2 GLU A 204      14.912   7.539  12.134  1.00 -0.60
ATOM   3282  C   GLU A 204      12.765   9.667   7.392  1.00  0.60
ATOM   3283  O   GLU A 204      13.264   9.617   6.262  1.00 -0.55
ATOM   3284  N   ILE A 205      11.553   9.198   7.655  1.00 -0.40
ATOM   3285  HN  ILE A 205      11.213   9.183   8.595  1.00  0.25
ATOM   3286  CA  ILE A 205      10.729   8.710   6.577  1.00  0.05
ATOM   3287  HA  ILE A 205      11.315   7.964   6.041  1.00  0.05
ATOM   3288  CB  ILE A 205       9.405   8.083   7.107  1.00 -0.05
ATOM   3289  HB  ILE A 205       8.919   8.778   7.792  1.00  0.05
ATOM   3290  CG2 ILE A 205       8.468   7.774   5.939  1.00 -0.15
ATOM   3291 HG21 ILE A 205       8.853   6.945   5.345  1.00  0.05
ATOM   3292 HG22 ILE A 205       8.379   8.643   5.287  1.00  0.05
ATOM   3293 HG23 ILE A 205       7.483   7.493   6.311  1.00  0.05
ATOM   3294  CG1 ILE A 205       9.718   6.799   7.888  1.00 -0.10
ATOM   3295 HG11 ILE A 205      10.582   6.985   8.524  1.00  0.05
ATOM   3296 HG12 ILE A 205       9.978   6.017   7.176  1.00  0.05
ATOM   3297  CD1 ILE A 205       8.570   6.292   8.766  1.00 -0.15
ATOM   3298 HD11 ILE A 205       7.690   6.072   8.161  1.00  0.05
ATOM   3299 HD12 ILE A 205       8.294   7.050   9.499  1.00  0.05
ATOM   3300 HD13 ILE A 205       8.864   5.376   9.278  1.00  0.05
ATOM   3301  C   ILE A 205      10.436   9.870   5.642  1.00  0.60
ATOM   3302  O   ILE A 205      10.556   9.728   4.428  1.00 -0.55
ATOM   3303  N   ALA A 206      10.086  11.028   6.200  1.00 -0.40
ATOM   3304  HN  ALA A 206      10.121  11.129   7.194  1.00  0.25
ATOM   3305  CA  ALA A 206       9.651  12.152   5.371  1.00  0.05
ATOM   3306  HA  ALA A 206       8.862  11.784   4.715  1.00  0.05
ATOM   3307  CB  ALA A 206       9.135  13.297   6.246  1.00 -0.15
ATOM   3308  HB1 ALA A 206       9.917  13.650   6.919  1.00  0.05
ATOM   3309  HB2 ALA A 206       8.296  12.958   6.853  1.00  0.05
ATOM   3310  HB3 ALA A 206       8.822  14.135   5.623  1.00  0.05
ATOM   3311  C   ALA A 206      10.758  12.663   4.447  1.00  0.60
ATOM   3312  O   ALA A 206      10.480  13.181   3.365  1.00 -0.55
ATOM   3313  N   THR A 207      12.011  12.519   4.872  1.00 -0.40
ATOM   3314  HN  THR A 207      12.183  12.077   5.752  1.00  0.25
ATOM   3315  CA  THR A 207      13.137  12.995   4.076  1.00  0.05
ATOM   3316  HA  THR A 207      12.743  13.734   3.378  1.00  0.05
ATOM   3317  CB  THR A 207      14.248  13.630   4.972  1.00  0.15
ATOM   3318  HB  THR A 207      15.070  13.991   4.355  1.00  0.10
ATOM   3319  OG1 THR A 207      14.768  12.652   5.885  1.00 -0.65
ATOM   3320  HG1 THR A 207      14.039  12.361   6.417  1.00  0.40
ATOM   3321  CG2 THR A 207      13.688  14.814   5.754  1.00 -0.15
ATOM   3322 HG21 THR A 207      12.762  14.539   6.260  1.00  0.05
ATOM   3323 HG22 THR A 207      13.470  15.642   5.079  1.00  0.05
ATOM   3324 HG23 THR A 207      14.402  15.137   6.511  1.00  0.05
ATOM   3325  C   THR A 207      13.759  11.875   3.261  1.00  0.60
ATOM   3326  O   THR A 207      14.804  12.064   2.634  1.00 -0.55
ATOM   3327  N   TYR A 208      13.128  10.702   3.273  1.00 -0.40
ATOM   3328  HN  TYR A 208      12.227  10.629   3.700  1.00  0.25
ATOM   3329  CA  TYR A 208      13.738   9.531   2.671  1.00  0.05
ATOM   3330  HA  TYR A 208      13.135   8.671   2.961  1.00  0.05
ATOM   3331  CB  TYR A 208      13.793   9.658   1.148  1.00 -0.10
ATOM   3332  HB1 TYR A 208      14.404   8.849   0.750  1.00  0.05
ATOM   3333  HB2 TYR A 208      14.256  10.610   0.892  1.00  0.05
ATOM   3334  CG  TYR A 208      12.450   9.600   0.467  1.00  0.00
ATOM   3335  CD1 TYR A 208      11.837   8.379   0.201  1.00 -0.13
ATOM   3336  HD1 TYR A 208      12.327   7.463   0.496  1.00  0.13
ATOM   3337  CE1 TYR A 208      10.615   8.320  -0.433  1.00 -0.13
ATOM   3338  HE1 TYR A 208      10.151   7.365  -0.633  1.00  0.13
ATOM   3339  CD2 TYR A 208      11.798  10.760   0.081  1.00 -0.13
ATOM   3340  HD2 TYR A 208      12.255  11.718   0.281  1.00  0.13
ATOM   3341  CE2 TYR A 208      10.574  10.710  -0.555  1.00 -0.13
ATOM   3342  HE2 TYR A 208      10.077  11.622  -0.851  1.00  0.13
ATOM   3343  CZ  TYR A 208       9.990   9.488  -0.810  1.00  0.25
ATOM   3344  OH  TYR A 208       8.782   9.434  -1.472  1.00 -0.65
ATOM   3345  HH  TYR A 208       8.737   8.637  -1.984  1.00  0.40
ATOM   3346  C   TYR A 208      15.163   9.311   3.187  1.00  0.60
ATOM   3347  O   TYR A 208      16.095   9.125   2.395  1.00 -0.55
ATOM   3348  N   GLY A 209      15.332   9.332   4.505  1.00 -0.40
ATOM   3349  HN  GLY A 209      14.613   9.697   5.096  1.00  0.25
ATOM   3350  CA  GLY A 209      16.555   8.827   5.079  1.00  0.00
ATOM   3351  HA1 GLY A 209      16.946   8.096   4.371  1.00  0.05
ATOM   3352  HA2 GLY A 209      16.278   8.355   6.022  1.00  0.05
ATOM   3353  C   GLY A 209      17.636   9.855   5.355  1.00  0.60
ATOM   3354  O   GLY A 209      18.809   9.497   5.494  1.00 -0.55
ATOM   3355  N   MET A 210      17.258  11.125   5.447  1.00 -0.40
ATOM   3356  HN  MET A 210      16.314  11.376   5.234  1.00  0.25
ATOM   3357  CA  MET A 210      18.207  12.156   5.855  1.00  0.05
ATOM   3358  HA  MET A 210      19.115  12.014   5.269  1.00  0.05
ATOM   3359  CB  MET A 210      17.610  13.537   5.604  1.00 -0.10
ATOM   3360  HB1 MET A 210      18.299  14.285   5.992  1.00  0.05
ATOM   3361  HB2 MET A 210      16.674  13.613   6.156  1.00  0.05
ATOM   3362  CG  MET A 210      17.335  13.849   4.157  1.00 -0.05
ATOM   3363  HG1 MET A 210      16.397  13.392   3.842  1.00  0.05
ATOM   3364  HG2 MET A 210      18.140  13.471   3.527  1.00  0.05
ATOM   3365  SD  MET A 210      17.223  15.633   3.979  1.00 -0.10
ATOM   3366  CE  MET A 210      18.666  16.114   5.033  1.00 -0.10
ATOM   3367  HE1 MET A 210      19.420  15.328   4.997  1.00  0.05
ATOM   3368  HE2 MET A 210      18.344  16.240   6.067  1.00  0.05
ATOM   3369  HE3 MET A 210      19.107  17.038   4.659  1.00  0.05
ATOM   3370  C   MET A 210      18.603  12.044   7.331  1.00  0.60
ATOM   3371  O   MET A 210      17.800  11.628   8.180  1.00 -0.55
ATOM   3372  N   SER A 211      19.842  12.417   7.640  1.00 -0.40
ATOM   3373  HN  SER A 211      20.491  12.624   6.908  1.00  0.25
ATOM   3374  CA  SER A 211      20.267  12.528   9.031  1.00  0.05
ATOM   3375  HA  SER A 211      20.043  11.576   9.511  1.00  0.05
ATOM   3376  CB  SER A 211      21.768  12.841   9.130  1.00  0.05
ATOM   3377  HB1 SER A 211      22.022  13.125  10.151  1.00  0.10
ATOM   3378  HB2 SER A 211      22.024  13.654   8.450  1.00  0.10
ATOM   3379  OG  SER A 211      22.553  11.721   8.783  1.00 -0.65
ATOM   3380  HG  SER A 211      22.220  11.401   7.955  1.00  0.40
ATOM   3381  C   SER A 211      19.499  13.632   9.736  1.00  0.60
ATOM   3382  O   SER A 211      19.317  14.722   9.199  1.00 -0.55
ATOM   3383  N   PRO A 212      19.053  13.367  10.966  1.00 -0.25
ATOM   3384  CD  PRO A 212      19.033  12.063  11.646  1.00  0.00
ATOM   3385  HD1 PRO A 212      19.980  11.874  12.151  1.00  0.05
ATOM   3386  HD2 PRO A 212      18.845  11.258  10.936  1.00  0.05
ATOM   3387  CA  PRO A 212      18.310  14.394  11.705  1.00  0.05
ATOM   3388  HA  PRO A 212      17.458  14.745  11.123  1.00  0.05
ATOM   3389  CB  PRO A 212      17.860  13.672  12.977  1.00 -0.10
ATOM   3390  HB1 PRO A 212      16.853  13.977  13.263  1.00  0.05
ATOM   3391  HB2 PRO A 212      18.531  13.890  13.808  1.00  0.05
ATOM   3392  CG  PRO A 212      17.899  12.220  12.626  1.00 -0.10
ATOM   3393  HG1 PRO A 212      18.072  11.613  13.515  1.00  0.05
ATOM   3394  HG2 PRO A 212      16.956  11.907  12.177  1.00  0.05
ATOM   3395  C   PRO A 212      19.128  15.652  12.011  1.00  0.60
ATOM   3396  O   PRO A 212      20.371  15.621  12.020  1.00 -0.55
ATOM   3397  N   TYR A 213      18.408  16.743  12.278  1.00 -0.40
ATOM   3398  HN  TYR A 213      17.412  16.664  12.263  1.00  0.25
ATOM   3399  CA  TYR A 213      18.991  18.047  12.591  1.00  0.05
ATOM   3400  HA  TYR A 213      18.226  18.797  12.391  1.00  0.05
ATOM   3401  CB  TYR A 213      19.441  18.114  14.061  1.00 -0.10
ATOM   3402  HB1 TYR A 213      19.783  19.126  14.272  1.00  0.05
ATOM   3403  HB2 TYR A 213      20.271  17.423  14.200  1.00  0.05
ATOM   3404  CG  TYR A 213      18.381  17.767  15.086  1.00  0.00
ATOM   3405  CD1 TYR A 213      17.467  18.726  15.530  1.00 -0.13
ATOM   3406  HD1 TYR A 213      17.535  19.736  15.155  1.00  0.13
ATOM   3407  CE1 TYR A 213      16.478  18.407  16.439  1.00 -0.13
ATOM   3408  HE1 TYR A 213      15.775  19.157  16.771  1.00  0.13
ATOM   3409  CD2 TYR A 213      18.281  16.481  15.590  1.00 -0.13
ATOM   3410  HD2 TYR A 213      18.981  15.726  15.264  1.00  0.13
ATOM   3411  CE2 TYR A 213      17.308  16.152  16.496  1.00 -0.13
ATOM   3412  HE2 TYR A 213      17.246  15.145  16.882  1.00  0.13
ATOM   3413  CZ  TYR A 213      16.402  17.114  16.917  1.00  0.25
ATOM   3414  OH  TYR A 213      15.405  16.748  17.790  1.00 -0.65
ATOM   3415  HH  TYR A 213      14.986  15.957  17.477  1.00  0.40
ATOM   3416  C   TYR A 213      20.191  18.320  11.695  1.00  0.60
ATOM   3417  O   TYR A 213      21.322  18.451  12.172  1.00 -0.55
ATOM   3418  N   PRO A 214      19.963  18.418  10.380  1.00 -0.25
ATOM   3419  CD  PRO A 214      18.674  18.381   9.670  1.00  0.00
ATOM   3420  HD1 PRO A 214      17.928  18.981  10.191  1.00  0.05
ATOM   3421  HD2 PRO A 214      18.308  17.358   9.586  1.00  0.05
ATOM   3422  CA  PRO A 214      21.088  18.633   9.464  1.00  0.05
ATOM   3423  HA  PRO A 214      21.821  17.833   9.562  1.00  0.05
ATOM   3424  CB  PRO A 214      20.432  18.628   8.080  1.00 -0.10
ATOM   3425  HB1 PRO A 214      20.527  17.650   7.608  1.00  0.05
ATOM   3426  HB2 PRO A 214      20.895  19.368   7.427  1.00  0.05
ATOM   3427  CG  PRO A 214      19.011  18.959   8.329  1.00 -0.10
ATOM   3428  HG1 PRO A 214      18.863  20.039   8.329  1.00  0.05
ATOM   3429  HG2 PRO A 214      18.376  18.528   7.555  1.00  0.05
ATOM   3430  C   PRO A 214      21.884  19.920   9.729  1.00  0.60
ATOM   3431  O   PRO A 214      21.313  20.992   9.936  1.00 -0.55
ATOM   3432  N   GLY A 215      23.209  19.800   9.723  1.00 -0.40
ATOM   3433  HN  GLY A 215      23.625  18.894   9.641  1.00  0.25
ATOM   3434  CA  GLY A 215      24.053  20.976   9.835  1.00  0.00
ATOM   3435  HA1 GLY A 215      23.551  21.781   9.299  1.00  0.05
ATOM   3436  HA2 GLY A 215      25.008  20.729   9.372  1.00  0.05
ATOM   3437  C   GLY A 215      24.290  21.404  11.269  1.00  0.60
ATOM   3438  O   GLY A 215      25.263  22.105  11.559  1.00 -0.55
ATOM   3439  N   ILE A 216      23.404  20.979  12.166  1.00 -0.40
ATOM   3440  HN  ILE A 216      22.615  20.453  11.849  1.00  0.25
ATOM   3441  CA  ILE A 216      23.540  21.251  13.592  1.00  0.05
ATOM   3442  HA  ILE A 216      23.991  22.238  13.691  1.00  0.05
ATOM   3443  CB  ILE A 216      22.166  21.211  14.283  1.00 -0.05
ATOM   3444  HB  ILE A 216      21.734  20.216  14.176  1.00  0.05
ATOM   3445  CG2 ILE A 216      22.300  21.548  15.752  1.00 -0.15
ATOM   3446 HG21 ILE A 216      22.719  22.546  15.882  1.00  0.05
ATOM   3447 HG22 ILE A 216      22.965  20.837  16.242  1.00  0.05
ATOM   3448 HG23 ILE A 216      21.322  21.528  16.234  1.00  0.05
ATOM   3449  CG1 ILE A 216      21.220  22.202  13.615  1.00 -0.10
ATOM   3450 HG11 ILE A 216      21.161  21.970  12.552  1.00  0.05
ATOM   3451 HG12 ILE A 216      21.629  23.206  13.724  1.00  0.05
ATOM   3452  CD1 ILE A 216      19.823  22.178  14.198  1.00 -0.15
ATOM   3453 HD11 ILE A 216      19.819  22.593  15.206  1.00  0.05
ATOM   3454 HD12 ILE A 216      19.456  21.153  14.255  1.00  0.05
ATOM   3455 HD13 ILE A 216      19.149  22.775  13.584  1.00  0.05
ATOM   3456  C   ILE A 216      24.423  20.169  14.196  1.00  0.60
ATOM   3457  O   ILE A 216      24.287  18.998  13.856  1.00 -0.55
ATOM   3458  N   ASP A 217      25.327  20.547  15.091  1.00 -0.40
ATOM   3459  HN  ASP A 217      25.373  21.503  15.380  1.00  0.25
ATOM   3460  CA  ASP A 217      26.252  19.571  15.652  1.00  0.05
ATOM   3461  HA  ASP A 217      26.284  18.726  14.965  1.00  0.05
ATOM   3462  CB  ASP A 217      27.645  20.180  15.822  1.00 -0.25
ATOM   3463  HB1 ASP A 217      28.023  20.499  14.851  1.00  0.05
ATOM   3464  HB2 ASP A 217      28.319  19.432  16.239  1.00  0.05
ATOM   3465  CG  ASP A 217      27.644  21.376  16.741  1.00  0.35
ATOM   3466  OD1 ASP A 217      26.645  21.556  17.479  1.00 -0.60
ATOM   3467  OD2 ASP A 217      28.639  22.137  16.724  1.00 -0.60
ATOM   3468  C   ASP A 217      25.752  19.059  16.990  1.00  0.60
ATOM   3469  O   ASP A 217      25.023  19.745  17.696  1.00 -0.55
ATOM   3470  N   LEU A 218      26.165  17.848  17.330  1.00 -0.40
ATOM   3471  HN  LEU A 218      26.935  17.443  16.836  1.00  0.25
ATOM   3472  CA  LEU A 218      25.537  17.092  18.394  1.00  0.05
ATOM   3473  HA  LEU A 218      24.488  16.963  18.130  1.00  0.05
ATOM   3474  CB  LEU A 218      26.233  15.739  18.538  1.00 -0.10
ATOM   3475  HB1 LEU A 218      25.774  15.204  19.368  1.00  0.05
ATOM   3476  HB2 LEU A 218      27.280  15.916  18.781  1.00  0.05
ATOM   3477  CG  LEU A 218      26.170  14.851  17.299  1.00 -0.05
ATOM   3478  HG  LEU A 218      26.451  15.431  16.420  1.00  0.05
ATOM   3479  CD1 LEU A 218      27.120  13.654  17.451  1.00 -0.15
ATOM   3480 HD11 LEU A 218      26.847  13.053  18.319  1.00  0.05
ATOM   3481 HD12 LEU A 218      28.144  14.001  17.590  1.00  0.05
ATOM   3482 HD13 LEU A 218      27.066  13.016  16.569  1.00  0.05
ATOM   3483  CD2 LEU A 218      24.732  14.398  17.099  1.00 -0.15
ATOM   3484 HD21 LEU A 218      24.051  15.248  17.137  1.00  0.05
ATOM   3485 HD22 LEU A 218      24.444  13.700  17.885  1.00  0.05
ATOM   3486 HD23 LEU A 218      24.620  13.920  16.126  1.00  0.05
ATOM   3487  C   LEU A 218      25.544  17.807  19.735  1.00  0.60
ATOM   3488  O   LEU A 218      24.631  17.624  20.547  1.00 -0.55
ATOM   3489  N   SER A 219      26.572  18.617  19.978  1.00 -0.40
ATOM   3490  HN  SER A 219      27.201  18.853  19.238  1.00  0.25
ATOM   3491  CA  SER A 219      26.789  19.164  21.315  1.00  0.05
ATOM   3492  HA  SER A 219      26.645  18.351  22.026  1.00  0.05
ATOM   3493  CB  SER A 219      28.206  19.740  21.428  1.00  0.05
ATOM   3494  HB1 SER A 219      28.926  19.049  20.990  1.00  0.10
ATOM   3495  HB2 SER A 219      28.456  19.913  22.475  1.00  0.10
ATOM   3496  OG  SER A 219      28.313  20.978  20.741  1.00 -0.65
ATOM   3497  HG  SER A 219      27.956  20.840  19.874  1.00  0.40
ATOM   3498  C   SER A 219      25.766  20.246  21.650  1.00  0.60
ATOM   3499  O   SER A 219      25.660  20.681  22.798  1.00 -0.55
ATOM   3500  N   GLN A 220      25.010  20.670  20.644  1.00 -0.40
ATOM   3501  HN  GLN A 220      25.054  20.189  19.768  1.00  0.25
ATOM   3502  CA  GLN A 220      24.119  21.816  20.781  1.00  0.05
ATOM   3503  HA  GLN A 220      24.405  22.347  21.688  1.00  0.05
ATOM   3504  CB  GLN A 220      24.255  22.715  19.560  1.00 -0.10
ATOM   3505  HB1 GLN A 220      23.444  22.487  18.870  1.00  0.05
ATOM   3506  HB2 GLN A 220      25.199  22.489  19.067  1.00  0.05
ATOM   3507  CG  GLN A 220      24.218  24.189  19.874  1.00 -0.10
ATOM   3508  HG1 GLN A 220      23.621  24.357  20.770  1.00  0.05
ATOM   3509  HG2 GLN A 220      23.771  24.730  19.040  1.00  0.05
ATOM   3510  CD  GLN A 220      25.601  24.747  20.114  1.00  0.55
ATOM   3511  OE1 GLN A 220      25.831  25.948  19.961  1.00 -0.55
ATOM   3512  NE2 GLN A 220      26.538  23.875  20.489  1.00 -0.60
ATOM   3513 HE21 GLN A 220      26.302  22.909  20.596  1.00  0.30
ATOM   3514 HE22 GLN A 220      27.477  24.168  20.666  1.00  0.30
ATOM   3515  C   GLN A 220      22.667  21.374  20.909  1.00  0.60
ATOM   3516  O   GLN A 220      21.808  22.132  21.369  1.00 -0.55
ATOM   3517  N   VAL A 221      22.406  20.141  20.486  1.00 -0.40
ATOM   3518  HN  VAL A 221      23.169  19.541  20.244  1.00  0.25
ATOM   3519  CA  VAL A 221      21.045  19.638  20.364  1.00  0.05
ATOM   3520  HA  VAL A 221      20.568  20.194  19.557  1.00  0.05
ATOM   3521  CB  VAL A 221      21.041  18.115  20.054  1.00 -0.05
ATOM   3522  HB  VAL A 221      21.583  17.581  20.834  1.00  0.05
ATOM   3523  CG1 VAL A 221      19.615  17.605  19.984  1.00 -0.15
ATOM   3524 HG11 VAL A 221      19.012  18.234  19.329  1.00  0.05
ATOM   3525 HG12 VAL A 221      19.161  17.618  20.975  1.00  0.05
ATOM   3526 HG13 VAL A 221      19.597  16.590  19.586  1.00  0.05
ATOM   3527  CG2 VAL A 221      21.748  17.850  18.738  1.00 -0.15
ATOM   3528 HG21 VAL A 221      22.782  18.193  18.780  1.00  0.05
ATOM   3529 HG22 VAL A 221      21.249  18.383  17.929  1.00  0.05
ATOM   3530 HG23 VAL A 221      21.756  16.781  18.523  1.00  0.05
ATOM   3531  C   VAL A 221      20.170  19.902  21.596  1.00  0.60
ATOM   3532  O   VAL A 221      19.120  20.542  21.486  1.00 -0.55
ATOM   3533  N   TYR A 222      20.597  19.426  22.765  1.00 -0.40
ATOM   3534  HN  TYR A 222      21.489  18.978  22.821  1.00  0.25
ATOM   3535  CA  TYR A 222      19.773  19.553  23.963  1.00  0.05
ATOM   3536  HA  TYR A 222      18.851  19.003  23.779  1.00  0.05
ATOM   3537  CB  TYR A 222      20.504  18.988  25.190  1.00 -0.10
ATOM   3538  HB1 TYR A 222      21.397  19.583  25.376  1.00  0.05
ATOM   3539  HB2 TYR A 222      20.801  17.960  24.984  1.00  0.05
ATOM   3540  CG  TYR A 222      19.662  18.990  26.462  1.00  0.00
ATOM   3541  CD1 TYR A 222      18.734  17.980  26.707  1.00 -0.13
ATOM   3542  HD1 TYR A 222      18.634  17.174  25.996  1.00  0.13
ATOM   3543  CE1 TYR A 222      17.935  17.983  27.840  1.00 -0.13
ATOM   3544  HE1 TYR A 222      17.227  17.185  28.006  1.00  0.13
ATOM   3545  CD2 TYR A 222      19.769  20.016  27.396  1.00 -0.13
ATOM   3546  HD2 TYR A 222      20.483  20.810  27.237  1.00  0.13
ATOM   3547  CE2 TYR A 222      18.961  20.030  28.539  1.00 -0.13
ATOM   3548  HE2 TYR A 222      19.048  20.835  29.254  1.00  0.13
ATOM   3549  CZ  TYR A 222      18.048  19.006  28.751  1.00  0.25
ATOM   3550  OH  TYR A 222      17.256  19.004  29.881  1.00 -0.65
ATOM   3551  HH  TYR A 222      17.087  19.897  30.150  1.00  0.40
ATOM   3552  C   TYR A 222      19.395  21.013  24.216  1.00  0.60
ATOM   3553  O   TYR A 222      18.210  21.352  24.382  1.00 -0.55
ATOM   3554  N   GLU A 223      20.404  21.877  24.231  1.00 -0.40
ATOM   3555  HN  GLU A 223      21.325  21.562  24.002  1.00  0.25
ATOM   3556  CA  GLU A 223      20.189  23.271  24.574  1.00  0.05
ATOM   3557  HA  GLU A 223      19.749  23.300  25.570  1.00  0.05
ATOM   3558  CB  GLU A 223      21.528  24.017  24.546  1.00 -0.10
ATOM   3559  HB1 GLU A 223      21.373  25.035  24.903  1.00  0.05
ATOM   3560  HB2 GLU A 223      21.884  24.065  23.518  1.00  0.05
ATOM   3561  CG  GLU A 223      22.599  23.344  25.412  1.00 -0.25
ATOM   3562  HG1 GLU A 223      22.734  22.315  25.079  1.00  0.05
ATOM   3563  HG2 GLU A 223      22.271  23.343  26.451  1.00  0.05
ATOM   3564  CD  GLU A 223      23.958  24.037  25.351  1.00  0.35
ATOM   3565  OE1 GLU A 223      24.187  24.980  26.147  1.00 -0.60
ATOM   3566  OE2 GLU A 223      24.800  23.634  24.511  1.00 -0.60
ATOM   3567  C   GLU A 223      19.181  23.907  23.619  1.00  0.60
ATOM   3568  O   GLU A 223      18.301  24.642  24.044  1.00 -0.55
ATOM   3569  N   LEU A 224      19.314  23.602  22.333  1.00 -0.40
ATOM   3570  HN  LEU A 224      20.103  23.057  22.052  1.00  0.25
ATOM   3571  CA  LEU A 224      18.362  24.026  21.314  1.00  0.05
ATOM   3572  HA  LEU A 224      18.270  25.110  21.384  1.00  0.05
ATOM   3573  CB  LEU A 224      18.866  23.611  19.930  1.00 -0.10
ATOM   3574  HB1 LEU A 224      18.000  23.477  19.285  1.00  0.05
ATOM   3575  HB2 LEU A 224      19.372  22.653  20.032  1.00  0.05
ATOM   3576  CG  LEU A 224      19.826  24.577  19.232  1.00 -0.05
ATOM   3577  HG  LEU A 224      20.561  24.943  19.949  1.00  0.05
ATOM   3578  CD1 LEU A 224      20.544  23.872  18.077  1.00 -0.15
ATOM   3579 HD11 LEU A 224      19.826  23.509  17.342  1.00  0.05
ATOM   3580 HD12 LEU A 224      21.107  23.016  18.450  1.00  0.05
ATOM   3581 HD13 LEU A 224      21.220  24.564  17.575  1.00  0.05
ATOM   3582  CD2 LEU A 224      19.049  25.800  18.742  1.00 -0.15
ATOM   3583 HD21 LEU A 224      18.575  26.315  19.577  1.00  0.05
ATOM   3584 HD22 LEU A 224      18.267  25.495  18.047  1.00  0.05
ATOM   3585 HD23 LEU A 224      19.723  26.502  18.251  1.00  0.05
ATOM   3586  C   LEU A 224      16.936  23.493  21.511  1.00  0.60
ATOM   3587  O   LEU A 224      15.966  24.237  21.347  1.00 -0.55
ATOM   3588  N   LEU A 225      16.809  22.214  21.852  1.00 -0.40
ATOM   3589  HN  LEU A 225      17.628  21.642  21.893  1.00  0.25
ATOM   3590  CA  LEU A 225      15.510  21.616  22.169  1.00  0.05
ATOM   3591  HA  LEU A 225      14.857  21.774  21.311  1.00  0.05
ATOM   3592  CB  LEU A 225      15.693  20.123  22.448  1.00 -0.10
ATOM   3593  HB1 LEU A 225      14.772  19.745  22.887  1.00  0.05
ATOM   3594  HB2 LEU A 225      16.494  20.010  23.177  1.00  0.05
ATOM   3595  CG  LEU A 225      16.031  19.258  21.230  1.00 -0.05
ATOM   3596  HG  LEU A 225      16.802  19.747  20.635  1.00  0.05
ATOM   3597  CD1 LEU A 225      16.524  17.896  21.688  1.00 -0.15
ATOM   3598 HD11 LEU A 225      15.760  17.388  22.277  1.00  0.05
ATOM   3599 HD12 LEU A 225      17.411  18.007  22.311  1.00  0.05
ATOM   3600 HD13 LEU A 225      16.757  17.271  20.826  1.00  0.05
ATOM   3601  CD2 LEU A 225      14.789  19.122  20.330  1.00 -0.15
ATOM   3602 HD21 LEU A 225      14.560  20.070  19.843  1.00  0.05
ATOM   3603 HD22 LEU A 225      13.923  18.831  20.925  1.00  0.05
ATOM   3604 HD23 LEU A 225      14.967  18.378  19.553  1.00  0.05
ATOM   3605  C   LEU A 225      14.872  22.291  23.381  1.00  0.60
ATOM   3606  O   LEU A 225      13.652  22.461  23.459  1.00 -0.55
ATOM   3607  N   GLU A 226      15.716  22.686  24.321  1.00 -0.40
ATOM   3608  HN  GLU A 226      16.698  22.576  24.165  1.00  0.25
ATOM   3609  CA  GLU A 226      15.264  23.273  25.570  1.00  0.05
ATOM   3610  HA  GLU A 226      14.371  22.733  25.884  1.00  0.05
ATOM   3611  CB  GLU A 226      16.362  23.150  26.601  1.00 -0.10
ATOM   3612  HB1 GLU A 226      17.227  23.716  26.258  1.00  0.05
ATOM   3613  HB2 GLU A 226      16.648  22.102  26.682  1.00  0.05
ATOM   3614  CG  GLU A 226      15.974  23.644  27.952  1.00 -0.25
ATOM   3615  HG1 GLU A 226      15.198  23.003  28.371  1.00  0.05
ATOM   3616  HG2 GLU A 226      15.593  24.663  27.878  1.00  0.05
ATOM   3617  CD  GLU A 226      17.150  23.641  28.884  1.00  0.35
ATOM   3618  OE1 GLU A 226      18.247  24.057  28.447  1.00 -0.60
ATOM   3619  OE2 GLU A 226      16.982  23.219  30.041  1.00 -0.60
ATOM   3620  C   GLU A 226      14.880  24.735  25.391  1.00  0.60
ATOM   3621  O   GLU A 226      14.144  25.289  26.201  1.00 -0.55
ATOM   3622  N   LYS A 227      15.391  25.353  24.329  1.00 -0.40
ATOM   3623  HN  LYS A 227      16.096  24.889  23.793  1.00  0.25
ATOM   3624  CA  LYS A 227      14.955  26.683  23.923  1.00  0.05
ATOM   3625  HA  LYS A 227      14.729  27.239  24.833  1.00  0.05
ATOM   3626  CB  LYS A 227      16.047  27.392  23.116  1.00 -0.10
ATOM   3627  HB1 LYS A 227      15.605  28.265  22.638  1.00  0.05
ATOM   3628  HB2 LYS A 227      16.392  26.712  22.339  1.00  0.05
ATOM   3629  CG  LYS A 227      17.252  27.848  23.919  1.00 -0.10
ATOM   3630  HG1 LYS A 227      17.666  27.002  24.467  1.00  0.05
ATOM   3631  HG2 LYS A 227      16.944  28.604  24.641  1.00  0.05
ATOM   3632  CD  LYS A 227      18.316  28.428  22.997  1.00 -0.10
ATOM   3633  HD1 LYS A 227      18.091  29.476  22.800  1.00  0.05
ATOM   3634  HD2 LYS A 227      18.303  27.892  22.049  1.00  0.05
ATOM   3635  CE  LYS A 227      19.709  28.318  23.622  1.00  0.05
ATOM   3636  HE1 LYS A 227      19.924  27.277  23.860  1.00  0.10
ATOM   3637  HE2 LYS A 227      19.753  28.919  24.530  1.00  0.10
ATOM   3638  NZ  LYS A 227      20.786  28.802  22.711  1.00 -0.30
ATOM   3639  HZ1 LYS A 227      20.619  29.802  22.477  1.00  0.35
ATOM   3640  HZ2 LYS A 227      20.782  28.236  21.838  1.00  0.35
ATOM   3641  HZ3 LYS A 227      21.708  28.706  23.182  1.00  0.35
ATOM   3642  C   LYS A 227      13.703  26.561  23.062  1.00  0.60
ATOM   3643  O   LYS A 227      13.202  27.550  22.542  1.00 -0.55
ATOM   3644  N   ASP A 228      13.229  25.329  22.912  1.00 -0.40
ATOM   3645  HN  ASP A 228      13.722  24.584  23.359  1.00  0.25
ATOM   3646  CA  ASP A 228      12.042  24.991  22.142  1.00  0.05
ATOM   3647  HA  ASP A 228      11.767  23.971  22.410  1.00  0.05
ATOM   3648  CB  ASP A 228      10.890  25.952  22.443  1.00 -0.25
ATOM   3649  HB1 ASP A 228      11.051  26.890  21.912  1.00  0.05
ATOM   3650  HB2 ASP A 228      10.852  26.150  23.514  1.00  0.05
ATOM   3651  CG  ASP A 228       9.546  25.391  22.017  1.00  0.35
ATOM   3652  OD1 ASP A 228       9.203  24.276  22.462  1.00 -0.60
ATOM   3653  OD2 ASP A 228       8.839  26.055  21.234  1.00 -0.60
ATOM   3654  C   ASP A 228      12.278  24.937  20.641  1.00  0.60
ATOM   3655  O   ASP A 228      11.343  25.049  19.857  1.00 -0.55
ATOM   3656  N   TYR A 229      13.528  24.752  20.233  1.00 -0.40
ATOM   3657  HN  TYR A 229      14.285  24.821  20.883  1.00  0.25
ATOM   3658  CA  TYR A 229      13.788  24.448  18.832  1.00  0.05
ATOM   3659  HA  TYR A 229      13.174  25.123  18.236  1.00  0.05
ATOM   3660  CB  TYR A 229      15.263  24.635  18.505  1.00 -0.10
ATOM   3661  HB1 TYR A 229      15.865  24.053  19.202  1.00  0.05
ATOM   3662  HB2 TYR A 229      15.525  25.688  18.606  1.00  0.05
ATOM   3663  CG  TYR A 229      15.595  24.193  17.105  1.00  0.00
ATOM   3664  CD1 TYR A 229      15.481  25.074  16.031  1.00 -0.13
ATOM   3665  HD1 TYR A 229      15.163  26.090  16.211  1.00  0.13
ATOM   3666  CE1 TYR A 229      15.768  24.670  14.733  1.00 -0.13
ATOM   3667  HE1 TYR A 229      15.672  25.363  13.910  1.00  0.13
ATOM   3668  CD2 TYR A 229      16.007  22.892  16.847  1.00 -0.13
ATOM   3669  HD2 TYR A 229      16.102  22.192  17.664  1.00  0.13
ATOM   3670  CE2 TYR A 229      16.298  22.478  15.558  1.00 -0.13
ATOM   3671  HE2 TYR A 229      16.618  21.463  15.373  1.00  0.13
ATOM   3672  CZ  TYR A 229      16.177  23.371  14.509  1.00  0.25
ATOM   3673  OH  TYR A 229      16.481  22.971  13.237  1.00 -0.65
ATOM   3674  HH  TYR A 229      15.858  23.348  12.630  1.00  0.40
ATOM   3675  C   TYR A 229      13.389  23.014  18.502  1.00  0.60
ATOM   3676  O   TYR A 229      13.655  22.103  19.281  1.00 -0.55
ATOM   3677  N   ARG A 230      12.748  22.832  17.348  1.00 -0.40
ATOM   3678  HN  ARG A 230      12.477  23.641  16.827  1.00  0.25
ATOM   3679  CA  ARG A 230      12.419  21.514  16.800  1.00  0.05
ATOM   3680  HA  ARG A 230      13.000  20.781  17.359  1.00  0.05
ATOM   3681  CB  ARG A 230      10.919  21.217  16.924  1.00 -0.10
ATOM   3682  HB1 ARG A 230      10.711  20.283  16.405  1.00  0.05
ATOM   3683  HB2 ARG A 230      10.370  22.015  16.427  1.00  0.05
ATOM   3684  CG  ARG A 230      10.407  21.098  18.333  1.00 -0.10
ATOM   3685  HG1 ARG A 230       9.359  20.803  18.307  1.00  0.05
ATOM   3686  HG2 ARG A 230      10.477  22.070  18.820  1.00  0.05
ATOM   3687  CD  ARG A 230      11.191  20.078  19.144  1.00  0.00
ATOM   3688  HD1 ARG A 230      12.207  20.429  19.323  1.00  0.05
ATOM   3689  HD2 ARG A 230      11.206  19.114  18.637  1.00  0.05
ATOM   3690  NE  ARG A 230      10.571  19.871  20.446  1.00 -0.40
ATOM   3691  HE  ARG A 230       9.873  19.159  20.519  1.00  0.30
ATOM   3692  CZ  ARG A 230      10.864  20.559  21.546  1.00  0.50
ATOM   3693  NH1 ARG A 230      11.779  21.520  21.529  1.00 -0.45
ATOM   3694 HH11 ARG A 230      12.261  21.737  20.680  1.00  0.35
ATOM   3695 HH12 ARG A 230      11.987  22.027  22.365  1.00  0.35
ATOM   3696  NH2 ARG A 230      10.237  20.278  22.675  1.00 -0.45
ATOM   3697 HH21 ARG A 230       9.549  19.553  22.698  1.00  0.35
ATOM   3698 HH22 ARG A 230      10.451  20.790  23.507  1.00  0.35
ATOM   3699  C   ARG A 230      12.775  21.558  15.320  1.00  0.60
ATOM   3700  O   ARG A 230      12.944  22.638  14.765  1.00 -0.55
ATOM   3701  N   MET A 231      12.877  20.395  14.682  1.00 -0.40
ATOM   3702  HN  MET A 231      12.744  19.544  15.190  1.00  0.25
ATOM   3703  CA  MET A 231      13.180  20.339  13.250  1.00  0.05
ATOM   3704  HA  MET A 231      14.030  20.999  13.076  1.00  0.05
ATOM   3705  CB  MET A 231      13.511  18.913  12.813  1.00 -0.10
ATOM   3706  HB1 MET A 231      13.520  18.877  11.725  1.00  0.05
ATOM   3707  HB2 MET A 231      12.725  18.249  13.171  1.00  0.05
ATOM   3708  CG  MET A 231      14.846  18.402  13.325  1.00 -0.05
ATOM   3709  HG1 MET A 231      14.768  18.186  14.390  1.00  0.05
ATOM   3710  HG2 MET A 231      15.609  19.165  13.175  1.00  0.05
ATOM   3711  SD  MET A 231      15.359  16.909  12.477  1.00 -0.10
ATOM   3712  CE  MET A 231      14.625  15.598  13.537  1.00 -0.10
ATOM   3713  HE1 MET A 231      13.631  15.907  13.861  1.00  0.05
ATOM   3714  HE2 MET A 231      15.246  15.443  14.419  1.00  0.05
ATOM   3715  HE3 MET A 231      14.535  14.671  12.971  1.00  0.05
ATOM   3716  C   MET A 231      11.999  20.848  12.440  1.00  0.60
ATOM   3717  O   MET A 231      10.842  20.572  12.773  1.00 -0.55
ATOM   3718  N   GLU A 232      12.313  21.587  11.381  1.00 -0.40
ATOM   3719  HN  GLU A 232      13.280  21.729  11.173  1.00  0.25
ATOM   3720  CA  GLU A 232      11.316  22.203  10.504  1.00  0.05
ATOM   3721  HA  GLU A 232      10.600  22.724  11.140  1.00  0.05
ATOM   3722  CB  GLU A 232      11.995  23.178   9.541  1.00 -0.10
ATOM   3723  HB1 GLU A 232      12.460  23.975  10.119  1.00  0.05
ATOM   3724  HB2 GLU A 232      11.236  23.620   8.897  1.00  0.05
ATOM   3725  CG  GLU A 232      13.063  22.518   8.663  1.00 -0.25
ATOM   3726  HG1 GLU A 232      13.015  21.437   8.792  1.00  0.05
ATOM   3727  HG2 GLU A 232      14.047  22.871   8.969  1.00  0.05
ATOM   3728  CD  GLU A 232      12.898  22.821   7.169  1.00  0.35
ATOM   3729  OE1 GLU A 232      12.641  24.000   6.810  1.00 -0.60
ATOM   3730  OE2 GLU A 232      13.026  21.871   6.356  1.00 -0.60
ATOM   3731  C   GLU A 232      10.596  21.137   9.695  1.00  0.60
ATOM   3732  O   GLU A 232      11.097  20.017   9.553  1.00 -0.55
ATOM   3733  N   ARG A 233       9.429  21.482   9.162  1.00 -0.40
ATOM   3734  HN  ARG A 233       9.066  22.402   9.313  1.00  0.25
ATOM   3735  CA  ARG A 233       8.677  20.529   8.360  1.00  0.05
ATOM   3736  HA  ARG A 233       8.600  19.611   8.942  1.00  0.05
ATOM   3737  CB  ARG A 233       7.285  21.071   8.024  1.00 -0.10
ATOM   3738  HB1 ARG A 233       7.396  21.984   7.441  1.00  0.05
ATOM   3739  HB2 ARG A 233       6.772  21.318   8.953  1.00  0.05
ATOM   3740  CG  ARG A 233       6.420  20.081   7.231  1.00 -0.10
ATOM   3741  HG1 ARG A 233       6.300  19.167   7.812  1.00  0.05
ATOM   3742  HG2 ARG A 233       6.928  19.830   6.300  1.00  0.05
ATOM   3743  CD  ARG A 233       5.043  20.653   6.910  1.00  0.00
ATOM   3744  HD1 ARG A 233       4.489  20.858   7.826  1.00  0.05
ATOM   3745  HD2 ARG A 233       4.482  19.970   6.272  1.00  0.05
ATOM   3746  NE  ARG A 233       5.169  21.913   6.189  1.00 -0.40
ATOM   3747  HE  ARG A 233       5.001  22.760   6.692  1.00  0.30
ATOM   3748  CZ  ARG A 233       5.494  22.006   4.900  1.00  0.50
ATOM   3749  NH1 ARG A 233       5.718  20.907   4.189  1.00 -0.45
ATOM   3750 HH11 ARG A 233       5.643  20.008   4.621  1.00  0.35
ATOM   3751 HH12 ARG A 233       5.962  20.978   3.222  1.00  0.35
ATOM   3752  NH2 ARG A 233       5.621  23.194   4.320  1.00 -0.45
ATOM   3753 HH21 ARG A 233       5.472  24.028   4.851  1.00  0.35
ATOM   3754 HH22 ARG A 233       5.865  23.254   3.352  1.00  0.35
ATOM   3755  C   ARG A 233       9.440  20.242   7.071  1.00  0.60
ATOM   3756  O   ARG A 233       9.805  21.159   6.332  1.00 -0.55
ATOM   3757  N   PRO A 234       9.708  18.959   6.791  1.00 -0.25
ATOM   3758  CD  PRO A 234       9.439  17.762   7.603  1.00  0.00
ATOM   3759  HD1 PRO A 234       8.426  17.397   7.435  1.00  0.05
ATOM   3760  HD2 PRO A 234       9.567  17.975   8.664  1.00  0.05
ATOM   3761  CA  PRO A 234      10.424  18.635   5.555  1.00  0.05
ATOM   3762  HA  PRO A 234      11.374  19.168   5.511  1.00  0.05
ATOM   3763  CB  PRO A 234      10.634  17.121   5.642  1.00 -0.10
ATOM   3764  HB1 PRO A 234      11.627  16.844   5.289  1.00  0.05
ATOM   3765  HB2 PRO A 234       9.898  16.590   5.038  1.00  0.05
ATOM   3766  CG  PRO A 234      10.471  16.793   7.100  1.00 -0.10
ATOM   3767  HG1 PRO A 234      10.136  15.764   7.232  1.00  0.05
ATOM   3768  HG2 PRO A 234      11.413  16.916   7.634  1.00  0.05
ATOM   3769  C   PRO A 234       9.586  19.034   4.334  1.00  0.60
ATOM   3770  O   PRO A 234       8.354  19.013   4.382  1.00 -0.55
ATOM   3771  N   GLU A 235      10.254  19.399   3.245  1.00 -0.40
ATOM   3772  HN  GLU A 235      11.253  19.428   3.267  1.00  0.25
ATOM   3773  CA  GLU A 235       9.552  19.756   2.024  1.00  0.05
ATOM   3774  HA  GLU A 235       8.966  20.650   2.238  1.00  0.05
ATOM   3775  CB  GLU A 235      10.549  20.022   0.884  1.00 -0.10
ATOM   3776  HB1 GLU A 235      11.144  19.122   0.738  1.00  0.05
ATOM   3777  HB2 GLU A 235      11.213  20.826   1.196  1.00  0.05
ATOM   3778  CG  GLU A 235       9.922  20.415  -0.484  1.00 -0.25
ATOM   3779  HG1 GLU A 235       9.335  21.322  -0.349  1.00  0.05
ATOM   3780  HG2 GLU A 235       9.266  19.609  -0.810  1.00  0.05
ATOM   3781  CD  GLU A 235      10.913  20.680  -1.619  1.00  0.35
ATOM   3782  OE1 GLU A 235      12.145  20.558  -1.417  1.00 -0.60
ATOM   3783  OE2 GLU A 235      10.391  20.998  -2.719  1.00 -0.60
ATOM   3784  C   GLU A 235       8.628  18.610   1.650  1.00  0.60
ATOM   3785  O   GLU A 235       9.059  17.465   1.534  1.00 -0.55
ATOM   3786  N   GLY A 236       7.352  18.922   1.468  1.00 -0.40
ATOM   3787  HN  GLY A 236       7.033  19.851   1.657  1.00  0.25
ATOM   3788  CA  GLY A 236       6.421  17.917   0.995  1.00  0.00
ATOM   3789  HA1 GLY A 236       6.973  17.278   0.306  1.00  0.05
ATOM   3790  HA2 GLY A 236       5.619  18.449   0.483  1.00  0.05
ATOM   3791  C   GLY A 236       5.819  17.056   2.085  1.00  0.60
ATOM   3792  O   GLY A 236       4.908  16.268   1.827  1.00 -0.55
ATOM   3793  N   CYS A 237       6.312  17.183   3.307  1.00 -0.40
ATOM   3794  HN  CYS A 237       7.117  17.754   3.468  1.00  0.25
ATOM   3795  CA  CYS A 237       5.672  16.484   4.414  1.00  0.05
ATOM   3796  HA  CYS A 237       5.617  15.431   4.138  1.00  0.05
ATOM   3797  CB  CYS A 237       6.468  16.658   5.715  1.00  0.10
ATOM   3798  HB1 CYS A 237       6.629  17.720   5.898  1.00  0.05
ATOM   3799  HB2 CYS A 237       7.435  16.167   5.612  1.00  0.05
ATOM   3800  SG  CYS A 237       5.624  15.955   7.157  1.00 -0.30
ATOM   3801  HG  CYS A 237       4.552  16.695   7.450  1.00  0.10
ATOM   3802  C   CYS A 237       4.281  17.081   4.581  1.00  0.60
ATOM   3803  O   CYS A 237       4.131  18.292   4.647  1.00 -0.55
ATOM   3804  N   PRO A 238       3.246  16.234   4.633  1.00 -0.25
ATOM   3805  CD  PRO A 238       3.271  14.796   4.326  1.00  0.00
ATOM   3806  HD1 PRO A 238       4.106  14.309   4.829  1.00  0.05
ATOM   3807  HD2 PRO A 238       3.361  14.632   3.252  1.00  0.05
ATOM   3808  CA  PRO A 238       1.892  16.727   4.916  1.00  0.05
ATOM   3809  HA  PRO A 238       1.589  17.460   4.169  1.00  0.05
ATOM   3810  CB  PRO A 238       1.016  15.472   4.854  1.00 -0.10
ATOM   3811  HB1 PRO A 238       0.403  15.475   3.953  1.00  0.05
ATOM   3812  HB2 PRO A 238       0.352  15.423   5.717  1.00  0.05
ATOM   3813  CG  PRO A 238       1.959  14.314   4.847  1.00 -0.10
ATOM   3814  HG1 PRO A 238       2.077  13.919   5.856  1.00  0.05
ATOM   3815  HG2 PRO A 238       1.572  13.517   4.212  1.00  0.05
ATOM   3816  C   PRO A 238       1.785  17.443   6.260  1.00  0.60
ATOM   3817  O   PRO A 238       2.369  17.013   7.256  1.00 -0.55
ATOM   3818  N   GLU A 239       1.034  18.540   6.271  1.00 -0.40
ATOM   3819  HN  GLU A 239       0.557  18.799   5.432  1.00  0.25
ATOM   3820  CA  GLU A 239       0.875  19.384   7.455  1.00  0.05
ATOM   3821  HA  GLU A 239       1.836  19.862   7.646  1.00  0.05
ATOM   3822  CB  GLU A 239      -0.215  20.434   7.209  1.00 -0.10
ATOM   3823  HB1 GLU A 239      -1.181  19.932   7.193  1.00  0.05
ATOM   3824  HB2 GLU A 239      -0.047  20.884   6.232  1.00  0.05
ATOM   3825  CG  GLU A 239      -0.264  21.543   8.250  1.00 -0.25
ATOM   3826  HG1 GLU A 239      -0.457  21.111   9.232  1.00  0.05
ATOM   3827  HG2 GLU A 239      -1.065  22.239   8.002  1.00  0.05
ATOM   3828  CD  GLU A 239       1.042  22.328   8.324  1.00  0.35
ATOM   3829  OE1 GLU A 239       1.799  22.341   7.322  1.00 -0.60
ATOM   3830  OE2 GLU A 239       1.310  22.937   9.390  1.00 -0.60
ATOM   3831  C   GLU A 239       0.521  18.581   8.693  1.00  0.60
ATOM   3832  O   GLU A 239       1.075  18.801   9.762  1.00 -0.55
ATOM   3833  N   LYS A 240      -0.402  17.641   8.538  1.00 -0.40
ATOM   3834  HN  LYS A 240      -0.770  17.459   7.626  1.00  0.25
ATOM   3835  CA  LYS A 240      -0.886  16.873   9.671  1.00  0.05
ATOM   3836  HA  LYS A 240      -1.079  17.575  10.482  1.00  0.05
ATOM   3837  CB  LYS A 240      -2.167  16.120   9.287  1.00 -0.10
ATOM   3838  HB1 LYS A 240      -1.938  15.471   8.444  1.00  0.05
ATOM   3839  HB2 LYS A 240      -2.907  16.852   8.967  1.00  0.05
ATOM   3840  CG  LYS A 240      -2.796  15.257  10.401  1.00 -0.10
ATOM   3841  HG1 LYS A 240      -3.034  15.898  11.249  1.00  0.05
ATOM   3842  HG2 LYS A 240      -2.066  14.517  10.725  1.00  0.05
ATOM   3843  CD  LYS A 240      -4.077  14.528   9.956  1.00 -0.10
ATOM   3844  HD1 LYS A 240      -3.843  13.884   9.109  1.00  0.05
ATOM   3845  HD2 LYS A 240      -4.811  15.265   9.633  1.00  0.05
ATOM   3846  CE  LYS A 240      -4.685  13.676  11.079  1.00  0.05
ATOM   3847  HE1 LYS A 240      -4.953  14.306  11.927  1.00  0.10
ATOM   3848  HE2 LYS A 240      -3.976  12.912  11.399  1.00  0.10
ATOM   3849  NZ  LYS A 240      -5.895  13.004  10.613  1.00 -0.30
ATOM   3850  HZ1 LYS A 240      -5.661  12.387   9.809  1.00  0.35
ATOM   3851  HZ2 LYS A 240      -6.592  13.715  10.313  1.00  0.35
ATOM   3852  HZ3 LYS A 240      -6.293  12.432  11.385  1.00  0.35
ATOM   3853  C   LYS A 240       0.163  15.899  10.202  1.00  0.60
ATOM   3854  O   LYS A 240       0.199  15.623  11.401  1.00 -0.55
ATOM   3855  N   VAL A 241       1.002  15.371   9.314  1.00 -0.40
ATOM   3856  HN  VAL A 241       0.878  15.570   8.342  1.00  0.25
ATOM   3857  CA  VAL A 241       2.101  14.505   9.738  1.00  0.05
ATOM   3858  HA  VAL A 241       1.666  13.721  10.357  1.00  0.05
ATOM   3859  CB  VAL A 241       2.847  13.885   8.529  1.00 -0.05
ATOM   3860  HB  VAL A 241       3.187  14.679   7.865  1.00  0.05
ATOM   3861  CG1 VAL A 241       4.050  13.066   9.004  1.00 -0.15
ATOM   3862 HG11 VAL A 241       3.757  12.373   9.793  1.00  0.05
ATOM   3863 HG12 VAL A 241       4.820  13.725   9.404  1.00  0.05
ATOM   3864 HG13 VAL A 241       4.459  12.484   8.178  1.00  0.05
ATOM   3865  CG2 VAL A 241       1.908  12.982   7.766  1.00 -0.15
ATOM   3866 HG21 VAL A 241       1.048  13.542   7.399  1.00  0.05
ATOM   3867 HG22 VAL A 241       1.540  12.187   8.414  1.00  0.05
ATOM   3868 HG23 VAL A 241       2.419  12.548   6.907  1.00  0.05
ATOM   3869  C   VAL A 241       3.076  15.332  10.553  1.00  0.60
ATOM   3870  O   VAL A 241       3.605  14.873  11.567  1.00 -0.55
ATOM   3871  N   TYR A 242       3.298  16.570  10.130  1.00 -0.40
ATOM   3872  HN  TYR A 242       2.847  16.912   9.305  1.00  0.25
ATOM   3873  CA  TYR A 242       4.201  17.418  10.878  1.00  0.05
ATOM   3874  HA  TYR A 242       5.121  16.853  11.028  1.00  0.05
ATOM   3875  CB  TYR A 242       4.487  18.717  10.125  1.00 -0.10
ATOM   3876  HB1 TYR A 242       3.587  19.331  10.115  1.00  0.05
ATOM   3877  HB2 TYR A 242       4.766  18.482   9.098  1.00  0.05
ATOM   3878  CG  TYR A 242       5.612  19.531  10.750  1.00  0.00
ATOM   3879  CD1 TYR A 242       6.899  19.002  10.868  1.00 -0.13
ATOM   3880  HD1 TYR A 242       7.100  18.008  10.498  1.00  0.13
ATOM   3881  CE1 TYR A 242       7.923  19.732  11.453  1.00 -0.13
ATOM   3882  HE1 TYR A 242       8.912  19.307  11.540  1.00  0.13
ATOM   3883  CD2 TYR A 242       5.386  20.816  11.233  1.00 -0.13
ATOM   3884  HD2 TYR A 242       4.398  21.245  11.153  1.00  0.13
ATOM   3885  CE2 TYR A 242       6.402  21.557  11.814  1.00 -0.13
ATOM   3886  HE2 TYR A 242       6.208  22.555  12.178  1.00  0.13
ATOM   3887  CZ  TYR A 242       7.671  21.007  11.924  1.00  0.25
ATOM   3888  OH  TYR A 242       8.686  21.725  12.511  1.00 -0.65
ATOM   3889  HH  TYR A 242       9.206  21.149  13.056  1.00  0.40
ATOM   3890  C   TYR A 242       3.588  17.710  12.230  1.00  0.60
ATOM   3891  O   TYR A 242       4.290  17.701  13.235  1.00 -0.55
ATOM   3892  N   GLU A 243       2.276  17.939  12.260  1.00 -0.40
ATOM   3893  HN  GLU A 243       1.762  17.946  11.403  1.00  0.25
ATOM   3894  CA  GLU A 243       1.575  18.180  13.516  1.00  0.05
ATOM   3895  HA  GLU A 243       1.939  19.127  13.912  1.00  0.05
ATOM   3896  CB  GLU A 243       0.067  18.237  13.287  1.00 -0.10
ATOM   3897  HB1 GLU A 243      -0.433  18.108  14.246  1.00  0.05
ATOM   3898  HB2 GLU A 243      -0.215  17.409  12.638  1.00  0.05
ATOM   3899  CG  GLU A 243      -0.424  19.534  12.657  1.00 -0.25
ATOM   3900  HG1 GLU A 243       0.043  19.660  11.681  1.00  0.05
ATOM   3901  HG2 GLU A 243      -0.148  20.372  13.296  1.00  0.05
ATOM   3902  CD  GLU A 243      -1.945  19.567  12.463  1.00  0.35
ATOM   3903  OE1 GLU A 243      -2.645  18.741  13.110  1.00 -0.60
ATOM   3904  OE2 GLU A 243      -2.430  20.420  11.668  1.00 -0.60
ATOM   3905  C   GLU A 243       1.882  17.051  14.480  1.00  0.60
ATOM   3906  O   GLU A 243       2.268  17.270  15.635  1.00 -0.55
ATOM   3907  N   LEU A 244       1.703  15.836  13.986  1.00 -0.40
ATOM   3908  HN  LEU A 244       1.306  15.736  13.074  1.00  0.25
ATOM   3909  CA  LEU A 244       2.066  14.649  14.730  1.00  0.05
ATOM   3910  HA  LEU A 244       1.485  14.649  15.652  1.00  0.05
ATOM   3911  CB  LEU A 244       1.757  13.410  13.890  1.00 -0.10
ATOM   3912  HB1 LEU A 244       2.342  12.574  14.271  1.00  0.05
ATOM   3913  HB2 LEU A 244       2.060  13.600  12.861  1.00  0.05
ATOM   3914  CG  LEU A 244       0.281  13.023  13.903  1.00 -0.05
ATOM   3915  HG  LEU A 244      -0.334  13.914  13.775  1.00  0.05
ATOM   3916  CD1 LEU A 244       0.002  12.049  12.789  1.00 -0.15
ATOM   3917 HD11 LEU A 244       0.307  11.042  13.073  1.00  0.05
ATOM   3918 HD12 LEU A 244       0.558  12.330  11.895  1.00  0.05
ATOM   3919 HD13 LEU A 244      -1.065  12.028  12.566  1.00  0.05
ATOM   3920  CD2 LEU A 244      -0.075  12.408  15.243  1.00 -0.15
ATOM   3921 HD21 LEU A 244       0.109  13.115  16.052  1.00  0.05
ATOM   3922 HD22 LEU A 244       0.534  11.522  15.424  1.00  0.05
ATOM   3923 HD23 LEU A 244      -1.131  12.138  15.265  1.00  0.05
ATOM   3924  C   LEU A 244       3.536  14.648  15.179  1.00  0.60
ATOM   3925  O   LEU A 244       3.810  14.380  16.344  1.00 -0.55
ATOM   3926  N   MET A 245       4.466  14.957  14.272  1.00 -0.40
ATOM   3927  HN  MET A 245       4.185  15.150  13.332  1.00  0.25
ATOM   3928  CA  MET A 245       5.897  15.020  14.624  1.00  0.05
ATOM   3929  HA  MET A 245       6.220  13.999  14.826  1.00  0.05
ATOM   3930  CB  MET A 245       6.730  15.628  13.497  1.00 -0.10
ATOM   3931  HB1 MET A 245       7.697  15.911  13.909  1.00  0.05
ATOM   3932  HB2 MET A 245       6.225  16.529  13.155  1.00  0.05
ATOM   3933  CG  MET A 245       6.973  14.752  12.304  1.00 -0.05
ATOM   3934  HG1 MET A 245       6.104  14.767  11.647  1.00  0.05
ATOM   3935  HG2 MET A 245       7.154  13.726  12.625  1.00  0.05
ATOM   3936  SD  MET A 245       8.426  15.354  11.385  1.00 -0.10
ATOM   3937  CE  MET A 245       8.057  14.693   9.760  1.00 -0.10
ATOM   3938  HE1 MET A 245       7.109  15.101   9.409  1.00  0.05
ATOM   3939  HE2 MET A 245       7.971  13.608   9.812  1.00  0.05
ATOM   3940  HE3 MET A 245       8.840  14.977   9.057  1.00  0.05
ATOM   3941  C   MET A 245       6.097  15.896  15.847  1.00  0.60
ATOM   3942  O   MET A 245       6.779  15.516  16.808  1.00 -0.55
ATOM   3943  N   ARG A 246       5.505  17.086  15.793  1.00 -0.40
ATOM   3944  HN  ARG A 246       4.919  17.306  15.013  1.00  0.25
ATOM   3945  CA  ARG A 246       5.692  18.075  16.846  1.00  0.05
ATOM   3946  HA  ARG A 246       6.755  18.095  17.086  1.00  0.05
ATOM   3947  CB  ARG A 246       5.219  19.452  16.377  1.00 -0.10
ATOM   3948  HB1 ARG A 246       5.256  20.136  17.223  1.00  0.05
ATOM   3949  HB2 ARG A 246       4.184  19.368  16.048  1.00  0.05
ATOM   3950  CG  ARG A 246       6.038  20.044  15.243  1.00 -0.10
ATOM   3951  HG1 ARG A 246       5.501  20.889  14.813  1.00  0.05
ATOM   3952  HG2 ARG A 246       6.173  19.293  14.465  1.00  0.05
ATOM   3953  CD  ARG A 246       7.389  20.506  15.733  1.00  0.00
ATOM   3954  HD1 ARG A 246       8.012  20.818  14.895  1.00  0.05
ATOM   3955  HD2 ARG A 246       7.881  19.714  16.297  1.00  0.05
ATOM   3956  NE  ARG A 246       7.269  21.654  16.626  1.00 -0.40
ATOM   3957  HE  ARG A 246       6.954  21.490  17.560  1.00  0.30
ATOM   3958  CZ  ARG A 246       7.552  22.906  16.275  1.00  0.50
ATOM   3959  NH1 ARG A 246       7.974  23.186  15.046  1.00 -0.45
ATOM   3960 HH11 ARG A 246       8.082  22.452  14.375  1.00  0.35
ATOM   3961 HH12 ARG A 246       8.184  24.130  14.792  1.00  0.35
ATOM   3962  NH2 ARG A 246       7.418  23.880  17.159  1.00 -0.45
ATOM   3963 HH21 ARG A 246       7.105  23.674  18.086  1.00  0.35
ATOM   3964 HH22 ARG A 246       7.629  24.823  16.900  1.00  0.35
ATOM   3965  C   ARG A 246       4.979  17.712  18.148  1.00  0.60
ATOM   3966  O   ARG A 246       5.449  18.087  19.221  1.00 -0.55
ATOM   3967  N   ALA A 247       3.861  16.989  18.063  1.00 -0.40
ATOM   3968  HN  ALA A 247       3.467  16.788  17.166  1.00  0.25
ATOM   3969  CA  ALA A 247       3.209  16.489  19.276  1.00  0.05
ATOM   3970  HA  ALA A 247       3.049  17.345  19.932  1.00  0.05
ATOM   3971  CB  ALA A 247       1.870  15.809  18.935  1.00 -0.15
ATOM   3972  HB1 ALA A 247       2.026  14.967  18.261  1.00  0.05
ATOM   3973  HB2 ALA A 247       1.203  16.516  18.442  1.00  0.05
ATOM   3974  HB3 ALA A 247       1.398  15.432  19.842  1.00  0.05
ATOM   3975  C   ALA A 247       4.142  15.483  19.936  1.00  0.60
ATOM   3976  O   ALA A 247       4.224  15.405  21.157  1.00 -0.55
ATOM   3977  N   CYS A 248       4.837  14.708  19.108  1.00 -0.40
ATOM   3978  HN  CYS A 248       4.699  14.806  18.123  1.00  0.25
ATOM   3979  CA  CYS A 248       5.797  13.717  19.596  1.00  0.05
ATOM   3980  HA  CYS A 248       5.283  13.106  20.338  1.00  0.05
ATOM   3981  CB  CYS A 248       6.301  12.855  18.441  1.00  0.10
ATOM   3982  HB1 CYS A 248       7.231  12.375  18.744  1.00  0.05
ATOM   3983  HB2 CYS A 248       6.498  13.499  17.585  1.00  0.05
ATOM   3984  SG  CYS A 248       5.174  11.573  17.910  1.00 -0.30
ATOM   3985  HG  CYS A 248       5.720  10.890  16.902  1.00  0.10
ATOM   3986  C   CYS A 248       6.989  14.389  20.278  1.00  0.60
ATOM   3987  O   CYS A 248       7.621  13.799  21.154  1.00 -0.55
ATOM   3988  N   TRP A 249       7.286  15.620  19.885  1.00 -0.40
ATOM   3989  HN  TRP A 249       6.761  16.043  19.147  1.00  0.25
ATOM   3990  CA  TRP A 249       8.368  16.360  20.518  1.00  0.05
ATOM   3991  HA  TRP A 249       8.966  15.644  21.082  1.00  0.05
ATOM   3992  CB  TRP A 249       9.217  17.057  19.456  1.00 -0.10
ATOM   3993  HB1 TRP A 249      10.064  17.542  19.939  1.00  0.05
ATOM   3994  HB2 TRP A 249       8.613  17.815  18.958  1.00  0.05
ATOM   3995  CG  TRP A 249       9.745  16.130  18.418  1.00 -0.03
ATOM   3996  CD2 TRP A 249       9.985  16.438  17.035  1.00  0.10
ATOM   3997  CE2 TRP A 249      10.496  15.273  16.432  1.00 -0.04
ATOM   3998  CE3 TRP A 249       9.817  17.586  16.248  1.00 -0.13
ATOM   3999  HE3 TRP A 249       9.427  18.497  16.678  1.00  0.10
ATOM   4000  CD1 TRP A 249      10.111  14.831  18.589  1.00 -0.04
ATOM   4001  HD1 TRP A 249      10.053  14.289  19.521  1.00  0.10
ATOM   4002  NE1 TRP A 249      10.566  14.309  17.402  1.00 -0.36
ATOM   4003  HE1 TRP A 249      10.889  13.393  17.271  1.00  0.30
ATOM   4004  CZ2 TRP A 249      10.843  15.220  15.080  1.00 -0.13
ATOM   4005  HZ2 TRP A 249      11.234  14.316  14.638  1.00  0.13
ATOM   4006  CZ3 TRP A 249      10.163  17.528  14.903  1.00 -0.13
ATOM   4007  HZ3 TRP A 249      10.038  18.405  14.285  1.00  0.13
ATOM   4008  CH2 TRP A 249      10.670  16.353  14.336  1.00 -0.13
ATOM   4009  HH2 TRP A 249      10.930  16.342  13.288  1.00  0.13
ATOM   4010  C   TRP A 249       7.917  17.390  21.559  1.00  0.60
ATOM   4011  O   TRP A 249       8.636  18.362  21.814  1.00 -0.55
ATOM   4012  N   GLN A 250       6.738  17.184  22.156  1.00 -0.40
ATOM   4013  HN  GLN A 250       6.100  16.522  21.763  1.00  0.25
ATOM   4014  CA  GLN A 250       6.362  17.910  23.378  1.00  0.05
ATOM   4015  HA  GLN A 250       6.299  18.966  23.115  1.00  0.05
ATOM   4016  CB  GLN A 250       5.018  17.415  23.936  1.00 -0.10
ATOM   4017  HB1 GLN A 250       4.942  17.731  24.975  1.00  0.05
ATOM   4018  HB2 GLN A 250       5.016  16.327  23.907  1.00  0.05
ATOM   4019  CG  GLN A 250       3.793  17.914  23.196  1.00 -0.10
ATOM   4020  HG1 GLN A 250       2.894  17.582  23.715  1.00  0.05
ATOM   4021  HG2 GLN A 250       3.790  17.510  22.184  1.00  0.05
ATOM   4022  CD  GLN A 250       3.753  19.425  23.102  1.00  0.55
ATOM   4023  OE1 GLN A 250       4.143  20.139  24.036  1.00 -0.55
ATOM   4024  NE2 GLN A 250       3.289  19.926  21.969  1.00 -0.60
ATOM   4025 HE21 GLN A 250       2.991  19.310  21.240  1.00  0.30
ATOM   4026 HE22 GLN A 250       3.229  20.913  21.825  1.00  0.30
ATOM   4027  C   GLN A 250       7.437  17.664  24.434  1.00  0.60
ATOM   4028  O   GLN A 250       7.867  16.530  24.633  1.00 -0.55
ATOM   4029  N   TRP A 251       7.862  18.726  25.114  1.00 -0.40
ATOM   4030  HN  TRP A 251       7.413  19.607  24.967  1.00  0.25
ATOM   4031  CA  TRP A 251       8.964  18.641  26.068  1.00  0.05
ATOM   4032  HA  TRP A 251       9.798  18.159  25.558  1.00  0.05
ATOM   4033  CB  TRP A 251       9.361  20.038  26.551  1.00 -0.10
ATOM   4034  HB1 TRP A 251       8.509  20.497  27.052  1.00  0.05
ATOM   4035  HB2 TRP A 251       9.635  20.647  25.690  1.00  0.05
ATOM   4036  CG  TRP A 251      10.514  20.035  27.504  1.00 -0.03
ATOM   4037  CD2 TRP A 251      11.914  20.109  27.171  1.00  0.10
ATOM   4038  CE2 TRP A 251      12.636  20.038  28.381  1.00 -0.04
ATOM   4039  CE3 TRP A 251      12.621  20.228  25.971  1.00 -0.13
ATOM   4040  HE3 TRP A 251      12.098  20.284  25.028  1.00  0.10
ATOM   4041  CD1 TRP A 251      10.450  19.930  28.868  1.00 -0.04
ATOM   4042  HD1 TRP A 251       9.538  19.861  29.443  1.00  0.10
ATOM   4043  NE1 TRP A 251      11.721  19.926  29.398  1.00 -0.36
ATOM   4044  HE1 TRP A 251      11.938  19.855  30.351  1.00  0.30
ATOM   4045  CZ2 TRP A 251      14.040  20.084  28.423  1.00 -0.13
ATOM   4046  HZ2 TRP A 251      14.573  20.028  29.360  1.00  0.13
ATOM   4047  CZ3 TRP A 251      14.022  20.273  26.016  1.00 -0.13
ATOM   4048  HZ3 TRP A 251      14.579  20.364  25.095  1.00  0.13
ATOM   4049  CH2 TRP A 251      14.711  20.203  27.228  1.00 -0.13
ATOM   4050  HH2 TRP A 251      15.790  20.243  27.228  1.00  0.13
ATOM   4051  C   TRP A 251       8.578  17.772  27.256  1.00  0.60
ATOM   4052  O   TRP A 251       9.368  16.955  27.727  1.00 -0.55
ATOM   4053  N   ASN A 252       7.356  17.932  27.740  1.00 -0.40
ATOM   4054  HN  ASN A 252       6.752  18.639  27.372  1.00  0.25
ATOM   4055  CA  ASN A 252       6.910  17.065  28.812  1.00  0.05
ATOM   4056  HA  ASN A 252       7.768  16.889  29.460  1.00  0.05
ATOM   4057  CB  ASN A 252       5.770  17.705  29.597  1.00 -0.10
ATOM   4058  HB1 ASN A 252       4.848  17.641  29.020  1.00  0.05
ATOM   4059  HB2 ASN A 252       6.000  18.753  29.787  1.00  0.05
ATOM   4060  CG  ASN A 252       5.548  17.020  30.923  1.00  0.55
ATOM   4061  OD1 ASN A 252       5.495  15.782  30.996  1.00 -0.55
ATOM   4062  ND2 ASN A 252       5.441  17.812  31.992  1.00 -0.60
ATOM   4063 HD21 ASN A 252       5.509  18.804  31.883  1.00  0.30
ATOM   4064 HD22 ASN A 252       5.293  17.433  32.905  1.00  0.30
ATOM   4065  C   ASN A 252       6.451  15.740  28.234  1.00  0.60
ATOM   4066  O   ASN A 252       5.598  15.704  27.343  1.00 -0.55
ATOM   4067  N   PRO A 253       7.024  14.629  28.729  1.00 -0.25
ATOM   4068  CD  PRO A 253       8.106  14.519  29.722  1.00  0.00
ATOM   4069  HD1 PRO A 253       7.900  15.145  30.590  1.00  0.05
ATOM   4070  HD2 PRO A 253       9.060  14.818  29.289  1.00  0.05
ATOM   4071  CA  PRO A 253       6.662  13.331  28.166  1.00  0.05
ATOM   4072  HA  PRO A 253       6.874  13.305  27.097  1.00  0.05
ATOM   4073  CB  PRO A 253       7.536  12.338  28.933  1.00 -0.10
ATOM   4074  HB1 PRO A 253       8.335  11.958  28.296  1.00  0.05
ATOM   4075  HB2 PRO A 253       6.943  11.491  29.277  1.00  0.05
ATOM   4076  CG  PRO A 253       8.091  13.075  30.072  1.00 -0.10
ATOM   4077  HG1 PRO A 253       7.480  12.910  30.959  1.00  0.05
ATOM   4078  HG2 PRO A 253       9.103  12.730  30.286  1.00  0.05
ATOM   4079  C   PRO A 253       5.183  13.058  28.307  1.00  0.60
ATOM   4080  O   PRO A 253       4.579  12.455  27.424  1.00 -0.55
ATOM   4081  N   SER A 254       4.597  13.546  29.394  1.00 -0.40
ATOM   4082  HN  SER A 254       5.146  14.046  30.064  1.00  0.25
ATOM   4083  CA  SER A 254       3.164  13.365  29.630  1.00  0.05
ATOM   4084  HA  SER A 254       2.959  12.297  29.563  1.00  0.05
ATOM   4085  CB  SER A 254       2.772  13.903  31.003  1.00  0.05
ATOM   4086  HB1 SER A 254       1.776  13.551  31.272  1.00  0.10
ATOM   4087  HB2 SER A 254       2.784  14.993  30.995  1.00  0.10
ATOM   4088  OG  SER A 254       3.676  13.462  32.000  1.00 -0.65
ATOM   4089  HG  SER A 254       4.532  13.788  31.755  1.00  0.40
ATOM   4090  C   SER A 254       2.322  14.060  28.569  1.00  0.60
ATOM   4091  O   SER A 254       1.194  13.650  28.321  1.00 -0.55
ATOM   4092  N   ASP A 255       2.865  15.108  27.949  1.00 -0.40
ATOM   4093  HN  ASP A 255       3.783  15.406  28.211  1.00  0.25
ATOM   4094  CA  ASP A 255       2.149  15.836  26.891  1.00  0.05
ATOM   4095  HA  ASP A 255       1.102  15.886  27.188  1.00  0.05
ATOM   4096  CB  ASP A 255       2.723  17.246  26.706  1.00 -0.25
ATOM   4097  HB1 ASP A 255       2.290  17.699  25.814  1.00  0.05
ATOM   4098  HB2 ASP A 255       3.804  17.184  26.586  1.00  0.05
ATOM   4099  CG  ASP A 255       2.433  18.147  27.877  1.00  0.35
ATOM   4100  OD1 ASP A 255       1.625  17.757  28.740  1.00 -0.60
ATOM   4101  OD2 ASP A 255       3.009  19.247  27.943  1.00 -0.60
ATOM   4102  C   ASP A 255       2.173  15.144  25.533  1.00  0.60
ATOM   4103  O   ASP A 255       1.458  15.559  24.612  1.00 -0.55
ATOM   4104  N   ARG A 256       3.014  14.118  25.394  1.00 -0.40
ATOM   4105  HN  ARG A 256       3.567  13.826  26.174  1.00  0.25
ATOM   4106  CA  ARG A 256       3.137  13.418  24.122  1.00  0.05
ATOM   4107  HA  ARG A 256       3.120  14.171  23.334  1.00  0.05
ATOM   4108  CB  ARG A 256       4.452  12.615  24.082  1.00 -0.10
ATOM   4109  HB1 ARG A 256       4.445  11.971  23.204  1.00  0.05
ATOM   4110  HB2 ARG A 256       4.507  11.984  24.968  1.00  0.05
ATOM   4111  CG  ARG A 256       5.687  13.504  24.032  1.00 -0.10
ATOM   4112  HG1 ARG A 256       5.596  14.265  24.806  1.00  0.05
ATOM   4113  HG2 ARG A 256       5.715  14.001  23.064  1.00  0.05
ATOM   4114  CD  ARG A 256       7.014  12.760  24.235  1.00  0.00
ATOM   4115  HD1 ARG A 256       7.399  12.385  23.287  1.00  0.05
ATOM   4116  HD2 ARG A 256       6.897  11.944  24.947  1.00  0.05
ATOM   4117  NE  ARG A 256       8.010  13.683  24.781  1.00 -0.40
ATOM   4118  HE  ARG A 256       7.876  14.657  24.606  1.00  0.30
ATOM   4119  CZ  ARG A 256       9.077  13.336  25.489  1.00  0.50
ATOM   4120  NH1 ARG A 256       9.340  12.067  25.743  1.00 -0.45
ATOM   4121 HH11 ARG A 256       8.731  11.352  25.400  1.00  0.35
ATOM   4122 HH12 ARG A 256      10.148  11.821  26.278  1.00  0.35
ATOM   4123  NH2 ARG A 256       9.849  14.278  26.016  1.00 -0.45
ATOM   4124 HH21 ARG A 256       9.625  15.243  25.878  1.00  0.35
ATOM   4125 HH22 ARG A 256      10.655  14.023  26.551  1.00  0.35
ATOM   4126  C   ARG A 256       1.930  12.496  23.922  1.00  0.60
ATOM   4127  O   ARG A 256       1.325  12.019  24.882  1.00 -0.55
ATOM   4128  N   PRO A 257       1.547  12.264  22.667  1.00 -0.25
ATOM   4129  CD  PRO A 257       2.030  13.001  21.487  1.00  0.00
ATOM   4130  HD1 PRO A 257       3.119  13.010  21.458  1.00  0.05
ATOM   4131  HD2 PRO A 257       1.669  14.029  21.501  1.00  0.05
ATOM   4132  CA  PRO A 257       0.509  11.287  22.338  1.00  0.05
ATOM   4133  HA  PRO A 257      -0.376  11.443  22.954  1.00  0.05
ATOM   4134  CB  PRO A 257       0.222  11.560  20.866  1.00 -0.10
ATOM   4135  HB1 PRO A 257      -0.651  12.203  20.752  1.00  0.05
ATOM   4136  HB2 PRO A 257       0.034  10.632  20.327  1.00  0.05
ATOM   4137  CG  PRO A 257       1.461  12.239  20.352  1.00 -0.10
ATOM   4138  HG1 PRO A 257       2.178  11.502  19.990  1.00  0.05
ATOM   4139  HG2 PRO A 257       1.215  12.909  19.528  1.00  0.05
ATOM   4140  C   PRO A 257       0.915   9.827  22.590  1.00  0.60
ATOM   4141  O   PRO A 257       2.102   9.506  22.704  1.00 -0.55
ATOM   4142  N   SER A 258      -0.082   8.951  22.679  1.00 -0.40
ATOM   4143  HN  SER A 258      -1.024   9.281  22.615  1.00  0.25
ATOM   4144  CA  SER A 258       0.157   7.529  22.867  1.00  0.05
ATOM   4145  HA  SER A 258       1.044   7.431  23.492  1.00  0.05
ATOM   4146  CB  SER A 258      -1.052   6.860  23.535  1.00  0.05
ATOM   4147  HB1 SER A 258      -1.352   7.428  24.415  1.00  0.10
ATOM   4148  HB2 SER A 258      -0.799   5.841  23.828  1.00  0.10
ATOM   4149  OG  SER A 258      -2.169   6.797  22.652  1.00 -0.65
ATOM   4150  HG  SER A 258      -1.894   6.289  21.900  1.00  0.40
ATOM   4151  C   SER A 258       0.383   6.920  21.499  1.00  0.60
ATOM   4152  O   SER A 258       0.017   7.513  20.481  1.00 -0.55
ATOM   4153  N   PHE A 259       0.989   5.742  21.453  1.00 -0.40
ATOM   4154  HN  PHE A 259       1.340   5.320  22.289  1.00  0.25
ATOM   4155  CA  PHE A 259       1.136   5.074  20.171  1.00  0.05
ATOM   4156  HA  PHE A 259       1.477   5.822  19.456  1.00  0.05
ATOM   4157  CB  PHE A 259       2.140   3.927  20.267  1.00 -0.10
ATOM   4158  HB1 PHE A 259       1.961   3.232  19.447  1.00  0.05
ATOM   4159  HB2 PHE A 259       1.991   3.405  21.212  1.00  0.05
ATOM   4160  CG  PHE A 259       3.583   4.363  20.200  1.00  0.00
ATOM   4161  CD1 PHE A 259       4.077   4.987  19.077  1.00 -0.13
ATOM   4162  HD1 PHE A 259       3.412   5.216  18.258  1.00  0.13
ATOM   4163  CD2 PHE A 259       4.456   4.086  21.241  1.00 -0.13
ATOM   4164  HD2 PHE A 259       4.083   3.605  22.133  1.00  0.13
ATOM   4165  CE1 PHE A 259       5.428   5.327  18.985  1.00 -0.13
ATOM   4166  HE1 PHE A 259       5.798   5.817  18.097  1.00  0.13
ATOM   4167  CE2 PHE A 259       5.810   4.418  21.156  1.00 -0.13
ATOM   4168  HE2 PHE A 259       6.477   4.189  21.974  1.00  0.13
ATOM   4169  CZ  PHE A 259       6.292   5.041  20.020  1.00 -0.13
ATOM   4170  HZ  PHE A 259       7.337   5.302  19.944  1.00  0.13
ATOM   4171  C   PHE A 259      -0.214   4.551  19.683  1.00  0.60
ATOM   4172  O   PHE A 259      -0.387   4.290  18.491  1.00 -0.55
ATOM   4173  N   ALA A 260      -1.172   4.395  20.596  1.00 -0.40
ATOM   4174  HN  ALA A 260      -0.953   4.508  21.565  1.00  0.25
ATOM   4175  CA  ALA A 260      -2.542   4.059  20.195  1.00  0.05
ATOM   4176  HA  ALA A 260      -2.483   3.190  19.540  1.00  0.05
ATOM   4177  CB  ALA A 260      -3.402   3.751  21.425  1.00 -0.15
ATOM   4178  HB1 ALA A 260      -3.588   4.657  22.002  1.00  0.05
ATOM   4179  HB2 ALA A 260      -2.891   3.038  22.073  1.00  0.05
ATOM   4180  HB3 ALA A 260      -4.365   3.343  21.118  1.00  0.05
ATOM   4181  C   ALA A 260      -3.157   5.202  19.401  1.00  0.60
ATOM   4182  O   ALA A 260      -3.683   4.993  18.312  1.00 -0.55
ATOM   4183  N   GLU A 261      -3.073   6.413  19.945  1.00 -0.40
ATOM   4184  HN  GLU A 261      -2.687   6.511  20.862  1.00  0.25
ATOM   4185  CA  GLU A 261      -3.531   7.597  19.233  1.00  0.05
ATOM   4186  HA  GLU A 261      -4.580   7.439  18.985  1.00  0.05
ATOM   4187  CB  GLU A 261      -3.364   8.841  20.102  1.00 -0.10
ATOM   4188  HB1 GLU A 261      -3.926   9.653  19.644  1.00  0.05
ATOM   4189  HB2 GLU A 261      -2.310   9.113  20.107  1.00  0.05
ATOM   4190  CG  GLU A 261      -3.820   8.700  21.531  1.00 -0.25
ATOM   4191  HG1 GLU A 261      -3.323   7.848  21.994  1.00  0.05
ATOM   4192  HG2 GLU A 261      -4.898   8.542  21.559  1.00  0.05
ATOM   4193  CD  GLU A 261      -3.494   9.947  22.343  1.00  0.35
ATOM   4194  OE1 GLU A 261      -2.298  10.303  22.455  1.00 -0.60
ATOM   4195  OE2 GLU A 261      -4.439  10.581  22.859  1.00 -0.60
ATOM   4196  C   GLU A 261      -2.738   7.813  17.941  1.00  0.60
ATOM   4197  O   GLU A 261      -3.307   8.124  16.896  1.00 -0.55
ATOM   4198  N   ILE A 262      -1.419   7.671  18.023  1.00 -0.40
ATOM   4199  HN  ILE A 262      -1.006   7.429  18.901  1.00  0.25
ATOM   4200  CA  ILE A 262      -0.567   7.861  16.859  1.00  0.05
ATOM   4201  HA  ILE A 262      -0.732   8.879  16.507  1.00  0.05
ATOM   4202  CB  ILE A 262       0.921   7.646  17.202  1.00 -0.05
ATOM   4203  HB  ILE A 262       1.037   6.723  17.769  1.00  0.05
ATOM   4204  CG2 ILE A 262       1.745   7.567  15.915  1.00 -0.15
ATOM   4205 HG21 ILE A 262       1.649   8.488  15.339  1.00  0.05
ATOM   4206 HG22 ILE A 262       1.395   6.743  15.294  1.00  0.05
ATOM   4207 HG23 ILE A 262       2.800   7.425  16.151  1.00  0.05
ATOM   4208  CG1 ILE A 262       1.410   8.754  18.132  1.00 -0.10
ATOM   4209 HG11 ILE A 262       0.767   8.783  19.011  1.00  0.05
ATOM   4210 HG12 ILE A 262       1.325   9.708  17.614  1.00  0.05
ATOM   4211  CD1 ILE A 262       2.847   8.571  18.585  1.00 -0.15
ATOM   4212 HD11 ILE A 262       3.536   8.733  17.756  1.00  0.05
ATOM   4213 HD12 ILE A 262       2.999   7.557  18.956  1.00  0.05
ATOM   4214 HD13 ILE A 262       3.089   9.288  19.369  1.00  0.05
ATOM   4215  C   ILE A 262      -0.926   6.888  15.743  1.00  0.60
ATOM   4216  O   ILE A 262      -1.017   7.277  14.578  1.00 -0.55
ATOM   4217  N   HIS A 263      -1.113   5.622  16.089  1.00 -0.40
ATOM   4218  HN  HIS A 263      -1.043   5.355  17.050  1.00  0.25
ATOM   4219  CA  HIS A 263      -1.420   4.620  15.079  1.00  0.05
ATOM   4220  HA  HIS A 263      -0.695   4.741  14.274  1.00  0.05
ATOM   4221  CB  HIS A 263      -1.337   3.210  15.673  1.00 -0.10
ATOM   4222  HB1 HIS A 263      -1.898   3.186  16.607  1.00  0.05
ATOM   4223  HB2 HIS A 263      -0.294   2.975  15.881  1.00  0.05
ATOM   4224  CG  HIS A 263      -1.883   2.139  14.777  1.00  0.10
ATOM   4225  ND1 HIS A 263      -1.231   1.708  13.640  1.00 -0.40
ATOM   4226  CE1 HIS A 263      -1.946   0.766  13.051  1.00  0.20
ATOM   4227  HE1 HIS A 263      -1.682   0.246  12.142  1.00  0.10
ATOM   4228  NE2 HIS A 263      -3.040   0.569  13.765  1.00 -0.40
ATOM   4229  HE2 HIS A 263      -3.748  -0.076  13.556  1.00  0.30
ATOM   4230  CD2 HIS A 263      -3.025   1.414  14.848  1.00  0.00
ATOM   4231  HD2 HIS A 263      -3.783   1.487  15.614  1.00  0.10
ATOM   4232  C   HIS A 263      -2.810   4.856  14.492  1.00  0.60
ATOM   4233  O   HIS A 263      -3.049   4.598  13.315  1.00 -0.55
ATOM   4234  N   GLN A 264      -3.728   5.344  15.313  1.00 -0.40
ATOM   4235  HN  GLN A 264      -3.486   5.542  16.263  1.00  0.25
ATOM   4236  CA  GLN A 264      -5.081   5.595  14.849  1.00  0.05
ATOM   4237  HA  GLN A 264      -5.448   4.679  14.387  1.00  0.05
ATOM   4238  CB  GLN A 264      -5.946   5.991  16.042  1.00 -0.10
ATOM   4239  HB1 GLN A 264      -5.793   7.050  16.244  1.00  0.05
ATOM   4240  HB2 GLN A 264      -5.616   5.425  16.912  1.00  0.05
ATOM   4241  CG  GLN A 264      -7.420   5.749  15.844  1.00 -0.10
ATOM   4242  HG1 GLN A 264      -7.923   5.738  16.811  1.00  0.05
ATOM   4243  HG2 GLN A 264      -7.572   4.788  15.352  1.00  0.05
ATOM   4244  CD  GLN A 264      -8.046   6.820  14.996  1.00  0.55
ATOM   4245  OE1 GLN A 264      -8.247   7.955  15.447  1.00 -0.55
ATOM   4246  NE2 GLN A 264      -8.354   6.476  13.748  1.00 -0.60
ATOM   4247 HE21 GLN A 264      -8.164   5.547  13.429  1.00  0.30
ATOM   4248 HE22 GLN A 264      -8.773   7.130  13.119  1.00  0.30
ATOM   4249  C   GLN A 264      -5.033   6.701  13.793  1.00  0.60
ATOM   4250  O   GLN A 264      -5.572   6.556  12.685  1.00 -0.55
ATOM   4251  N   ALA A 265      -4.344   7.794  14.123  1.00 -0.40
ATOM   4252  HN  ALA A 265      -3.960   7.865  15.044  1.00  0.25
ATOM   4253  CA  ALA A 265      -4.133   8.891  13.180  1.00  0.05
ATOM   4254  HA  ALA A 265      -5.110   9.309  12.940  1.00  0.05
ATOM   4255  CB  ALA A 265      -3.232   9.947  13.815  1.00 -0.15
ATOM   4256  HB1 ALA A 265      -2.264   9.520  14.078  1.00  0.05
ATOM   4257  HB2 ALA A 265      -3.689  10.333  14.726  1.00  0.05
ATOM   4258  HB3 ALA A 265      -3.060  10.765  13.116  1.00  0.05
ATOM   4259  C   ALA A 265      -3.553   8.470  11.824  1.00  0.60
ATOM   4260  O   ALA A 265      -4.053   8.881  10.769  1.00 -0.55
ATOM   4261  N   PHE A 266      -2.497   7.659  11.841  1.00 -0.40
ATOM   4262  HN  PHE A 266      -2.174   7.283  12.710  1.00  0.25
ATOM   4263  CA  PHE A 266      -1.807   7.315  10.599  1.00  0.05
ATOM   4264  HA  PHE A 266      -1.723   8.229  10.011  1.00  0.05
ATOM   4265  CB  PHE A 266      -0.411   6.732  10.903  1.00 -0.10
ATOM   4266  HB1 PHE A 266      -0.146   6.017  10.125  1.00  0.05
ATOM   4267  HB2 PHE A 266      -0.441   6.215  11.862  1.00  0.05
ATOM   4268  CG  PHE A 266       0.663   7.772  10.967  1.00  0.00
ATOM   4269  CD1 PHE A 266       1.197   8.296   9.806  1.00 -0.13
ATOM   4270  HD1 PHE A 266       0.889   7.896   8.851  1.00  0.13
ATOM   4271  CD2 PHE A 266       1.077   8.288  12.178  1.00 -0.13
ATOM   4272  HD2 PHE A 266       0.674   7.885  13.096  1.00  0.13
ATOM   4273  CE1 PHE A 266       2.127   9.332   9.848  1.00 -0.13
ATOM   4274  HE1 PHE A 266       2.530   9.733   8.930  1.00  0.13
ATOM   4275  CE2 PHE A 266       2.014   9.328  12.231  1.00 -0.13
ATOM   4276  HE2 PHE A 266       2.329   9.723  13.186  1.00  0.13
ATOM   4277  CZ  PHE A 266       2.535   9.848  11.064  1.00 -0.13
ATOM   4278  HZ  PHE A 266       3.256  10.652  11.100  1.00  0.13
ATOM   4279  C   PHE A 266      -2.604   6.359   9.724  1.00  0.60
ATOM   4280  O   PHE A 266      -2.618   6.488   8.501  1.00 -0.55
ATOM   4281  N   GLU A 267      -3.269   5.402  10.349  1.00 -0.40
ATOM   4282  HN  GLU A 267      -3.157   5.292  11.337  1.00  0.25
ATOM   4283  CA  GLU A 267      -4.158   4.509   9.628  1.00  0.05
ATOM   4284  HA  GLU A 267      -3.541   3.881   8.985  1.00  0.05
ATOM   4285  CB  GLU A 267      -4.944   3.664  10.616  1.00 -0.10
ATOM   4286  HB1 GLU A 267      -5.445   4.325  11.322  1.00  0.05
ATOM   4287  HB2 GLU A 267      -4.249   3.034  11.170  1.00  0.05
ATOM   4288  CG  GLU A 267      -5.973   2.788   9.960  1.00 -0.25
ATOM   4289  HG1 GLU A 267      -6.400   3.301   9.099  1.00  0.05
ATOM   4290  HG2 GLU A 267      -6.768   2.558  10.669  1.00  0.05
ATOM   4291  CD  GLU A 267      -5.365   1.501   9.493  1.00  0.35
ATOM   4292  OE1 GLU A 267      -5.032   0.670  10.364  1.00 -0.60
ATOM   4293  OE2 GLU A 267      -5.207   1.318   8.269  1.00 -0.60
ATOM   4294  C   GLU A 267      -5.135   5.327   8.796  1.00  0.60
ATOM   4295  O   GLU A 267      -5.290   5.119   7.593  1.00 -0.55
ATOM   4296  N   THR A 268      -5.786   6.266   9.463  1.00 -0.40
ATOM   4297  HN  THR A 268      -5.585   6.392  10.434  1.00  0.25
ATOM   4298  CA  THR A 268      -6.777   7.117   8.840  1.00  0.05
ATOM   4299  HA  THR A 268      -7.566   6.472   8.454  1.00  0.05
ATOM   4300  CB  THR A 268      -7.333   8.099   9.871  1.00  0.15
ATOM   4301  HB  THR A 268      -6.556   8.790  10.199  1.00  0.10
ATOM   4302  OG1 THR A 268      -7.802   7.366  11.011  1.00 -0.65
ATOM   4303  HG1 THR A 268      -7.056   6.895  11.358  1.00  0.40
ATOM   4304  CG2 THR A 268      -8.470   8.910   9.276  1.00 -0.15
ATOM   4305 HG21 THR A 268      -9.199   8.257   8.796  1.00  0.05
ATOM   4306 HG22 THR A 268      -8.087   9.599   8.523  1.00  0.05
ATOM   4307 HG23 THR A 268      -8.983   9.470  10.058  1.00  0.05
ATOM   4308  C   THR A 268      -6.186   7.893   7.663  1.00  0.60
ATOM   4309  O   THR A 268      -6.757   7.901   6.561  1.00 -0.55
ATOM   4310  N   MET A 269      -5.045   8.543   7.888  1.00 -0.40
ATOM   4311  HN  MET A 269      -4.670   8.579   8.814  1.00  0.25
ATOM   4312  CA  MET A 269      -4.339   9.202   6.795  1.00  0.05
ATOM   4313  HA  MET A 269      -5.016   9.944   6.372  1.00  0.05
ATOM   4314  CB  MET A 269      -3.063   9.867   7.311  1.00 -0.10
ATOM   4315  HB1 MET A 269      -2.515  10.281   6.466  1.00  0.05
ATOM   4316  HB2 MET A 269      -2.439   9.111   7.786  1.00  0.05
ATOM   4317  CG  MET A 269      -3.336  10.977   8.310  1.00 -0.05
ATOM   4318  HG1 MET A 269      -3.736  10.540   9.224  1.00  0.05
ATOM   4319  HG2 MET A 269      -4.076  11.657   7.890  1.00  0.05
ATOM   4320  SD  MET A 269      -1.870  11.945   8.747  1.00 -0.10
ATOM   4321  CE  MET A 269      -0.998  10.784   9.748  1.00 -0.10
ATOM   4322  HE1 MET A 269      -0.775   9.893   9.161  1.00  0.05
ATOM   4323  HE2 MET A 269      -1.612  10.494  10.600  1.00  0.05
ATOM   4324  HE3 MET A 269      -0.059  11.220  10.089  1.00  0.05
ATOM   4325  C   MET A 269      -3.992   8.223   5.681  1.00  0.60
ATOM   4326  O   MET A 269      -4.136   8.535   4.495  1.00 -0.55
ATOM   4327  N   PHE A 270      -3.524   7.041   6.067  1.00 -0.40
ATOM   4328  HN  PHE A 270      -3.446   6.841   7.044  1.00  0.25
ATOM   4329  CA  PHE A 270      -3.123   6.032   5.095  1.00  0.05
ATOM   4330  HA  PHE A 270      -2.337   6.468   4.479  1.00  0.05
ATOM   4331  CB  PHE A 270      -2.617   4.780   5.815  1.00 -0.10
ATOM   4332  HB1 PHE A 270      -3.347   4.485   6.568  1.00  0.05
ATOM   4333  HB2 PHE A 270      -1.674   5.012   6.309  1.00  0.05
ATOM   4334  CG  PHE A 270      -2.389   3.608   4.904  1.00  0.00
ATOM   4335  CD1 PHE A 270      -1.445   3.676   3.890  1.00 -0.13
ATOM   4336  HD1 PHE A 270      -0.869   4.580   3.757  1.00  0.13
ATOM   4337  CD2 PHE A 270      -3.122   2.436   5.060  1.00 -0.13
ATOM   4338  HD2 PHE A 270      -3.861   2.368   5.845  1.00  0.13
ATOM   4339  CE1 PHE A 270      -1.231   2.594   3.042  1.00 -0.13
ATOM   4340  HE1 PHE A 270      -0.493   2.660   2.256  1.00  0.13
ATOM   4341  CE2 PHE A 270      -2.914   1.354   4.219  1.00 -0.13
ATOM   4342  HE2 PHE A 270      -3.490   0.450   4.350  1.00  0.13
ATOM   4343  CZ  PHE A 270      -1.966   1.431   3.208  1.00 -0.13
ATOM   4344  HZ  PHE A 270      -1.802   0.588   2.553  1.00  0.13
ATOM   4345  C   PHE A 270      -4.275   5.651   4.164  1.00  0.60
ATOM   4346  O   PHE A 270      -4.100   5.587   2.943  1.00 -0.55
ATOM   4347  N   GLN A 271      -5.445   5.399   4.752  1.00 -0.40
ATOM   4348  HN  GLN A 271      -5.518   5.510   5.743  1.00  0.25
ATOM   4349  CA  GLN A 271      -6.626   4.966   4.002  1.00  0.05
ATOM   4350  HA  GLN A 271      -6.332   4.107   3.399  1.00  0.05
ATOM   4351  CB  GLN A 271      -7.759   4.589   4.972  1.00 -0.10
ATOM   4352  HB1 GLN A 271      -8.647   4.351   4.388  1.00  0.05
ATOM   4353  HB2 GLN A 271      -7.980   5.454   5.596  1.00  0.05
ATOM   4354  CG  GLN A 271      -7.449   3.402   5.884  1.00 -0.10
ATOM   4355  HG1 GLN A 271      -8.264   3.271   6.595  1.00  0.05
ATOM   4356  HG2 GLN A 271      -6.526   3.597   6.430  1.00  0.05
ATOM   4357  CD  GLN A 271      -7.277   2.100   5.119  1.00  0.55
ATOM   4358  OE1 GLN A 271      -7.580   2.019   3.927  1.00 -0.55
ATOM   4359  NE2 GLN A 271      -6.788   1.075   5.802  1.00 -0.60
ATOM   4360 HE21 GLN A 271      -6.556   1.189   6.768  1.00  0.30
ATOM   4361 HE22 GLN A 271      -6.646   0.185   5.369  1.00  0.30
ATOM   4362  C   GLN A 271      -7.110   6.047   3.029  1.00  0.60
ATOM   4363  O   GLN A 271      -7.474   5.752   1.883  1.00 -0.55
ATOM   4364  N   GLU A 272      -7.105   7.295   3.488  1.00 -0.40
ATOM   4365  HN  GLU A 272      -6.876   7.464   4.447  1.00  0.25
ATOM   4366  CA  GLU A 272      -7.427   8.419   2.621  1.00  0.05
ATOM   4367  HA  GLU A 272      -8.425   8.243   2.221  1.00  0.05
ATOM   4368  CB  GLU A 272      -7.384   9.728   3.406  1.00 -0.10
ATOM   4369  HB1 GLU A 272      -6.386   9.838   3.827  1.00  0.05
ATOM   4370  HB2 GLU A 272      -8.097   9.655   4.226  1.00  0.05
ATOM   4371  CG  GLU A 272      -7.711  11.014   2.593  1.00 -0.25
ATOM   4372  HG1 GLU A 272      -8.714  10.918   2.179  1.00  0.05
ATOM   4373  HG2 GLU A 272      -6.994  11.102   1.778  1.00  0.05
ATOM   4374  CD  GLU A 272      -7.668  12.326   3.379  1.00  0.35
ATOM   4375  OE1 GLU A 272      -7.366  12.320   4.595  1.00 -0.60
ATOM   4376  OE2 GLU A 272      -7.934  13.357   2.708  1.00 -0.60
ATOM   4377  C   GLU A 272      -6.464   8.489   1.442  1.00  0.60
ATOM   4378  O   GLU A 272      -6.882   8.784   0.317  1.00 -0.55
ATOM   4379  N   SER A 273      -5.182   8.212   1.695  1.00 -0.40
ATOM   4380  HN  SER A 273      -4.926   7.882   2.603  1.00  0.25
ATOM   4381  CA  SER A 273      -4.142   8.380   0.676  1.00  0.05
ATOM   4382  HA  SER A 273      -4.306   9.347   0.201  1.00  0.05
ATOM   4383  CB  SER A 273      -2.745   8.321   1.324  1.00  0.05
ATOM   4384  HB1 SER A 273      -2.627   7.381   1.863  1.00  0.10
ATOM   4385  HB2 SER A 273      -2.622   9.156   2.014  1.00  0.10
ATOM   4386  OG  SER A 273      -1.702   8.400   0.356  1.00 -0.65
ATOM   4387  HG  SER A 273      -1.898   9.145  -0.196  1.00  0.40
ATOM   4388  C   SER A 273      -4.252   7.328  -0.427  1.00  0.60
ATOM   4389  O   SER A 273      -4.049   7.629  -1.600  1.00 -0.55
ATOM   4390  N   SER A 274      -4.590   6.103  -0.052  1.00 -0.40
ATOM   4391  HN  SER A 274      -4.816   5.932   0.907  1.00  0.25
ATOM   4392  CA  SER A 274      -4.641   5.000  -1.002  1.00  0.05
ATOM   4393  HA  SER A 274      -3.727   5.037  -1.594  1.00  0.05
ATOM   4394  CB  SER A 274      -4.749   3.676  -0.258  1.00  0.05
ATOM   4395  HB1 SER A 274      -4.410   2.857  -0.892  1.00  0.10
ATOM   4396  HB2 SER A 274      -5.779   3.498   0.049  1.00  0.10
ATOM   4397  OG  SER A 274      -3.943   3.704   0.895  1.00 -0.65
ATOM   4398  HG  SER A 274      -4.262   4.416   1.433  1.00  0.40
ATOM   4399  C   SER A 274      -5.813   5.106  -1.976  1.00  0.60
ATOM   4400  O   SER A 274      -5.728   4.645  -3.115  1.00 -0.55
ATOM   4401  N   ILE A 275      -6.912   5.692  -1.519  1.00 -0.40
ATOM   4402  HN  ILE A 275      -6.974   5.945  -0.554  1.00  0.25
ATOM   4403  CA  ILE A 275      -8.024   5.968  -2.411  1.00  0.05
ATOM   4404  HA  ILE A 275      -8.398   5.007  -2.763  1.00  0.05
ATOM   4405  CB  ILE A 275      -9.138   6.748  -1.689  1.00 -0.05
ATOM   4406  HB  ILE A 275      -8.700   7.566  -1.117  1.00  0.05
ATOM   4407  CG2 ILE A 275     -10.127   7.305  -2.698  1.00 -0.15
ATOM   4408 HG21 ILE A 275     -10.453   6.527  -3.388  1.00  0.05
ATOM   4409 HG22 ILE A 275      -9.662   8.100  -3.282  1.00  0.05
ATOM   4410 HG23 ILE A 275     -11.008   7.693  -2.187  1.00  0.05
ATOM   4411  CG1 ILE A 275      -9.805   5.830  -0.657  1.00 -0.10
ATOM   4412 HG11 ILE A 275      -9.037   5.453   0.017  1.00  0.05
ATOM   4413 HG12 ILE A 275     -10.246   4.984  -1.182  1.00  0.05
ATOM   4414  CD1 ILE A 275     -10.884   6.494   0.171  1.00 -0.15
ATOM   4415 HD11 ILE A 275     -11.761   6.708  -0.439  1.00  0.05
ATOM   4416 HD12 ILE A 275     -10.519   7.437   0.578  1.00  0.05
ATOM   4417 HD13 ILE A 275     -11.192   5.838   0.985  1.00  0.05
ATOM   4418  C   ILE A 275      -7.482   6.794  -3.562  1.00  0.60
ATOM   4419  O   ILE A 275      -7.792   6.554  -4.726  1.00 -0.55
ATOM   4420  N   SER A 276      -6.633   7.751  -3.229  1.00 -0.40
ATOM   4421  HN  SER A 276      -6.405   7.891  -2.265  1.00  0.25
ATOM   4422  CA  SER A 276      -6.025   8.603  -4.238  1.00  0.05
ATOM   4423  HA  SER A 276      -6.816   8.929  -4.912  1.00  0.05
ATOM   4424  CB  SER A 276      -5.361   9.795  -3.563  1.00  0.05
ATOM   4425  HB1 SER A 276      -4.288   9.790  -3.756  1.00  0.10
ATOM   4426  HB2 SER A 276      -5.538   9.769  -2.488  1.00  0.10
ATOM   4427  OG  SER A 276      -5.896  10.994  -4.070  1.00 -0.65
ATOM   4428  HG  SER A 276      -5.721  10.998  -5.002  1.00  0.40
ATOM   4429  C   SER A 276      -4.999   7.866  -5.082  1.00  0.60
ATOM   4430  O   SER A 276      -4.933   8.045  -6.295  1.00 -0.55
ATOM   4431  N   ASP A 277      -4.190   7.040  -4.444  1.00 -0.40
ATOM   4432  HN  ASP A 277      -4.323   6.859  -3.470  1.00  0.25
ATOM   4433  CA  ASP A 277      -3.113   6.401  -5.163  1.00  0.05
ATOM   4434  HA  ASP A 277      -2.619   7.168  -5.759  1.00  0.05
ATOM   4435  CB  ASP A 277      -2.134   5.766  -4.180  1.00 -0.25
ATOM   4436  HB1 ASP A 277      -2.656   5.030  -3.569  1.00  0.05
ATOM   4437  HB2 ASP A 277      -1.717   6.536  -3.532  1.00  0.05
ATOM   4438  CG  ASP A 277      -1.002   5.077  -4.880  1.00  0.35
ATOM   4439  OD1 ASP A 277      -0.175   5.790  -5.474  1.00 -0.60
ATOM   4440  OD2 ASP A 277      -0.943   3.832  -4.850  1.00 -0.60
ATOM   4441  C   ASP A 277      -3.650   5.342  -6.121  1.00  0.60
ATOM   4442  O   ASP A 277      -3.271   5.288  -7.297  1.00 -0.55
ATOM   4443  N   GLU A 278      -4.534   4.494  -5.611  1.00 -0.40
ATOM   4444  HN  GLU A 278      -4.746   4.530  -4.634  1.00  0.25
ATOM   4445  CA  GLU A 278      -5.199   3.511  -6.459  1.00  0.05
ATOM   4446  HA  GLU A 278      -4.440   2.801  -6.787  1.00  0.05
ATOM   4447  CB  GLU A 278      -6.310   2.795  -5.682  1.00 -0.10
ATOM   4448  HB1 GLU A 278      -6.953   2.278  -6.393  1.00  0.05
ATOM   4449  HB2 GLU A 278      -6.907   3.543  -5.161  1.00  0.05
ATOM   4450  CG  GLU A 278      -5.803   1.789  -4.668  1.00 -0.25
ATOM   4451  HG1 GLU A 278      -6.648   1.252  -4.237  1.00  0.05
ATOM   4452  HG2 GLU A 278      -5.269   2.312  -3.875  1.00  0.05
ATOM   4453  CD  GLU A 278      -4.857   0.768  -5.281  1.00  0.35
ATOM   4454  OE1 GLU A 278      -5.349  -0.247  -5.813  1.00 -0.60
ATOM   4455  OE2 GLU A 278      -3.624   0.983  -5.230  1.00 -0.60
ATOM   4456  C   GLU A 278      -5.801   4.204  -7.669  1.00  0.60
ATOM   4457  O   GLU A 278      -5.540   3.827  -8.812  1.00 -0.55
ATOM   4458  N   VAL A 279      -6.607   5.226  -7.407  1.00 -0.40
ATOM   4459  HN  VAL A 279      -6.792   5.478  -6.457  1.00  0.25
ATOM   4460  CA  VAL A 279      -7.221   5.979  -8.481  1.00  0.05
ATOM   4461  HA  VAL A 279      -7.910   5.305  -8.990  1.00  0.05
ATOM   4462  CB  VAL A 279      -7.966   7.203  -7.948  1.00 -0.05
ATOM   4463  HB  VAL A 279      -7.386   7.670  -7.152  1.00  0.05
ATOM   4464  CG1 VAL A 279      -8.183   8.193  -9.070  1.00 -0.15
ATOM   4465 HG11 VAL A 279      -8.615   7.700  -9.941  1.00  0.05
ATOM   4466 HG12 VAL A 279      -7.234   8.636  -9.370  1.00  0.05
ATOM   4467 HG13 VAL A 279      -8.870   8.978  -8.752  1.00  0.05
ATOM   4468  CG2 VAL A 279      -9.302   6.783  -7.352  1.00 -0.15
ATOM   4469 HG21 VAL A 279      -9.170   5.956  -6.654  1.00  0.05
ATOM   4470 HG22 VAL A 279      -9.979   6.454  -8.140  1.00  0.05
ATOM   4471 HG23 VAL A 279      -9.750   7.615  -6.808  1.00  0.05
ATOM   4472  C   VAL A 279      -6.157   6.439  -9.452  1.00  0.60
ATOM   4473  O   VAL A 279      -6.296   6.272 -10.658  1.00 -0.55
ATOM   4474  N   GLU A 280      -5.079   7.014  -8.932  1.00 -0.40
ATOM   4475  HN  GLU A 280      -5.007   7.142  -7.943  1.00  0.25
ATOM   4476  CA  GLU A 280      -4.009   7.454  -9.802  1.00  0.05
ATOM   4477  HA  GLU A 280      -4.449   8.117 -10.546  1.00  0.05
ATOM   4478  CB  GLU A 280      -2.932   8.183  -9.000  1.00 -0.10
ATOM   4479  HB1 GLU A 280      -2.622   7.546  -8.173  1.00  0.05
ATOM   4480  HB2 GLU A 280      -3.362   9.095  -8.588  1.00  0.05
ATOM   4481  CG  GLU A 280      -1.697   8.552  -9.823  1.00 -0.25
ATOM   4482  HG1 GLU A 280      -1.239   7.642 -10.208  1.00  0.05
ATOM   4483  HG2 GLU A 280      -0.982   9.069  -9.183  1.00  0.05
ATOM   4484  CD  GLU A 280      -2.005   9.462 -11.013  1.00  0.35
ATOM   4485  OE1 GLU A 280      -2.513   8.962 -12.049  1.00 -0.60
ATOM   4486  OE2 GLU A 280      -1.729  10.682 -10.917  1.00 -0.60
ATOM   4487  C   GLU A 280      -3.404   6.265 -10.545  1.00  0.60
ATOM   4488  O   GLU A 280      -3.058   6.369 -11.717  1.00 -0.55
ATOM   4489  N   LYS A 281      -3.293   5.125  -9.880  1.00 -0.40
ATOM   4490  HN  LYS A 281      -3.553   5.079  -8.916  1.00  0.25
ATOM   4491  CA  LYS A 281      -2.790   3.941 -10.562  1.00  0.05
ATOM   4492  HA  LYS A 281      -1.818   4.198 -10.982  1.00  0.05
ATOM   4493  CB  LYS A 281      -2.664   2.775  -9.581  1.00 -0.10
ATOM   4494  HB1 LYS A 281      -2.447   1.870 -10.146  1.00  0.05
ATOM   4495  HB2 LYS A 281      -3.620   2.644  -9.076  1.00  0.05
ATOM   4496  CG  LYS A 281      -1.578   2.957  -8.523  1.00 -0.10
ATOM   4497  HG1 LYS A 281      -1.986   3.503  -7.673  1.00  0.05
ATOM   4498  HG2 LYS A 281      -0.757   3.539  -8.941  1.00  0.05
ATOM   4499  CD  LYS A 281      -1.054   1.599  -8.053  1.00 -0.10
ATOM   4500  HD1 LYS A 281      -0.027   1.476  -8.395  1.00  0.05
ATOM   4501  HD2 LYS A 281      -1.660   0.810  -8.498  1.00  0.05
ATOM   4502  CE  LYS A 281      -1.093   1.460  -6.537  1.00  0.05
ATOM   4503  HE1 LYS A 281      -1.866   2.108  -6.124  1.00  0.10
ATOM   4504  HE2 LYS A 281      -0.125   1.728  -6.114  1.00  0.10
ATOM   4505  NZ  LYS A 281      -1.403   0.052  -6.114  1.00 -0.30
ATOM   4506  HZ1 LYS A 281      -0.672  -0.589  -6.482  1.00  0.35
ATOM   4507  HZ2 LYS A 281      -2.331  -0.227  -6.492  1.00  0.35
ATOM   4508  HZ3 LYS A 281      -1.421  -0.002  -5.076  1.00  0.35
ATOM   4509  C   LYS A 281      -3.678   3.531 -11.744  1.00  0.60
ATOM   4510  O   LYS A 281      -3.188   3.205 -12.825  1.00 -0.55
ATOM   4511  N   GLU A 282      -4.990   3.552 -11.546  1.00 -0.40
ATOM   4512  HN  GLU A 282      -5.351   3.828 -10.655  1.00  0.25
ATOM   4513  CA  GLU A 282      -5.909   3.176 -12.615  1.00  0.05
ATOM   4514  HA  GLU A 282      -5.720   2.130 -12.853  1.00  0.05
ATOM   4515  CB  GLU A 282      -7.352   3.375 -12.160  1.00 -0.10
ATOM   4516  HB1 GLU A 282      -7.457   4.388 -11.774  1.00  0.05
ATOM   4517  HB2 GLU A 282      -7.560   2.676 -11.351  1.00  0.05
ATOM   4518  CG  GLU A 282      -8.376   3.167 -13.251  1.00 -0.25
ATOM   4519  HG1 GLU A 282      -8.006   3.596 -14.182  1.00  0.05
ATOM   4520  HG2 GLU A 282      -9.306   3.664 -12.975  1.00  0.05
ATOM   4521  CD  GLU A 282      -8.678   1.705 -13.494  1.00  0.35
ATOM   4522  OE1 GLU A 282      -7.735   0.885 -13.435  1.00 -0.60
ATOM   4523  OE2 GLU A 282      -9.860   1.381 -13.740  1.00 -0.60
ATOM   4524  C   GLU A 282      -5.647   4.015 -13.862  1.00  0.60
ATOM   4525  O   GLU A 282      -5.449   3.479 -14.956  1.00 -0.55
ATOM   4526  N   LEU A 283      -5.633   5.332 -13.682  1.00 -0.40
ATOM   4527  HN  LEU A 283      -5.727   5.696 -12.755  1.00  0.25
ATOM   4528  CA  LEU A 283      -5.485   6.259 -14.794  1.00  0.05
ATOM   4529  HA  LEU A 283      -6.295   6.059 -15.495  1.00  0.05
ATOM   4530  CB  LEU A 283      -5.551   7.700 -14.284  1.00 -0.10
ATOM   4531  HB1 LEU A 283      -5.568   8.359 -15.150  1.00  0.05
ATOM   4532  HB2 LEU A 283      -4.641   7.896 -13.720  1.00  0.05
ATOM   4533  CG  LEU A 283      -6.745   8.066 -13.391  1.00 -0.05
ATOM   4534  HG  LEU A 283      -6.685   7.519 -12.450  1.00  0.05
ATOM   4535  CD1 LEU A 283      -6.724   9.552 -13.124  1.00 -0.15
ATOM   4536 HD11 LEU A 283      -6.792  10.112 -14.057  1.00  0.05
ATOM   4537 HD12 LEU A 283      -5.794   9.833 -12.630  1.00  0.05
ATOM   4538 HD13 LEU A 283      -7.571   9.834 -12.499  1.00  0.05
ATOM   4539  CD2 LEU A 283      -8.051   7.670 -14.054  1.00 -0.15
ATOM   4540 HD21 LEU A 283      -8.079   6.596 -14.238  1.00  0.05
ATOM   4541 HD22 LEU A 283      -8.156   8.179 -15.012  1.00  0.05
ATOM   4542 HD23 LEU A 283      -8.892   7.924 -13.410  1.00  0.05
ATOM   4543  C   LEU A 283      -4.180   6.037 -15.566  1.00  0.60
ATOM   4544  O   LEU A 283      -4.188   5.910 -16.796  1.00 -0.55
ATOM   4545  N   GLY A 284      -3.065   5.993 -14.849  1.00 -0.40
ATOM   4546  HN  GLY A 284      -3.091   6.173 -13.866  1.00  0.25
ATOM   4547  CA  GLY A 284      -1.809   5.682 -15.504  1.00  0.05
ATOM   4548  HA1 GLY A 284      -1.028   5.690 -14.744  1.00  0.05
ATOM   4549  HA2 GLY A 284      -1.632   6.446 -16.261  1.00  0.05
ATOM   4550  C   GLY A 284      -1.874   4.312 -16.161  1.00  0.14
ATOM   4551 OCT1 GLY A 284      -1.674   4.217 -17.396  1.00 -0.57
ATOM   4552 OCT2 GLY A 284      -2.134   3.325 -15.436  1.00 -0.57
END
