# Supplementary material for: EMMAs: Implementation and Assessment of a Suite of Cross-Disciplinary, Case-Based High School Activities to Explore Three-Dimensional Molecular Structure, Noncovalent Interactions, and Molecular Dynamics
Source: J Chem Educ. 2024 May 10;101(6):2436–47. doi: 10.1021/acs.jchemed.4c00036 (PMC11171454; doi:10.1021/acs.jchemed.4c00036)
Supplement: Supplementary file 1 — ed4c00036_si_001.zip [file ed4c00036_si_001.zip › Kotsalidis_supporting_info_revisions/00_ Folder of VMD files/ponatinib_Sep2022.pdb]

TITLE -------------* SETUP.INP
TITLE DFG 10.04.2000
TITLE BAJ APRIL 2002
TITLE -------------* SCRIPT TO SET UP A STRUCTURE FOR FURTHER CALCULATIONS.
TITLE REQUIRES "read_seq.inp" AND SEVERAL SEQUENCE FILES GENERATED BY
TITLE   THE SCRIPT "charmm_setup.prl".  THIS FILE SHOULD BE EDITED TO
TITLE   ACCOUNT FOR PROPER PATCHES.
TITLE REMEMBER TO CHECK THAT THE CORRECT PARAMETER FILES ARE USED.
TITLE -------------* PROCEDURE:
TITLE   1. READ IN PARAMETERS
TITLE   2. READ IN STRUCTURE (READ_SEQ.INP)
TITLE   3. BUILD IN ANY MISSING HEAVY ATOMS
TITLE   3.1. ROTATE ASN, GLN, HIS
TITLE   4. DO 2 STAGES OF H-BUILD (CDIEL = 1)
TITLE   5. MINIMIZE NEW ATOMS W/ SAME FUNCTION.
TITLE   6. DO 2 STAGES OF H-BUILD (CDIEL = 1)
TITLE   7. WRITE OUT STRUCTURE
TITLE -------------*
TITLE  DATE:     6/ 4/22     14:10:26      CREATED BY USER: mala
ATOM   4553  N1  DRG D 285      16.230  -9.906   7.916  1.00 -0.60
ATOM   4554  N2  DRG D 285      12.892  -5.127  23.201  1.00 -0.32
ATOM   4555  C3  DRG D 285      17.323  -9.983  12.574  1.00 -0.03
ATOM   4556  C4  DRG D 285      17.295 -10.201  14.017  1.00  0.02
ATOM   4557  C5  DRG D 285      17.878 -11.364  14.683  1.00  0.15
ATOM   4558  C6  DRG D 285      17.771 -11.475  16.115  1.00 -0.22
ATOM   4559  C7  DRG D 285      17.102 -10.463  16.866  1.00 -0.14
ATOM   4560  C8  DRG D 285      16.638  -9.211  14.786  1.00 -0.09
ATOM   4561  C9  DRG D 285      14.754  -7.741  19.129  1.00  0.05
ATOM   4562  C10 DRG D 285      14.190  -7.098  21.443  1.00 -0.11
ATOM   4563  C11 DRG D 285      12.689  -6.376  19.566  1.00 -0.04
ATOM   4564  C12 DRG D 285      12.136  -5.711  22.085  1.00 -0.11
ATOM   4565  C13 DRG D 285      13.806  -4.023  22.779  1.00 -0.04
ATOM   4566  C14 DRG D 285      14.682  -3.566  23.967  1.00 -0.10
ATOM   4567  C15 DRG D 285      12.011  -4.643  24.281  1.00 -0.06
ATOM   4568  C16 DRG D 285      17.880  -8.353   6.793  1.00 -0.19
ATOM   4569  C17 DRG D 285      18.967  -7.542   7.076  1.00 -0.21
ATOM   4570  C18 DRG D 285      19.437  -7.456   8.419  1.00  0.13
ATOM   4571  N19 DRG D 285      18.914  -8.097   9.475  1.00 -0.45
ATOM   4572  N20 DRG D 285      17.834  -8.888   9.141  1.00  0.44
ATOM   4573  C21 DRG D 285      17.256  -9.076   7.859  1.00  0.35
ATOM   4574  C22 DRG D 285      16.119 -10.269   9.244  1.00  0.05
ATOM   4575  C23 DRG D 285      17.080  -9.662   9.983  1.00 -0.10
ATOM   4576  C24 DRG D 285      17.251  -9.815  11.369  1.00 -0.14
ATOM   4577  C25 DRG D 285      16.531  -9.314  16.197  1.00 -0.15
ATOM   4578  C26 DRG D 285      18.598 -12.478  13.926  1.00 -0.21
ATOM   4579  C27 DRG D 285      15.821  -8.219  16.936  1.00  0.60
ATOM   4580  O28 DRG D 285      15.435  -7.215  16.329  1.00 -0.53
ATOM   4581  N29 DRG D 285      15.649  -8.414  18.257  1.00 -0.37
ATOM   4582  C30 DRG D 285      15.054  -7.759  20.513  1.00 -0.21
ATOM   4583  C31 DRG D 285      13.001  -6.397  21.001  1.00 -0.02
ATOM   4584  C32 DRG D 285      13.575  -7.050  18.672  1.00 -0.01
ATOM   4585  C33 DRG D 285      11.459  -5.666  18.956  1.00  0.42
ATOM   4586  F34 DRG D 285      11.626  -4.357  19.013  1.00 -0.19
ATOM   4587  F35 DRG D 285      11.274  -5.971  17.674  1.00 -0.14
ATOM   4588  F36 DRG D 285      10.341  -6.003  19.604  1.00 -0.17
ATOM   4589  C37 DRG D 285      12.830  -4.070  25.480  1.00 -0.08
ATOM   4590  C38 DRG D 285      14.610  -2.508  26.151  1.00 -0.32
ATOM   4591  N39 DRG D 285      13.822  -3.038  25.046  1.00 -0.07
ATOM   4592  H40 DRG D 285      15.232  -1.702  25.761  1.00  0.17
ATOM   4593  H41 DRG D 285      15.247  -3.295  26.553  1.00  0.16
ATOM   4594  H42 DRG D 285      13.942  -2.113  26.916  1.00  0.18
ATOM   4595  H43 DRG D 285      15.364  -2.775  23.655  1.00  0.13
ATOM   4596  H44 DRG D 285      15.252  -4.405  24.365  1.00  0.14
ATOM   4597  H45 DRG D 285      13.194  -3.195  22.420  1.00  0.14
ATOM   4598  H46 DRG D 285      14.433  -4.394  21.968  1.00  0.09
ATOM   4599  H47 DRG D 285      11.401  -5.483  24.614  1.00  0.08
ATOM   4600  H48 DRG D 285      11.369  -3.867  23.864  1.00  0.14
ATOM   4601  H49 DRG D 285      13.382  -4.873  25.968  1.00  0.14
ATOM   4602  H50 DRG D 285      12.157  -3.599  26.196  1.00  0.12
ATOM   4603  H51 DRG D 285      11.572  -4.903  21.619  1.00  0.13
ATOM   4604  H52 DRG D 285      11.457  -6.452  22.507  1.00  0.12
ATOM   4605  H53 DRG D 285      13.354  -7.042  17.615  1.00  0.14
ATOM   4606  H54 DRG D 285      15.936  -8.272  20.867  1.00  0.17
ATOM   4607  H55 DRG D 285      14.429  -7.122  22.496  1.00  0.13
ATOM   4608  H56 DRG D 285      16.222  -9.118  18.672  1.00  0.29
ATOM   4609  H57 DRG D 285      16.207  -8.356  14.286  1.00  0.16
ATOM   4610  H58 DRG D 285      18.199 -12.327  16.622  1.00  0.16
ATOM   4611  H59 DRG D 285      17.021 -10.555  17.939  1.00  0.14
ATOM   4612  H60 DRG D 285      18.064 -12.693  13.001  1.00  0.08
ATOM   4613  H61 DRG D 285      18.622 -13.383  14.533  1.00  0.09
ATOM   4614  H62 DRG D 285      19.611 -12.163  13.678  1.00  0.07
ATOM   4615  H63 DRG D 285      15.372 -10.942   9.638  1.00  0.18
ATOM   4616  H64 DRG D 285      17.509  -8.438   5.782  1.00  0.20
ATOM   4617  H65 DRG D 285      19.452  -6.982   6.290  1.00  0.16
ATOM   4618  H66 DRG D 285      20.288  -6.819   8.602  1.00  0.14
ATOM   4619  H67 DRG D 285      13.314  -2.200  24.699  1.00  0.34
END
