# Supplementary material for: EMMAs: Implementation and Assessment of a Suite of Cross-Disciplinary, Case-Based High School Activities to Explore Three-Dimensional Molecular Structure, Noncovalent Interactions, and Molecular Dynamics
Source: J Chem Educ. 2024 May 10;101(6):2436–47. doi: 10.1021/acs.jchemed.4c00036 (PMC11171454; doi:10.1021/acs.jchemed.4c00036)
Supplement: Supplementary file 1 — ed4c00036_si_001.zip [file ed4c00036_si_001.zip › Kotsalidis_supporting_info_revisions/00_ Folder of VMD files/ponatinib_Ablkinase_Jun2022.pdb]

TITLE -------------* SETUP.INP
TITLE DFG 10.04.2000
TITLE BAJ APRIL 2002
TITLE -------------* SCRIPT TO SET UP A STRUCTURE FOR FURTHER CALCULATIONS.
TITLE REQUIRES "read_seq.inp" AND SEVERAL SEQUENCE FILES GENERATED BY
TITLE   THE SCRIPT "charmm_setup.prl".  THIS FILE SHOULD BE EDITED TO
TITLE   ACCOUNT FOR PROPER PATCHES.
TITLE REMEMBER TO CHECK THAT THE CORRECT PARAMETER FILES ARE USED.
TITLE -------------* PROCEDURE:
TITLE   1. READ IN PARAMETERS
TITLE   2. READ IN STRUCTURE (READ_SEQ.INP)
TITLE   3. BUILD IN ANY MISSING HEAVY ATOMS
TITLE   3.1. ROTATE ASN, GLN, HIS
TITLE   4. DO 2 STAGES OF H-BUILD (CDIEL = 1)
TITLE   5. MINIMIZE NEW ATOMS W/ SAME FUNCTION.
TITLE   6. DO 2 STAGES OF H-BUILD (CDIEL = 1)
TITLE   7. WRITE OUT STRUCTURE
TITLE -------------*
TITLE  DATE:     6/ 4/22     14:10:26      CREATED BY USER: mala
ATOM      1  N   GLY A   1       7.452 -33.086  24.866  1.00 -0.30
ATOM      2  HT1 GLY A   1       6.715 -32.501  24.424  1.00  0.35
ATOM      3  HT2 GLY A   1       8.350 -32.956  24.357  1.00  0.35
ATOM      4  HT3 GLY A   1       7.572 -32.801  25.859  1.00  0.35
ATOM      5  CA  GLY A   1       7.048 -34.529  24.806  1.00  0.10
ATOM      6  HA1 GLY A   1       6.929 -34.802  23.757  1.00  0.05
ATOM      7  HA2 GLY A   1       6.103 -34.636  25.338  1.00  0.05
ATOM      8  C   GLY A   1       8.078 -35.449  25.441  1.00  0.60
ATOM      9  O   GLY A   1       7.814 -36.628  25.652  1.00 -0.55
ATOM     10  N   SER A   2       9.255 -34.906  25.744  1.00 -0.40
ATOM     11  HN  SER A   2       9.435 -33.963  25.465  1.00  0.25
ATOM     12  CA  SER A   2      10.290 -35.635  26.466  1.00  0.05
ATOM     13  HA  SER A   2       9.806 -36.470  26.972  1.00  0.05
ATOM     14  CB  SER A   2      11.363 -36.140  25.490  1.00  0.05
ATOM     15  HB1 SER A   2      12.131 -36.694  26.029  1.00  0.10
ATOM     16  HB2 SER A   2      11.819 -35.301  24.966  1.00  0.10
ATOM     17  OG  SER A   2      10.789 -37.007  24.522  1.00 -0.65
ATOM     18  HG  SER A   2      10.033 -36.558  24.168  1.00  0.40
ATOM     19  C   SER A   2      10.887 -34.684  27.502  1.00  0.60
ATOM     20  O   SER A   2      10.646 -33.483  27.454  1.00 -0.55
ATOM     21  N   PRO A   3      11.651 -35.214  28.470  1.00 -0.25
ATOM     22  CD  PRO A   3      12.083 -36.619  28.575  1.00  0.00
ATOM     23  HD1 PRO A   3      12.995 -36.786  28.003  1.00  0.05
ATOM     24  HD2 PRO A   3      11.307 -37.290  28.207  1.00  0.05
ATOM     25  CA  PRO A   3      12.004 -34.446  29.673  1.00  0.05
ATOM     26  HA  PRO A   3      11.107 -34.107  30.190  1.00  0.05
ATOM     27  CB  PRO A   3      12.795 -35.452  30.517  1.00 -0.10
ATOM     28  HB1 PRO A   3      12.595 -35.315  31.580  1.00  0.05
ATOM     29  HB2 PRO A   3      13.867 -35.342  30.355  1.00  0.05
ATOM     30  CG  PRO A   3      12.313 -36.795  30.045  1.00 -0.10
ATOM     31  HG1 PRO A   3      13.059 -37.567  30.234  1.00  0.05
ATOM     32  HG2 PRO A   3      11.392 -37.080  30.553  1.00  0.05
ATOM     33  C   PRO A   3      12.778 -33.135  29.449  1.00  0.60
ATOM     34  O   PRO A   3      12.581 -32.159  30.176  1.00 -0.55
ATOM     35  N   ASN A   4      13.660 -33.117  28.454  1.00 -0.40
ATOM     36  HN  ASN A   4      13.750 -33.919  27.863  1.00  0.25
ATOM     37  CA  ASN A   4      14.494 -31.954  28.211  1.00  0.05
ATOM     38  HA  ASN A   4      14.403 -31.297  29.076  1.00  0.05
ATOM     39  CB  ASN A   4      15.941 -32.403  28.016  1.00 -0.10
ATOM     40  HB1 ASN A   4      16.032 -32.923  27.063  1.00  0.05
ATOM     41  HB2 ASN A   4      16.220 -33.082  28.821  1.00  0.05
ATOM     42  CG  ASN A   4      16.918 -31.251  28.016  1.00  0.55
ATOM     43  OD1 ASN A   4      18.010 -31.359  27.469  1.00 -0.55
ATOM     44  ND2 ASN A   4      16.534 -30.140  28.628  1.00 -0.60
ATOM     45 HD21 ASN A   4      15.633 -30.098  29.060  1.00  0.30
ATOM     46 HD22 ASN A   4      17.129 -29.338  28.667  1.00  0.30
ATOM     47  C   ASN A   4      13.998 -31.177  26.986  1.00  0.60
ATOM     48  O   ASN A   4      14.741 -30.405  26.380  1.00 -0.55
ATOM     49  N   TYR A   5      12.732 -31.383  26.626  1.00 -0.40
ATOM     50  HN  TYR A   5      12.184 -32.058  27.120  1.00  0.25
ATOM     51  CA  TYR A   5      12.138 -30.643  25.528  1.00  0.05
ATOM     52  HA  TYR A   5      12.837 -30.682  24.693  1.00  0.05
ATOM     53  CB  TYR A   5      10.802 -31.265  25.144  1.00 -0.10
ATOM     54  HB1 TYR A   5      10.213 -31.422  26.047  1.00  0.05
ATOM     55  HB2 TYR A   5      10.984 -32.228  24.669  1.00  0.05
ATOM     56  CG  TYR A   5       9.980 -30.422  24.191  1.00  0.00
ATOM     57  CD1 TYR A   5      10.301 -30.352  22.837  1.00 -0.13
ATOM     58  HD1 TYR A   5      11.164 -30.887  22.469  1.00  0.13
ATOM     59  CE1 TYR A   5       9.532 -29.607  21.951  1.00 -0.13
ATOM     60  HE1 TYR A   5       9.797 -29.560  20.905  1.00  0.13
ATOM     61  CD2 TYR A   5       8.866 -29.720  24.641  1.00 -0.13
ATOM     62  HD2 TYR A   5       8.604 -29.753  25.688  1.00  0.13
ATOM     63  CE2 TYR A   5       8.089 -28.981  23.768  1.00 -0.13
ATOM     64  HE2 TYR A   5       7.224 -28.447  24.132  1.00  0.13
ATOM     65  CZ  TYR A   5       8.424 -28.927  22.422  1.00  0.25
ATOM     66  OH  TYR A   5       7.633 -28.208  21.551  1.00 -0.65
ATOM     67  HH  TYR A   5       7.534 -28.691  20.741  1.00  0.40
ATOM     68  C   TYR A   5      11.932 -29.160  25.858  1.00  0.60
ATOM     69  O   TYR A   5      11.483 -28.792  26.965  1.00 -0.55
ATOM     70  N   ASP A   6      12.268 -28.310  24.891  1.00 -0.40
ATOM     71  HN  ASP A   6      12.717 -28.662  24.070  1.00  0.25
ATOM     72  CA  ASP A   6      11.999 -26.879  24.997  1.00  0.05
ATOM     73  HA  ASP A   6      11.223 -26.750  25.751  1.00  0.05
ATOM     74  CB  ASP A   6      13.271 -26.128  25.395  1.00 -0.25
ATOM     75  HB1 ASP A   6      14.050 -26.323  24.658  1.00  0.05
ATOM     76  HB2 ASP A   6      13.606 -26.479  26.371  1.00  0.05
ATOM     77  CG  ASP A   6      13.070 -24.613  25.481  1.00  0.35
ATOM     78  OD1 ASP A   6      12.341 -24.026  24.657  1.00 -0.60
ATOM     79  OD2 ASP A   6      13.666 -24.003  26.380  1.00 -0.60
ATOM     80  C   ASP A   6      11.506 -26.372  23.649  1.00  0.60
ATOM     81  O   ASP A   6      12.228 -26.445  22.650  1.00 -0.55
ATOM     82  N   LYS A   7      10.287 -25.841  23.624  1.00 -0.40
ATOM     83  HN  LYS A   7       9.822 -25.628  24.483  1.00  0.25
ATOM     84  CA  LYS A   7       9.624 -25.568  22.355  1.00  0.05
ATOM     85  HA  LYS A   7       9.712 -26.467  21.746  1.00  0.05
ATOM     86  CB  LYS A   7       8.154 -25.210  22.576  1.00 -0.10
ATOM     87  HB1 LYS A   7       7.662 -26.043  23.076  1.00  0.05
ATOM     88  HB2 LYS A   7       7.680 -25.064  21.606  1.00  0.05
ATOM     89  CG  LYS A   7       7.959 -23.972  23.399  1.00 -0.10
ATOM     90  HG1 LYS A   7       8.486 -23.139  22.935  1.00  0.05
ATOM     91  HG2 LYS A   7       8.375 -24.127  24.394  1.00  0.05
ATOM     92  CD  LYS A   7       6.497 -23.641  23.511  1.00 -0.10
ATOM     93  HD1 LYS A   7       6.107 -24.034  24.450  1.00  0.05
ATOM     94  HD2 LYS A   7       5.955 -24.113  22.692  1.00  0.05
ATOM     95  CE  LYS A   7       6.279 -22.144  23.463  1.00  0.05
ATOM     96  HE1 LYS A   7       5.246 -21.925  23.192  1.00  0.10
ATOM     97  HE2 LYS A   7       6.952 -21.692  22.735  1.00  0.10
ATOM     98  NZ  LYS A   7       6.546 -21.517  24.780  1.00 -0.30
ATOM     99  HZ1 LYS A   7       7.532 -21.699  25.057  1.00  0.35
ATOM    100  HZ2 LYS A   7       5.906 -21.921  25.493  1.00  0.35
ATOM    101  HZ3 LYS A   7       6.388 -20.491  24.714  1.00  0.35
ATOM    102  C   LYS A   7      10.289 -24.457  21.563  1.00  0.60
ATOM    103  O   LYS A   7       9.911 -24.224  20.426  1.00 -0.55
ATOM    104  N   TRP A   8      11.264 -23.761  22.141  1.00 -0.40
ATOM    105  HN  TRP A   8      11.533 -23.961  23.083  1.00  0.25
ATOM    106  CA  TRP A   8      11.942 -22.699  21.390  1.00  0.05
ATOM    107  HA  TRP A   8      11.349 -22.509  20.496  1.00  0.05
ATOM    108  CB  TRP A   8      12.068 -21.421  22.237  1.00 -0.10
ATOM    109  HB1 TRP A   8      12.877 -20.810  21.837  1.00  0.05
ATOM    110  HB2 TRP A   8      12.309 -21.699  23.262  1.00  0.05
ATOM    111  CG  TRP A   8      10.815 -20.575  22.266  1.00 -0.03
ATOM    112  CD2 TRP A   8      10.218 -19.872  21.163  1.00  0.10
ATOM    113  CE2 TRP A   8       9.053 -19.236  21.654  1.00 -0.04
ATOM    114  CE3 TRP A   8      10.550 -19.721  19.814  1.00 -0.13
ATOM    115  HE3 TRP A   8      11.432 -20.193  19.407  1.00  0.10
ATOM    116  CD1 TRP A   8      10.007 -20.337  23.351  1.00 -0.04
ATOM    117  HD1 TRP A   8      10.176 -20.724  24.345  1.00  0.10
ATOM    118  NE1 TRP A   8       8.951 -19.534  22.988  1.00 -0.36
ATOM    119  HE1 TRP A   8       8.240 -19.225  23.587  1.00  0.30
ATOM    120  CZ2 TRP A   8       8.223 -18.460  20.839  1.00 -0.13
ATOM    121  HZ2 TRP A   8       7.340 -17.981  21.235  1.00  0.13
ATOM    122  CZ3 TRP A   8       9.715 -18.945  19.000  1.00 -0.13
ATOM    123  HZ3 TRP A   8       9.959 -18.821  17.955  1.00  0.13
ATOM    124  CH2 TRP A   8       8.570 -18.328  19.518  1.00 -0.13
ATOM    125  HH2 TRP A   8       7.947 -17.736  18.864  1.00  0.13
ATOM    126  C   TRP A   8      13.320 -23.103  20.878  1.00  0.60
ATOM    127  O   TRP A   8      13.871 -22.451  19.980  1.00 -0.55
ATOM    128  N   GLU A   9      13.859 -24.182  21.442  1.00 -0.40
ATOM    129  HN  GLU A   9      13.290 -24.744  22.042  1.00  0.25
ATOM    130  CA  GLU A   9      15.248 -24.576  21.219  1.00  0.05
ATOM    131  HA  GLU A   9      15.830 -23.660  21.122  1.00  0.05
ATOM    132  CB  GLU A   9      15.773 -25.428  22.387  1.00 -0.10
ATOM    133  HB1 GLU A   9      16.704 -25.898  22.073  1.00  0.05
ATOM    134  HB2 GLU A   9      15.044 -26.211  22.590  1.00  0.05
ATOM    135  CG  GLU A   9      16.034 -24.679  23.678  1.00 -0.25
ATOM    136  HG1 GLU A   9      16.248 -25.393  24.472  1.00  0.05
ATOM    137  HG2 GLU A   9      15.149 -24.102  23.946  1.00  0.05
ATOM    138  CD  GLU A   9      17.207 -23.720  23.580  1.00  0.35
ATOM    139  OE1 GLU A   9      18.184 -24.039  22.876  1.00 -0.60
ATOM    140  OE2 GLU A   9      17.154 -22.646  24.213  1.00 -0.60
ATOM    141  C   GLU A   9      15.433 -25.375  19.950  1.00  0.60
ATOM    142  O   GLU A   9      14.918 -26.481  19.836  1.00 -0.55
ATOM    143  N   MET A  10      16.202 -24.852  19.006  1.00 -0.40
ATOM    144  HN  MET A  10      16.510 -23.904  19.084  1.00  0.25
ATOM    145  CA  MET A  10      16.599 -25.654  17.857  1.00  0.05
ATOM    146  HA  MET A  10      15.904 -26.490  17.788  1.00  0.05
ATOM    147  CB  MET A  10      16.554 -24.805  16.587  1.00 -0.10
ATOM    148  HB1 MET A  10      17.012 -25.362  15.770  1.00  0.05
ATOM    149  HB2 MET A  10      17.132 -23.895  16.747  1.00  0.05
ATOM    150  CG  MET A  10      15.126 -24.427  16.194  1.00 -0.05
ATOM    151  HG1 MET A  10      14.563 -24.198  17.098  1.00  0.05
ATOM    152  HG2 MET A  10      14.663 -25.277  15.694  1.00  0.05
ATOM    153  SD  MET A  10      15.001 -23.000  15.088  1.00 -0.10
ATOM    154  CE  MET A  10      16.560 -23.107  14.254  1.00 -0.10
ATOM    155  HE1 MET A  10      16.705 -24.122  13.885  1.00  0.05
ATOM    156  HE2 MET A  10      17.368 -22.869  14.946  1.00  0.05
ATOM    157  HE3 MET A  10      16.575 -22.422  13.406  1.00  0.05
ATOM    158  C   MET A  10      17.991 -26.230  18.075  1.00  0.60
ATOM    159  O   MET A  10      18.664 -25.874  19.032  1.00 -0.55
ATOM    160  N   GLU A  11      18.405 -27.143  17.206  1.00 -0.40
ATOM    161  HN  GLU A  11      17.764 -27.497  16.525  1.00  0.25
ATOM    162  CA  GLU A  11      19.773 -27.639  17.226  1.00  0.05
ATOM    163  HA  GLU A  11      20.152 -27.496  18.238  1.00  0.05
ATOM    164  CB  GLU A  11      19.822 -29.115  16.838  1.00 -0.10
ATOM    165  HB1 GLU A  11      20.538 -29.236  16.026  1.00  0.05
ATOM    166  HB2 GLU A  11      18.839 -29.411  16.475  1.00  0.05
ATOM    167  CG  GLU A  11      20.218 -30.043  17.975  1.00 -0.25
ATOM    168  HG1 GLU A  11      21.052 -29.610  18.527  1.00  0.05
ATOM    169  HG2 GLU A  11      20.521 -31.008  17.570  1.00  0.05
ATOM    170  CD  GLU A  11      19.080 -30.269  18.936  1.00  0.35
ATOM    171  OE1 GLU A  11      18.002 -30.699  18.470  1.00 -0.60
ATOM    172  OE2 GLU A  11      19.255 -30.017  20.149  1.00 -0.60
ATOM    173  C   GLU A  11      20.577 -26.837  16.226  1.00  0.60
ATOM    174  O   GLU A  11      20.128 -26.612  15.104  1.00 -0.55
ATOM    175  N   ARG A  12      21.764 -26.407  16.628  1.00 -0.40
ATOM    176  HN  ARG A  12      22.068 -26.603  17.560  1.00  0.25
ATOM    177  CA  ARG A  12      22.632 -25.654  15.732  1.00  0.05
ATOM    178  HA  ARG A  12      22.164 -24.684  15.567  1.00  0.05
ATOM    179  CB  ARG A  12      24.023 -25.485  16.351  1.00 -0.10
ATOM    180  HB1 ARG A  12      24.775 -25.674  15.585  1.00  0.05
ATOM    181  HB2 ARG A  12      24.148 -26.222  17.143  1.00  0.05
ATOM    182  CG  ARG A  12      24.250 -24.090  16.934  1.00 -0.10
ATOM    183  HG1 ARG A  12      23.377 -23.804  17.519  1.00  0.05
ATOM    184  HG2 ARG A  12      24.362 -23.378  16.117  1.00  0.05
ATOM    185  CD  ARG A  12      25.480 -24.025  17.818  1.00 -0.00
ATOM    186  HD1 ARG A  12      25.590 -23.028  18.245  1.00  0.05
ATOM    187  HD2 ARG A  12      26.371 -24.295  17.252  1.00  0.05
ATOM    188  NE  ARG A  12      25.383 -24.961  18.935  1.00 -0.40
ATOM    189  HE  ARG A  12      25.816 -25.855  18.828  1.00  0.30
ATOM    190  CZ  ARG A  12      24.760 -24.713  20.088  1.00  0.50
ATOM    191  NH1 ARG A  12      24.162 -23.547  20.304  1.00 -0.45
ATOM    192 HH11 ARG A  12      24.175 -22.840  19.597  1.00  0.35
ATOM    193 HH12 ARG A  12      23.699 -23.376  21.174  1.00  0.35
ATOM    194  NH2 ARG A  12      24.725 -25.645  21.029  1.00 -0.45
ATOM    195 HH21 ARG A  12      25.164 -26.530  20.873  1.00  0.35
ATOM    196 HH22 ARG A  12      24.259 -25.464  21.895  1.00  0.35
ATOM    197  C   ARG A  12      22.758 -26.311  14.365  1.00  0.60
ATOM    198  O   ARG A  12      22.888 -25.628  13.355  1.00 -0.55
ATOM    199  N   THR A  13      22.716 -27.638  14.330  1.00 -0.40
ATOM    200  HN  THR A  13      22.542 -28.147  15.173  1.00  0.25
ATOM    201  CA  THR A  13      22.920 -28.363  13.083  1.00  0.05
ATOM    202  HA  THR A  13      23.747 -27.881  12.563  1.00  0.05
ATOM    203  CB  THR A  13      23.242 -29.848  13.352  1.00  0.15
ATOM    204  HB  THR A  13      23.293 -30.402  12.415  1.00  0.10
ATOM    205  OG1 THR A  13      22.208 -30.424  14.164  1.00 -0.65
ATOM    206  HG1 THR A  13      21.399 -30.338  13.677  1.00  0.40
ATOM    207  CG2 THR A  13      24.576 -29.980  14.052  1.00 -0.15
ATOM    208 HG21 THR A  13      24.564 -29.453  15.006  1.00  0.05
ATOM    209 HG22 THR A  13      25.367 -29.549  13.439  1.00  0.05
ATOM    210 HG23 THR A  13      24.795 -31.029  14.249  1.00  0.05
ATOM    211  C   THR A  13      21.714 -28.282  12.150  1.00  0.60
ATOM    212  O   THR A  13      21.768 -28.768  11.020  1.00 -0.55
ATOM    213  N   ASP A  14      20.632 -27.667  12.623  1.00 -0.40
ATOM    214  HN  ASP A  14      20.643 -27.334  13.566  1.00  0.25
ATOM    215  CA  ASP A  14      19.427 -27.459  11.817  1.00  0.05
ATOM    216  HA  ASP A  14      19.235 -28.386  11.278  1.00  0.05
ATOM    217  CB  ASP A  14      18.237 -27.098  12.711  1.00 -0.25
ATOM    218  HB1 ASP A  14      17.402 -26.775  12.090  1.00  0.05
ATOM    219  HB2 ASP A  14      18.520 -26.285  13.380  1.00  0.05
ATOM    220  CG  ASP A  14      17.773 -28.258  13.553  1.00  0.35
ATOM    221  OD1 ASP A  14      18.139 -29.407  13.209  1.00 -0.60
ATOM    222  OD2 ASP A  14      17.049 -28.019  14.550  1.00 -0.60
ATOM    223  C   ASP A  14      19.652 -26.320  10.839  1.00  0.60
ATOM    224  O   ASP A  14      18.892 -26.137   9.879  1.00 -0.55
ATOM    225  N   ILE A  15      20.700 -25.551  11.103  1.00 -0.40
ATOM    226  HN  ILE A  15      21.382 -25.866  11.763  1.00  0.25
ATOM    227  CA  ILE A  15      20.881 -24.264  10.457  1.00  0.05
ATOM    228  HA  ILE A  15      20.032 -24.110   9.792  1.00  0.05
ATOM    229  CB  ILE A  15      20.951 -23.158  11.519  1.00 -0.05
ATOM    230  HB  ILE A  15      21.852 -23.284  12.119  1.00  0.05
ATOM    231  CG2 ILE A  15      20.968 -21.794  10.854  1.00 -0.15
ATOM    232 HG21 ILE A  15      20.163 -21.711  10.124  1.00  0.05
ATOM    233 HG22 ILE A  15      21.913 -21.641  10.333  1.00  0.05
ATOM    234 HG23 ILE A  15      20.829 -21.010  11.599  1.00  0.05
ATOM    235  CG1 ILE A  15      19.737 -23.256  12.444  1.00 -0.10
ATOM    236 HG11 ILE A  15      19.903 -22.617  13.310  1.00  0.05
ATOM    237 HG12 ILE A  15      19.641 -24.284  12.790  1.00  0.05
ATOM    238  CD1 ILE A  15      18.445 -22.844  11.773  1.00 -0.15
ATOM    239 HD11 ILE A  15      18.542 -22.890  10.688  1.00  0.05
ATOM    240 HD12 ILE A  15      18.189 -21.820  12.045  1.00  0.05
ATOM    241 HD13 ILE A  15      17.637 -23.514  12.068  1.00  0.05
ATOM    242  C   ILE A  15      22.165 -24.233   9.631  1.00  0.60
ATOM    243  O   ILE A  15      23.231 -24.568  10.134  1.00 -0.55
ATOM    244  N   THR A  16      22.060 -23.829   8.367  1.00 -0.40
ATOM    245  HN  THR A  16      21.153 -23.747   7.955  1.00  0.25
ATOM    246  CA  THR A  16      23.245 -23.501   7.565  1.00  0.05
ATOM    247  HA  THR A  16      24.052 -24.142   7.918  1.00  0.05
ATOM    248  CB  THR A  16      23.007 -23.723   6.055  1.00  0.15
ATOM    249  HB  THR A  16      22.295 -22.992   5.672  1.00  0.10
ATOM    250  OG1 THR A  16      22.472 -25.031   5.833  1.00 -0.65
ATOM    251  HG1 THR A  16      22.344 -25.118   4.898  1.00  0.40
ATOM    252  CG2 THR A  16      24.319 -23.573   5.286  1.00 -0.15
ATOM    253 HG21 THR A  16      25.053 -24.301   5.631  1.00  0.05
ATOM    254 HG22 THR A  16      24.734 -22.577   5.441  1.00  0.05
ATOM    255 HG23 THR A  16      24.153 -23.740   4.222  1.00  0.05
ATOM    256  C   THR A  16      23.562 -22.021   7.746  1.00  0.60
ATOM    257  O   THR A  16      22.765 -21.163   7.372  1.00 -0.55
ATOM    258  N   MET A  17      24.725 -21.723   8.313  1.00 -0.40
ATOM    259  HN  MET A  17      25.309 -22.461   8.651  1.00  0.25
ATOM    260  CA  MET A  17      25.166 -20.338   8.451  1.00  0.05
ATOM    261  HA  MET A  17      24.276 -19.730   8.608  1.00  0.05
ATOM    262  CB  MET A  17      26.135 -20.195   9.635  1.00 -0.10
ATOM    263  HB1 MET A  17      26.527 -19.179   9.636  1.00  0.05
ATOM    264  HB2 MET A  17      26.965 -20.883   9.483  1.00  0.05
ATOM    265  CG  MET A  17      25.525 -20.475  11.004  1.00 -0.05
ATOM    266  HG1 MET A  17      26.326 -20.522  11.741  1.00  0.05
ATOM    267  HG2 MET A  17      25.018 -21.438  10.971  1.00  0.05
ATOM    268  SD  MET A  17      24.318 -19.229  11.572  1.00 -0.10
ATOM    269  CE  MET A  17      25.375 -18.015  12.435  1.00 -0.10
ATOM    270  HE1 MET A  17      26.105 -17.607  11.736  1.00  0.05
ATOM    271  HE2 MET A  17      25.908 -18.502  13.251  1.00  0.05
ATOM    272  HE3 MET A  17      24.764 -17.197  12.817  1.00  0.05
ATOM    273  C   MET A  17      25.852 -19.862   7.174  1.00  0.60
ATOM    274  O   MET A  17      26.706 -20.554   6.615  1.00 -0.55
ATOM    275  N   LYS A  18      25.477 -18.676   6.712  1.00 -0.40
ATOM    276  HN  LYS A  18      24.774 -18.155   7.196  1.00  0.25
ATOM    277  CA  LYS A  18      26.079 -18.132   5.513  1.00  0.05
ATOM    278  HA  LYS A  18      26.821 -18.850   5.163  1.00  0.05
ATOM    279  CB  LYS A  18      25.001 -17.909   4.462  1.00 -0.10
ATOM    280  HB1 LYS A  18      25.467 -17.554   3.544  1.00  0.05
ATOM    281  HB2 LYS A  18      24.313 -17.142   4.815  1.00  0.05
ATOM    282  CG  LYS A  18      24.214 -19.185   4.161  1.00 -0.10
ATOM    283  HG1 LYS A  18      23.597 -19.434   5.024  1.00  0.05
ATOM    284  HG2 LYS A  18      24.914 -20.003   3.994  1.00  0.05
ATOM    285  CD  LYS A  18      23.323 -19.037   2.940  1.00 -0.10
ATOM    286  HD1 LYS A  18      23.917 -18.678   2.100  1.00  0.05
ATOM    287  HD2 LYS A  18      22.545 -18.303   3.147  1.00  0.05
ATOM    288  CE  LYS A  18      22.677 -20.372   2.571  1.00  0.05
ATOM    289  HE1 LYS A  18      21.682 -20.435   3.012  1.00  0.10
ATOM    290  HE2 LYS A  18      23.293 -21.194   2.937  1.00  0.10
ATOM    291  NZ  LYS A  18      22.528 -20.543   1.098  1.00 -0.30
ATOM    292  HZ1 LYS A  18      23.465 -20.504   0.648  1.00  0.35
ATOM    293  HZ2 LYS A  18      21.930 -19.781   0.719  1.00  0.35
ATOM    294  HZ3 LYS A  18      22.085 -21.463   0.899  1.00  0.35
ATOM    295  C   LYS A  18      26.807 -16.843   5.847  1.00  0.60
ATOM    296  O   LYS A  18      27.527 -16.791   6.836  1.00 -0.55
ATOM    297  N   HIS A  19      26.628 -15.807   5.037  1.00 -0.40
ATOM    298  HN  HIS A  19      25.955 -15.877   4.300  1.00  0.25
ATOM    299  CA  HIS A  19      27.389 -14.564   5.193  1.00  0.05
ATOM    300  HA  HIS A  19      28.408 -14.837   5.466  1.00  0.05
ATOM    301  CB  HIS A  19      27.369 -13.780   3.883  1.00 -0.10
ATOM    302  HB1 HIS A  19      27.983 -14.299   3.148  1.00  0.05
ATOM    303  HB2 HIS A  19      27.787 -12.788   4.055  1.00  0.05
ATOM    304  CG  HIS A  19      25.993 -13.614   3.309  1.00  0.10
ATOM    305  ND1 HIS A  19      25.265 -12.447   3.435  1.00 -0.40
ATOM    306  CE1 HIS A  19      24.081 -12.608   2.871  1.00  0.20
ATOM    307  HE1 HIS A  19      23.300 -11.864   2.819  1.00  0.10
ATOM    308  NE2 HIS A  19      24.015 -13.835   2.380  1.00 -0.40
ATOM    309  HE2 HIS A  19      23.247 -14.218   1.908  1.00  0.30
ATOM    310  CD2 HIS A  19      25.197 -14.484   2.638  1.00  0.00
ATOM    311  HD2 HIS A  19      25.446 -15.497   2.359  1.00  0.10
ATOM    312  C   HIS A  19      26.846 -13.671   6.309  1.00  0.60
ATOM    313  O   HIS A  19      25.671 -13.776   6.698  1.00 -0.55
ATOM    314  N   LYS A  20      27.699 -12.788   6.820  1.00 -0.40
ATOM    315  HN  LYS A  20      28.661 -12.820   6.548  1.00  0.25
ATOM    316  CA  LYS A  20      27.256 -11.777   7.768  1.00  0.05
ATOM    317  HA  LYS A  20      26.573 -12.265   8.463  1.00  0.05
ATOM    318  CB  LYS A  20      28.454 -11.173   8.520  1.00 -0.10
ATOM    319  HB1 LYS A  20      29.033 -10.569   7.823  1.00  0.05
ATOM    320  HB2 LYS A  20      29.086 -11.985   8.876  1.00  0.05
ATOM    321  CG  LYS A  20      28.064 -10.304   9.708  1.00 -0.10
ATOM    322  HG1 LYS A  20      27.656 -10.939  10.494  1.00  0.05
ATOM    323  HG2 LYS A  20      27.289  -9.605   9.397  1.00  0.05
ATOM    324  CD  LYS A  20      29.251  -9.515  10.270  1.00 -0.10
ATOM    325  HD1 LYS A  20      28.938  -8.983  11.168  1.00  0.05
ATOM    326  HD2 LYS A  20      29.576  -8.780   9.534  1.00  0.05
ATOM    327  CE  LYS A  20      30.421 -10.442  10.612  1.00  0.05
ATOM    328  HE1 LYS A  20      31.163 -10.398   9.815  1.00  0.10
ATOM    329  HE2 LYS A  20      30.055 -11.463  10.717  1.00  0.10
ATOM    330  NZ  LYS A  20      31.123 -10.090  11.889  1.00 -0.30
ATOM    331  HZ1 LYS A  20      30.450 -10.140  12.680  1.00  0.35
ATOM    332  HZ2 LYS A  20      31.505  -9.125  11.820  1.00  0.35
ATOM    333  HZ3 LYS A  20      31.901 -10.760  12.053  1.00  0.35
ATOM    334  C   LYS A  20      26.498 -10.681   7.016  1.00  0.60
ATOM    335  O   LYS A  20      26.913 -10.260   5.941  1.00 -0.55
ATOM    336  N   LEU A  21      25.382 -10.227   7.577  1.00 -0.40
ATOM    337  HN  LEU A  21      25.103 -10.572   8.473  1.00  0.25
ATOM    338  CA  LEU A  21      24.565  -9.236   6.900  1.00  0.05
ATOM    339  HA  LEU A  21      24.580  -9.472   5.836  1.00  0.05
ATOM    340  CB  LEU A  21      23.141  -9.279   7.445  1.00 -0.10
ATOM    341  HB1 LEU A  21      22.594  -8.421   7.057  1.00  0.05
ATOM    342  HB2 LEU A  21      23.182  -9.197   8.530  1.00  0.05
ATOM    343  CG  LEU A  21      22.378 -10.548   7.081  1.00 -0.05
ATOM    344  HG  LEU A  21      22.972 -11.424   7.340  1.00  0.05
ATOM    345  CD1 LEU A  21      21.080 -10.573   7.831  1.00 -0.15
ATOM    346 HD11 LEU A  21      20.340  -9.939   7.342  1.00  0.05
ATOM    347 HD12 LEU A  21      21.224 -10.202   8.846  1.00  0.05
ATOM    348 HD13 LEU A  21      20.684 -11.588   7.865  1.00  0.05
ATOM    349  CD2 LEU A  21      22.141 -10.604   5.581  1.00 -0.15
ATOM    350 HD21 LEU A  21      23.076 -10.780   5.049  1.00  0.05
ATOM    351 HD22 LEU A  21      21.726  -9.659   5.230  1.00  0.05
ATOM    352 HD23 LEU A  21      21.457 -11.417   5.338  1.00  0.05
ATOM    353  C   LEU A  21      25.105  -7.811   6.990  1.00  0.60
ATOM    354  O   LEU A  21      25.598  -7.381   8.033  1.00 -0.55
ATOM    355  N   GLY A  22      25.016  -7.091   5.874  1.00 -0.40
ATOM    356  HN  GLY A  22      24.868  -7.556   5.001  1.00  0.25
ATOM    357  CA  GLY A  22      25.130  -5.642   5.900  1.00 -0.00
ATOM    358  HA1 GLY A  22      24.477  -5.293   6.700  1.00  0.05
ATOM    359  HA2 GLY A  22      24.788  -5.286   4.928  1.00  0.05
ATOM    360  C   GLY A  22      26.528  -5.114   6.148  1.00  0.60
ATOM    361  O   GLY A  22      26.691  -4.053   6.749  1.00 -0.55
ATOM    362  N   GLY A  23      27.534  -5.858   5.693  1.00 -0.40
ATOM    363  HN  GLY A  23      27.337  -6.686   5.168  1.00  0.25
ATOM    364  CA  GLY A  23      28.914  -5.481   5.951  1.00 -0.00
ATOM    365  HA1 GLY A  23      29.039  -4.461   5.587  1.00  0.05
ATOM    366  HA2 GLY A  23      29.543  -6.178   5.397  1.00  0.05
ATOM    367  C   GLY A  23      29.288  -5.534   7.426  1.00  0.60
ATOM    368  O   GLY A  23      30.377  -5.100   7.820  1.00 -0.55
ATOM    369  N   GLY A  24      28.392  -6.066   8.253  1.00 -0.40
ATOM    370  HN  GLY A  24      27.547  -6.459   7.891  1.00  0.25
ATOM    371  CA  GLY A  24      28.647  -6.073   9.679  1.00 -0.00
ATOM    372  HA1 GLY A  24      29.728  -6.065   9.820  1.00  0.05
ATOM    373  HA2 GLY A  24      28.201  -6.979  10.088  1.00  0.05
ATOM    374  C   GLY A  24      28.037  -4.858  10.347  1.00  0.60
ATOM    375  O   GLY A  24      28.360  -4.536  11.493  1.00 -0.55
ATOM    376  N   GLN A  25      27.148  -4.172   9.635  1.00 -0.40
ATOM    377  HN  GLN A  25      26.929  -4.460   8.703  1.00  0.25
ATOM    378  CA  GLN A  25      26.492  -3.004  10.207  1.00  0.05
ATOM    379  HA  GLN A  25      27.253  -2.431  10.736  1.00  0.05
ATOM    380  CB  GLN A  25      25.853  -2.164   9.108  1.00 -0.10
ATOM    381  HB1 GLN A  25      26.627  -1.881   8.397  1.00  0.05
ATOM    382  HB2 GLN A  25      25.451  -1.257   9.557  1.00  0.05
ATOM    383  CG  GLN A  25      24.744  -2.856   8.356  1.00 -0.10
ATOM    384  HG1 GLN A  25      24.107  -3.398   9.054  1.00  0.05
ATOM    385  HG2 GLN A  25      25.167  -3.560   7.639  1.00  0.05
ATOM    386  CD  GLN A  25      23.896  -1.862   7.607  1.00  0.55
ATOM    387  OE1 GLN A  25      23.305  -2.196   6.577  1.00 -0.55
ATOM    388  NE2 GLN A  25      23.822  -0.638   8.112  1.00 -0.60
ATOM    389 HE21 GLN A  25      23.399   0.094   7.577  1.00  0.30
ATOM    390 HE22 GLN A  25      24.183  -0.430   9.021  1.00  0.30
ATOM    391  C   GLN A  25      25.437  -3.390  11.237  1.00  0.60
ATOM    392  O   GLN A  25      25.021  -2.566  12.050  1.00 -0.55
ATOM    393  N   TYR A  26      25.006  -4.645  11.208  1.00 -0.40
ATOM    394  HN  TYR A  26      25.357  -5.271  10.511  1.00  0.25
ATOM    395  CA  TYR A  26      24.028  -5.121  12.179  1.00  0.05
ATOM    396  HA  TYR A  26      23.523  -4.246  12.588  1.00  0.05
ATOM    397  CB  TYR A  26      23.027  -6.056  11.502  1.00 -0.10
ATOM    398  HB1 TYR A  26      22.268  -6.349  12.227  1.00  0.05
ATOM    399  HB2 TYR A  26      23.550  -6.948  11.159  1.00  0.05
ATOM    400  CG  TYR A  26      22.330  -5.439  10.319  1.00  0.00
ATOM    401  CD1 TYR A  26      21.278  -4.541  10.496  1.00 -0.13
ATOM    402  HD1 TYR A  26      20.968  -4.277  11.496  1.00  0.13
ATOM    403  CE1 TYR A  26      20.621  -3.980   9.407  1.00 -0.13
ATOM    404  HE1 TYR A  26      19.808  -3.286   9.561  1.00  0.13
ATOM    405  CD2 TYR A  26      22.713  -5.762   9.023  1.00 -0.13
ATOM    406  HD2 TYR A  26      23.526  -6.455   8.867  1.00  0.13
ATOM    407  CE2 TYR A  26      22.070  -5.210   7.929  1.00 -0.13
ATOM    408  HE2 TYR A  26      22.383  -5.470   6.929  1.00  0.13
ATOM    409  CZ  TYR A  26      21.016  -4.317   8.123  1.00  0.25
ATOM    410  OH  TYR A  26      20.351  -3.789   7.031  1.00 -0.65
ATOM    411  HH  TYR A  26      20.978  -3.567   6.356  1.00  0.40
ATOM    412  C   TYR A  26      24.702  -5.851  13.338  1.00  0.60
ATOM    413  O   TYR A  26      24.030  -6.312  14.264  1.00 -0.55
ATOM    414  N   GLY A  27      26.028  -5.958  13.282  1.00 -0.40
ATOM    415  HN  GLY A  27      26.531  -5.498  12.551  1.00  0.25
ATOM    416  CA  GLY A  27      26.750  -6.738  14.275  1.00 -0.00
ATOM    417  HA1 GLY A  27      26.207  -6.655  15.216  1.00  0.05
ATOM    418  HA2 GLY A  27      27.752  -6.318  14.358  1.00  0.05
ATOM    419  C   GLY A  27      26.839  -8.196  13.862  1.00  0.60
ATOM    420  O   GLY A  27      26.965  -8.487  12.679  1.00 -0.55
ATOM    421  N   GLU A  28      26.766  -9.114  14.820  1.00 -0.40
ATOM    422  HN  GLU A  28      26.627  -8.826  15.767  1.00  0.25
ATOM    423  CA  GLU A  28      26.885 -10.537  14.510  1.00  0.05
ATOM    424  HA  GLU A  28      27.578 -10.630  13.674  1.00  0.05
ATOM    425  CB  GLU A  28      27.402 -11.302  15.730  1.00 -0.10
ATOM    426  HB1 GLU A  28      27.494 -12.355  15.469  1.00  0.05
ATOM    427  HB2 GLU A  28      26.673 -11.211  16.534  1.00  0.05
ATOM    428  CG  GLU A  28      28.752 -10.802  16.233  1.00 -0.25
ATOM    429  HG1 GLU A  28      29.103 -11.450  17.036  1.00  0.05
ATOM    430  HG2 GLU A  28      28.644  -9.787  16.615  1.00  0.05
ATOM    431  CD  GLU A  28      29.805 -10.787  15.145  1.00  0.35
ATOM    432  OE1 GLU A  28      30.079 -11.865  14.568  1.00 -0.60
ATOM    433  OE2 GLU A  28      30.353  -9.697  14.860  1.00 -0.60
ATOM    434  C   GLU A  28      25.545 -11.119  14.053  1.00  0.60
ATOM    435  O   GLU A  28      24.958 -11.984  14.702  1.00 -0.55
ATOM    436  N   VAL A  29      25.071 -10.629  12.922  1.00 -0.40
ATOM    437  HN  VAL A  29      25.573  -9.897  12.460  1.00  0.25
ATOM    438  CA  VAL A  29      23.843 -11.125  12.334  1.00  0.05
ATOM    439  HA  VAL A  29      23.476 -11.923  12.979  1.00  0.05
ATOM    440  CB  VAL A  29      22.799  -9.997  12.220  1.00 -0.05
ATOM    441  HB  VAL A  29      23.211  -9.177  11.633  1.00  0.05
ATOM    442  CG1 VAL A  29      21.535 -10.510  11.557  1.00 -0.15
ATOM    443 HG11 VAL A  29      21.005 -11.196  12.217  1.00  0.05
ATOM    444 HG12 VAL A  29      21.782 -11.047  10.641  1.00  0.05
ATOM    445 HG13 VAL A  29      20.867  -9.680  11.327  1.00  0.05
ATOM    446  CG2 VAL A  29      22.489  -9.469  13.607  1.00 -0.15
ATOM    447 HG21 VAL A  29      23.389  -9.075  14.079  1.00  0.05
ATOM    448 HG22 VAL A  29      22.101 -10.270  14.236  1.00  0.05
ATOM    449 HG23 VAL A  29      21.759  -8.662  13.548  1.00  0.05
ATOM    450  C   VAL A  29      24.140 -11.692  10.962  1.00  0.60
ATOM    451  O   VAL A  29      24.691 -11.007  10.104  1.00 -0.55
ATOM    452  N   TYR A  30      23.782 -12.956  10.767  1.00 -0.40
ATOM    453  HN  TYR A  30      23.263 -13.429  11.479  1.00  0.25
ATOM    454  CA  TYR A  30      24.122 -13.670   9.550  1.00  0.05
ATOM    455  HA  TYR A  30      24.700 -12.990   8.924  1.00  0.05
ATOM    456  CB  TYR A  30      24.937 -14.924   9.886  1.00 -0.10
ATOM    457  HB1 TYR A  30      25.160 -15.464   8.966  1.00  0.05
ATOM    458  HB2 TYR A  30      24.351 -15.568  10.541  1.00  0.05
ATOM    459  CG  TYR A  30      26.236 -14.609  10.574  1.00  0.00
ATOM    460  CD1 TYR A  30      26.266 -14.260  11.910  1.00 -0.13
ATOM    461  HD1 TYR A  30      25.352 -14.270  12.485  1.00  0.13
ATOM    462  CE1 TYR A  30      27.451 -13.899  12.520  1.00 -0.13
ATOM    463  HE1 TYR A  30      27.460 -13.621  13.564  1.00  0.13
ATOM    464  CD2 TYR A  30      27.431 -14.601   9.864  1.00 -0.13
ATOM    465  HD2 TYR A  30      27.426 -14.876   8.820  1.00  0.13
ATOM    466  CE2 TYR A  30      28.623 -14.250  10.463  1.00 -0.13
ATOM    467  HE2 TYR A  30      29.541 -14.256   9.893  1.00  0.13
ATOM    468  CZ  TYR A  30      28.634 -13.894  11.785  1.00  0.25
ATOM    469  OH  TYR A  30      29.828 -13.514  12.366  1.00 -0.65
ATOM    470  HH  TYR A  30      29.712 -13.433  13.303  1.00  0.40
ATOM    471  C   TYR A  30      22.872 -14.076   8.799  1.00  0.60
ATOM    472  O   TYR A  30      21.798 -14.237   9.394  1.00 -0.55
ATOM    473  N   GLU A  31      23.012 -14.243   7.488  1.00 -0.40
ATOM    474  HN  GLU A  31      23.790 -13.832   7.012  1.00  0.25
ATOM    475  CA  GLU A  31      22.039 -15.019   6.752  1.00  0.05
ATOM    476  HA  GLU A  31      21.057 -14.754   7.144  1.00  0.05
ATOM    477  CB  GLU A  31      22.110 -14.731   5.258  1.00 -0.10
ATOM    478  HB1 GLU A  31      23.106 -14.975   4.891  1.00  0.05
ATOM    479  HB2 GLU A  31      21.933 -13.670   5.087  1.00  0.05
ATOM    480  CG  GLU A  31      21.081 -15.541   4.492  1.00 -0.25
ATOM    481  HG1 GLU A  31      20.110 -15.432   4.973  1.00  0.05
ATOM    482  HG2 GLU A  31      21.370 -16.591   4.505  1.00  0.05
ATOM    483  CD  GLU A  31      20.933 -15.121   3.053  1.00  0.35
ATOM    484  OE1 GLU A  31      20.872 -13.895   2.793  1.00 -0.60
ATOM    485  OE2 GLU A  31      20.873 -16.022   2.186  1.00 -0.60
ATOM    486  C   GLU A  31      22.272 -16.504   6.992  1.00  0.60
ATOM    487  O   GLU A  31      23.405 -16.954   7.125  1.00 -0.55
ATOM    488  N   GLY A  32      21.185 -17.259   7.057  1.00 -0.40
ATOM    489  HN  GLY A  32      20.284 -16.844   6.929  1.00  0.25
ATOM    490  CA  GLY A  32      21.295 -18.676   7.312  1.00 -0.00
ATOM    491  HA1 GLY A  32      21.318 -18.818   8.392  1.00  0.05
ATOM    492  HA2 GLY A  32      22.216 -19.026   6.847  1.00  0.05
ATOM    493  C   GLY A  32      20.119 -19.408   6.727  1.00  0.60
ATOM    494  O   GLY A  32      19.135 -18.801   6.305  1.00 -0.55
ATOM    495  N   VAL A  33      20.215 -20.726   6.689  1.00 -0.40
ATOM    496  HN  VAL A  33      21.062 -21.174   6.976  1.00  0.25
ATOM    497  CA  VAL A  33      19.091 -21.521   6.231  1.00  0.05
ATOM    498  HA  VAL A  33      18.257 -20.834   6.090  1.00  0.05
ATOM    499  CB  VAL A  33      19.398 -22.266   4.914  1.00 -0.05
ATOM    500  HB  VAL A  33      20.292 -22.877   5.035  1.00  0.05
ATOM    501  CG1 VAL A  33      18.222 -23.145   4.548  1.00 -0.15
ATOM    502 HG11 VAL A  33      17.321 -22.547   4.413  1.00  0.05
ATOM    503 HG12 VAL A  33      18.031 -23.868   5.341  1.00  0.05
ATOM    504 HG13 VAL A  33      18.421 -23.670   3.614  1.00  0.05
ATOM    505  CG2 VAL A  33      19.657 -21.281   3.807  1.00 -0.15
ATOM    506 HG21 VAL A  33      20.246 -20.439   4.171  1.00  0.05
ATOM    507 HG22 VAL A  33      18.715 -20.892   3.421  1.00  0.05
ATOM    508 HG23 VAL A  33      20.214 -21.758   3.001  1.00  0.05
ATOM    509  C   VAL A  33      18.726 -22.544   7.274  1.00  0.60
ATOM    510  O   VAL A  33      19.589 -23.216   7.836  1.00 -0.55
ATOM    511  N   TRP A  34      17.433 -22.644   7.535  1.00 -0.40
ATOM    512  HN  TRP A  34      16.804 -21.978   7.135  1.00  0.25
ATOM    513  CA  TRP A  34      16.908 -23.687   8.381  1.00  0.05
ATOM    514  HA  TRP A  34      17.637 -23.872   9.170  1.00  0.05
ATOM    515  CB  TRP A  34      15.580 -23.226   8.962  1.00 -0.10
ATOM    516  HB1 TRP A  34      14.877 -23.051   8.148  1.00  0.05
ATOM    517  HB2 TRP A  34      15.733 -22.293   9.504  1.00  0.05
ATOM    518  CG  TRP A  34      14.974 -24.200   9.889  1.00 -0.03
ATOM    519  CD2 TRP A  34      13.762 -24.033  10.630  1.00  0.10
ATOM    520  CE2 TRP A  34      13.580 -25.199  11.405  1.00 -0.04
ATOM    521  CE3 TRP A  34      12.811 -23.008  10.717  1.00 -0.13
ATOM    522  HE3 TRP A  34      12.920 -22.106  10.134  1.00  0.10
ATOM    523  CD1 TRP A  34      15.465 -25.428  10.227  1.00 -0.04
ATOM    524  HD1 TRP A  34      16.375 -25.859   9.836  1.00  0.10
ATOM    525  NE1 TRP A  34      14.632 -26.038  11.139  1.00 -0.36
ATOM    526  HE1 TRP A  34      14.768 -26.925  11.533  1.00  0.30
ATOM    527  CZ2 TRP A  34      12.490 -25.366  12.257  1.00 -0.13
ATOM    528  HZ2 TRP A  34      12.367 -26.265  12.843  1.00  0.13
ATOM    529  CZ3 TRP A  34      11.736 -23.172  11.558  1.00 -0.13
ATOM    530  HZ3 TRP A  34      10.998 -22.387  11.634  1.00  0.13
ATOM    531  CH2 TRP A  34      11.580 -24.342  12.321  1.00 -0.13
ATOM    532  HH2 TRP A  34      10.724 -24.437  12.973  1.00  0.13
ATOM    533  C   TRP A  34      16.711 -24.907   7.483  1.00  0.60
ATOM    534  O   TRP A  34      15.659 -25.065   6.872  1.00 -0.55
ATOM    535  N   LYS A  35      17.723 -25.764   7.401  1.00 -0.40
ATOM    536  HN  LYS A  35      18.434 -25.756   8.104  1.00  0.25
ATOM    537  CA  LYS A  35      17.809 -26.718   6.295  1.00  0.05
ATOM    538  HA  LYS A  35      17.799 -26.145   5.368  1.00  0.05
ATOM    539  CB  LYS A  35      19.093 -27.534   6.415  1.00 -0.10
ATOM    540  HB1 LYS A  35      19.925 -26.938   6.042  1.00  0.05
ATOM    541  HB2 LYS A  35      19.003 -28.424   5.793  1.00  0.05
ATOM    542  CG  LYS A  35      19.394 -27.957   7.828  1.00 -0.10
ATOM    543  HG1 LYS A  35      18.716 -28.761   8.114  1.00  0.05
ATOM    544  HG2 LYS A  35      19.227 -27.114   8.498  1.00  0.05
ATOM    545  CD  LYS A  35      20.837 -28.439   7.974  1.00 -0.10
ATOM    546  HD1 LYS A  35      20.916 -29.458   7.597  1.00  0.05
ATOM    547  HD2 LYS A  35      21.111 -28.442   9.029  1.00  0.05
ATOM    548  CE  LYS A  35      21.796 -27.546   7.210  1.00  0.05
ATOM    549  HE1 LYS A  35      21.494 -26.503   7.309  1.00  0.10
ATOM    550  HE2 LYS A  35      21.808 -27.826   6.157  1.00  0.10
ATOM    551  NZ  LYS A  35      23.182 -27.669   7.729  1.00 -0.30
ATOM    552  HZ1 LYS A  35      23.502 -28.654   7.634  1.00  0.35
ATOM    553  HZ2 LYS A  35      23.202 -27.393   8.732  1.00  0.35
ATOM    554  HZ3 LYS A  35      23.812 -27.046   7.185  1.00  0.35
ATOM    555  C   LYS A  35      16.613 -27.657   6.192  1.00  0.60
ATOM    556  O   LYS A  35      16.275 -28.122   5.110  1.00 -0.55
ATOM    557  N   LYS A  36      15.972 -27.928   7.321  1.00 -0.40
ATOM    558  HN  LYS A  36      16.277 -27.502   8.173  1.00  0.25
ATOM    559  CA  LYS A  36      14.829 -28.837   7.341  1.00  0.05
ATOM    560  HA  LYS A  36      15.196 -29.826   7.067  1.00  0.05
ATOM    561  CB  LYS A  36      14.195 -28.861   8.738  1.00 -0.10
ATOM    562  HB1 LYS A  36      13.845 -27.857   8.972  1.00  0.05
ATOM    563  HB2 LYS A  36      14.965 -29.133   9.458  1.00  0.05
ATOM    564  CG  LYS A  36      13.031 -29.821   8.898  1.00 -0.10
ATOM    565  HG1 LYS A  36      13.052 -30.556   8.094  1.00  0.05
ATOM    566  HG2 LYS A  36      12.093 -29.270   8.832  1.00  0.05
ATOM    567  CD  LYS A  36      13.111 -30.534  10.244  1.00 -0.10
ATOM    568  HD1 LYS A  36      13.971 -30.155  10.796  1.00  0.05
ATOM    569  HD2 LYS A  36      13.257 -31.600  10.073  1.00  0.05
ATOM    570  CE  LYS A  36      11.855 -30.333  11.083  1.00  0.05
ATOM    571  HE1 LYS A  36      11.089 -29.838  10.486  1.00  0.10
ATOM    572  HE2 LYS A  36      12.089 -29.724  11.956  1.00  0.10
ATOM    573  NZ  LYS A  36      11.273 -31.632  11.580  1.00 -0.30
ATOM    574  HZ1 LYS A  36      11.975 -32.123  12.170  1.00  0.35
ATOM    575  HZ2 LYS A  36      11.021 -32.232  10.769  1.00  0.35
ATOM    576  HZ3 LYS A  36      10.421 -31.437  12.144  1.00  0.35
ATOM    577  C   LYS A  36      13.805 -28.366   6.325  1.00  0.60
ATOM    578  O   LYS A  36      13.431 -29.102   5.416  1.00 -0.55
ATOM    579  N   TYR A  37      13.371 -27.119   6.477  1.00 -0.40
ATOM    580  HN  TYR A  37      13.826 -26.523   7.139  1.00  0.25
ATOM    581  CA  TYR A  37      12.251 -26.599   5.705  1.00  0.05
ATOM    582  HA  TYR A  37      11.734 -27.449   5.261  1.00  0.05
ATOM    583  CB  TYR A  37      11.326 -25.821   6.626  1.00 -0.10
ATOM    584  HB1 TYR A  37      10.480 -25.443   6.052  1.00  0.05
ATOM    585  HB2 TYR A  37      11.868 -24.977   7.053  1.00  0.05
ATOM    586  CG  TYR A  37      10.795 -26.665   7.756  1.00  0.00
ATOM    587  CD1 TYR A  37       9.707 -27.499   7.564  1.00 -0.13
ATOM    588  HD1 TYR A  37       9.249 -27.554   6.588  1.00  0.13
ATOM    589  CE1 TYR A  37       9.197 -28.260   8.592  1.00 -0.13
ATOM    590  HE1 TYR A  37       8.348 -28.906   8.421  1.00  0.13
ATOM    591  CD2 TYR A  37      11.369 -26.617   9.015  1.00 -0.13
ATOM    592  HD2 TYR A  37      12.223 -25.979   9.185  1.00  0.13
ATOM    593  CE2 TYR A  37      10.867 -27.372  10.058  1.00 -0.13
ATOM    594  HE2 TYR A  37      11.323 -27.322  11.036  1.00  0.13
ATOM    595  CZ  TYR A  37       9.775 -28.193   9.839  1.00  0.25
ATOM    596  OH  TYR A  37       9.241 -28.930  10.877  1.00 -0.65
ATOM    597  HH  TYR A  37       8.306 -28.780  10.923  1.00  0.40
ATOM    598  C   TYR A  37      12.739 -25.710   4.588  1.00  0.60
ATOM    599  O   TYR A  37      11.968 -24.935   4.018  1.00 -0.55
ATOM    600  N   SER A  38      14.020 -25.861   4.264  1.00 -0.40
ATOM    601  HN  SER A  38      14.494 -26.686   4.570  1.00  0.25
ATOM    602  CA  SER A  38      14.763 -24.882   3.485  1.00  0.05
ATOM    603  HA  SER A  38      15.793 -25.233   3.424  1.00  0.05
ATOM    604  CB  SER A  38      14.163 -24.734   2.093  1.00  0.05
ATOM    605  HB1 SER A  38      14.765 -24.049   1.496  1.00  0.10
ATOM    606  HB2 SER A  38      13.143 -24.357   2.163  1.00  0.10
ATOM    607  OG  SER A  38      14.125 -25.980   1.425  1.00 -0.65
ATOM    608  HG  SER A  38      13.724 -26.597   2.022  1.00  0.40
ATOM    609  C   SER A  38      14.710 -23.553   4.232  1.00  0.60
ATOM    610  O   SER A  38      15.387 -23.385   5.247  1.00 -0.55
ATOM    611  N   LEU A  39      13.905 -22.618   3.745  1.00 -0.40
ATOM    612  HN  LEU A  39      13.440 -22.784   2.876  1.00  0.25
ATOM    613  CA  LEU A  39      13.678 -21.348   4.446  1.00  0.05
ATOM    614  HA  LEU A  39      13.191 -20.673   3.742  1.00  0.05
ATOM    615  CB  LEU A  39      12.802 -21.564   5.679  1.00 -0.10
ATOM    616  HB1 LEU A  39      13.361 -22.103   6.444  1.00  0.05
ATOM    617  HB2 LEU A  39      11.926 -22.156   5.415  1.00  0.05
ATOM    618  CG  LEU A  39      12.370 -20.201   6.211  1.00 -0.05
ATOM    619  HG  LEU A  39      13.238 -19.550   6.313  1.00  0.05
ATOM    620  CD1 LEU A  39      11.380 -19.591   5.247  1.00 -0.15
ATOM    621 HD11 LEU A  39      10.590 -20.302   5.005  1.00  0.05
ATOM    622 HD12 LEU A  39      11.880 -19.314   4.319  1.00  0.05
ATOM    623 HD13 LEU A  39      10.917 -18.710   5.690  1.00  0.05
ATOM    624  CD2 LEU A  39      11.753 -20.335   7.575  1.00 -0.15
ATOM    625 HD21 LEU A  39      12.465 -20.766   8.279  1.00  0.05
ATOM    626 HD22 LEU A  39      10.883 -20.990   7.532  1.00  0.05
ATOM    627 HD23 LEU A  39      11.457 -19.356   7.952  1.00  0.05
ATOM    628  C   LEU A  39      14.929 -20.558   4.866  1.00  0.60
ATOM    629  O   LEU A  39      15.653 -20.936   5.785  1.00 -0.55
ATOM    630  N   THR A  40      15.159 -19.438   4.194  1.00 -0.40
ATOM    631  HN  THR A  40      14.596 -19.226   3.396  1.00  0.25
ATOM    632  CA  THR A  40      16.213 -18.508   4.590  1.00  0.05
ATOM    633  HA  THR A  40      17.108 -19.099   4.784  1.00  0.05
ATOM    634  CB  THR A  40      16.477 -17.477   3.483  1.00  0.15
ATOM    635  HB  THR A  40      15.609 -16.832   3.344  1.00  0.10
ATOM    636  OG1 THR A  40      16.730 -18.170   2.262  1.00 -0.65
ATOM    637  HG1 THR A  40      17.491 -18.715   2.411  1.00  0.40
ATOM    638  CG2 THR A  40      17.684 -16.615   3.815  1.00 -0.15
ATOM    639 HG21 THR A  40      18.535 -17.235   4.096  1.00  0.05
ATOM    640 HG22 THR A  40      17.457 -15.955   4.652  1.00  0.05
ATOM    641 HG23 THR A  40      17.972 -16.021   2.948  1.00  0.05
ATOM    642  C   THR A  40      15.783 -17.768   5.843  1.00  0.60
ATOM    643  O   THR A  40      14.649 -17.274   5.933  1.00 -0.55
ATOM    644  N   VAL A  41      16.692 -17.698   6.810  1.00 -0.40
ATOM    645  HN  VAL A  41      17.585 -18.122   6.663  1.00  0.25
ATOM    646  CA  VAL A  41      16.430 -17.023   8.078  1.00  0.05
ATOM    647  HA  VAL A  41      15.494 -16.477   7.960  1.00  0.05
ATOM    648  CB  VAL A  41      16.322 -18.038   9.259  1.00 -0.05
ATOM    649  HB  VAL A  41      16.141 -17.499  10.189  1.00  0.05
ATOM    650  CG1 VAL A  41      15.177 -19.024   9.005  1.00 -0.15
ATOM    651 HG11 VAL A  41      15.346 -19.582   8.084  1.00  0.05
ATOM    652 HG12 VAL A  41      14.233 -18.488   8.906  1.00  0.05
ATOM    653 HG13 VAL A  41      15.107 -19.739   9.824  1.00  0.05
ATOM    654  CG2 VAL A  41      17.648 -18.773   9.444  1.00 -0.15
ATOM    655 HG21 VAL A  41      18.451 -18.070   9.665  1.00  0.05
ATOM    656 HG22 VAL A  41      17.911 -19.310   8.533  1.00  0.05
ATOM    657 HG23 VAL A  41      17.577 -19.475  10.275  1.00  0.05
ATOM    658  C   VAL A  41      17.572 -16.058   8.377  1.00  0.60
ATOM    659  O   VAL A  41      18.580 -16.039   7.664  1.00 -0.55
ATOM    660  N   ALA A  42      17.408 -15.260   9.428  1.00 -0.40
ATOM    661  HN  ALA A  42      16.502 -15.178   9.844  1.00  0.25
ATOM    662  CA  ALA A  42      18.520 -14.506   9.982  1.00  0.05
ATOM    663  HA  ALA A  42      19.369 -14.647   9.313  1.00  0.05
ATOM    664  CB  ALA A  42      18.167 -13.023  10.098  1.00 -0.15
ATOM    665  HB1 ALA A  42      17.304 -12.882  10.748  1.00  0.05
ATOM    666  HB2 ALA A  42      17.920 -12.617   9.117  1.00  0.05
ATOM    667  HB3 ALA A  42      19.004 -12.469  10.524  1.00  0.05
ATOM    668  C   ALA A  42      18.888 -15.058  11.350  1.00  0.60
ATOM    669  O   ALA A  42      18.024 -15.498  12.128  1.00 -0.55
ATOM    670  N   VAL A  43      20.187 -15.028  11.627  1.00 -0.40
ATOM    671  HN  VAL A  43      20.809 -14.587  10.980  1.00  0.25
ATOM    672  CA  VAL A  43      20.733 -15.615  12.839  1.00  0.05
ATOM    673  HA  VAL A  43      19.892 -15.828  13.499  1.00  0.05
ATOM    674  CB  VAL A  43      21.517 -16.908  12.527  1.00 -0.05
ATOM    675  HB  VAL A  43      22.428 -16.661  11.983  1.00  0.05
ATOM    676  CG1 VAL A  43      21.873 -17.628  13.820  1.00 -0.15
ATOM    677 HG11 VAL A  43      20.972 -17.894  14.374  1.00  0.05
ATOM    678 HG12 VAL A  43      22.481 -16.983  14.455  1.00  0.05
ATOM    679 HG13 VAL A  43      22.418 -18.546  13.602  1.00  0.05
ATOM    680  CG2 VAL A  43      20.690 -17.814  11.610  1.00 -0.15
ATOM    681 HG21 VAL A  43      20.614 -17.385  10.611  1.00  0.05
ATOM    682 HG22 VAL A  43      19.681 -17.929  12.005  1.00  0.05
ATOM    683 HG23 VAL A  43      21.162 -18.792  11.522  1.00  0.05
ATOM    684  C   VAL A  43      21.677 -14.631  13.508  1.00  0.60
ATOM    685  O   VAL A  43      22.710 -14.252  12.946  1.00 -0.55
ATOM    686  N   LYS A  44      21.308 -14.214  14.710  1.00 -0.40
ATOM    687  HN  LYS A  44      20.387 -14.425  15.038  1.00  0.25
ATOM    688  CA  LYS A  44      22.205 -13.461  15.557  1.00  0.05
ATOM    689  HA  LYS A  44      22.910 -12.942  14.907  1.00  0.05
ATOM    690  CB  LYS A  44      21.405 -12.463  16.400  1.00 -0.10
ATOM    691  HB1 LYS A  44      20.727 -13.023  17.042  1.00  0.05
ATOM    692  HB2 LYS A  44      20.811 -11.845  15.728  1.00  0.05
ATOM    693  CG  LYS A  44      22.241 -11.553  17.269  1.00 -0.10
ATOM    694  HG1 LYS A  44      22.972 -11.037  16.647  1.00  0.05
ATOM    695  HG2 LYS A  44      22.779 -12.154  18.001  1.00  0.05
ATOM    696  CD  LYS A  44      21.387 -10.519  18.000  1.00 -0.10
ATOM    697  HD1 LYS A  44      20.674 -11.028  18.648  1.00  0.05
ATOM    698  HD2 LYS A  44      20.828  -9.929  17.274  1.00  0.05
ATOM    699  CE  LYS A  44      22.266  -9.598  18.836  1.00  0.05
ATOM    700  HE1 LYS A  44      23.102  -9.249  18.230  1.00  0.10
ATOM    701  HE2 LYS A  44      22.642 -10.145  19.700  1.00  0.10
ATOM    702  NZ  LYS A  44      21.563  -8.383  19.356  1.00 -0.30
ATOM    703  HZ1 LYS A  44      20.767  -8.674  19.959  1.00  0.35
ATOM    704  HZ2 LYS A  44      21.206  -7.821  18.557  1.00  0.35
ATOM    705  HZ3 LYS A  44      22.228  -7.810  19.913  1.00  0.35
ATOM    706  C   LYS A  44      22.954 -14.453  16.452  1.00  0.60
ATOM    707  O   LYS A  44      22.393 -15.451  16.932  1.00 -0.55
ATOM    708  N   THR A  45      24.236 -14.189  16.652  1.00 -0.40
ATOM    709  HN  THR A  45      24.655 -13.406  16.191  1.00  0.25
ATOM    710  CA  THR A  45      25.040 -15.017  17.528  1.00  0.05
ATOM    711  HA  THR A  45      24.352 -15.648  18.090  1.00  0.05
ATOM    712  CB  THR A  45      26.030 -15.879  16.734  1.00  0.15
ATOM    713  HB  THR A  45      26.580 -16.542  17.402  1.00  0.10
ATOM    714  OG1 THR A  45      26.967 -15.031  16.066  1.00 -0.65
ATOM    715  HG1 THR A  45      27.414 -14.536  16.739  1.00  0.40
ATOM    716  CG2 THR A  45      25.302 -16.695  15.709  1.00 -0.15
ATOM    717 HG21 THR A  45      25.071 -16.093  14.830  1.00  0.05
ATOM    718 HG22 THR A  45      24.363 -17.065  16.120  1.00  0.05
ATOM    719 HG23 THR A  45      25.919 -17.535  15.389  1.00  0.05
ATOM    720  C   THR A  45      25.820 -14.125  18.478  1.00  0.60
ATOM    721  O   THR A  45      25.688 -12.901  18.452  1.00 -0.55
ATOM    722  N   LEU A  46      26.635 -14.756  19.314  1.00 -0.40
ATOM    723  HN  LEU A  46      26.750 -15.745  19.218  1.00  0.25
ATOM    724  CA  LEU A  46      27.364 -14.065  20.361  1.00  0.05
ATOM    725  HA  LEU A  46      27.134 -13.003  20.280  1.00  0.05
ATOM    726  CB  LEU A  46      26.923 -14.621  21.717  1.00 -0.10
ATOM    727  HB1 LEU A  46      27.278 -15.647  21.765  1.00  0.05
ATOM    728  HB2 LEU A  46      25.836 -14.628  21.714  1.00  0.05
ATOM    729  CG  LEU A  46      27.355 -13.945  23.015  1.00 -0.05
ATOM    730  HG  LEU A  46      28.436 -14.029  23.119  1.00  0.05
ATOM    731  CD1 LEU A  46      26.963 -12.474  23.047  1.00 -0.15
ATOM    732 HD11 LEU A  46      25.882 -12.361  22.961  1.00  0.05
ATOM    733 HD12 LEU A  46      27.425 -11.943  22.214  1.00  0.05
ATOM    734 HD13 LEU A  46      27.275 -12.022  23.988  1.00  0.05
ATOM    735  CD2 LEU A  46      26.697 -14.684  24.145  1.00 -0.15
ATOM    736 HD21 LEU A  46      26.706 -15.758  23.960  1.00  0.05
ATOM    737 HD22 LEU A  46      25.659 -14.368  24.247  1.00  0.05
ATOM    738 HD23 LEU A  46      27.230 -14.498  25.077  1.00  0.05
ATOM    739  C   LEU A  46      28.867 -14.270  20.149  1.00  0.60
ATOM    740  O   LEU A  46      29.482 -13.614  19.301  1.00 -0.55
ATOM    741  N   LYS A  47      29.481 -15.111  21.017  1.00 -0.40
ATOM    742  HN  LYS A  47      28.954 -15.856  21.426  1.00  0.25
ATOM    743  CA  LYS A  47      30.894 -14.957  21.368  1.00  0.05
ATOM    744  HA  LYS A  47      31.113 -15.727  22.108  1.00  0.05
ATOM    745  CB  LYS A  47      31.850 -15.096  20.166  1.00 -0.10
ATOM    746  HB1 LYS A  47      31.700 -14.251  19.495  1.00  0.05
ATOM    747  HB2 LYS A  47      31.608 -16.010  19.625  1.00  0.05
ATOM    748  CG  LYS A  47      33.327 -15.142  20.586  1.00 -0.10
ATOM    749  HG1 LYS A  47      33.476 -15.987  21.257  1.00  0.05
ATOM    750  HG2 LYS A  47      33.567 -14.228  21.128  1.00  0.05
ATOM    751  CD  LYS A  47      34.285 -15.278  19.400  1.00 -0.10
ATOM    752  HD1 LYS A  47      34.085 -14.482  18.684  1.00  0.05
ATOM    753  HD2 LYS A  47      34.112 -16.234  18.907  1.00  0.05
ATOM    754  CE  LYS A  47      35.748 -15.198  19.849  1.00  0.05
ATOM    755  HE1 LYS A  47      35.977 -16.035  20.509  1.00  0.10
ATOM    756  HE2 LYS A  47      35.922 -14.259  20.373  1.00  0.10
ATOM    757  NZ  LYS A  47      36.681 -15.255  18.730  1.00 -0.30
ATOM    758  HZ1 LYS A  47      36.500 -14.457  18.088  1.00  0.35
ATOM    759  HZ2 LYS A  47      36.552 -16.150  18.216  1.00  0.35
ATOM    760  HZ3 LYS A  47      37.655 -15.197  19.088  1.00  0.35
ATOM    761  C   LYS A  47      31.099 -13.624  22.125  1.00  0.60
ATOM    762  O   LYS A  47      30.465 -12.612  21.848  1.00 -0.55
ATOM    763  N   GLU A  48      32.018 -13.704  23.104  1.00 -0.40
ATOM    764  HN  GLU A  48      32.478 -14.577  23.271  1.00  0.25
ATOM    765  CA  GLU A  48      32.359 -12.552  23.925  1.00  0.05
ATOM    766  HA  GLU A  48      31.425 -12.117  24.282  1.00  0.05
ATOM    767  CB  GLU A  48      33.244 -12.995  25.109  1.00 -0.10
ATOM    768  HB1 GLU A  48      32.736 -13.812  25.618  1.00  0.05
ATOM    769  HB2 GLU A  48      33.325 -12.157  25.798  1.00  0.05
ATOM    770  CG  GLU A  48      34.676 -13.468  24.767  1.00 -0.25
ATOM    771  HG1 GLU A  48      35.226 -13.629  25.693  1.00  0.05
ATOM    772  HG2 GLU A  48      35.175 -12.694  24.184  1.00  0.05
ATOM    773  CD  GLU A  48      34.736 -14.777  23.953  1.00  0.35
ATOM    774  OE1 GLU A  48      35.487 -14.834  22.980  1.00 -0.60
ATOM    775  OE2 GLU A  48      34.032 -15.726  24.298  1.00 -0.60
ATOM    776  C   GLU A  48      33.024 -11.440  23.081  1.00  0.60
ATOM    777  O   GLU A  48      33.928 -11.679  22.290  1.00 -0.55
ATOM    778  N   ASP A  49      32.499 -10.220  23.321  1.00 -0.40
ATOM    779  HN  ASP A  49      31.701 -10.153  23.918  1.00  0.25
ATOM    780  CA  ASP A  49      33.046  -8.994  22.746  1.00  0.05
ATOM    781  HA  ASP A  49      34.129  -9.109  22.709  1.00  0.05
ATOM    782  CB  ASP A  49      32.472  -8.759  21.328  1.00 -0.25
ATOM    783  HB1 ASP A  49      31.387  -8.680  21.385  1.00  0.05
ATOM    784  HB2 ASP A  49      32.735  -9.599  20.687  1.00  0.05
ATOM    785  CG  ASP A  49      33.015  -7.466  20.674  1.00  0.35
ATOM    786  OD1 ASP A  49      34.191  -7.433  20.317  1.00 -0.60
ATOM    787  OD2 ASP A  49      32.256  -6.505  20.534  1.00 -0.60
ATOM    788  C   ASP A  49      32.743  -7.870  23.754  1.00  0.60
ATOM    789  O   ASP A  49      33.397  -7.752  24.782  1.00 -0.55
ATOM    790  N   THR A  50      31.696  -7.090  23.416  1.00 -0.40
ATOM    791  HN  THR A  50      31.299  -7.181  22.503  1.00  0.25
ATOM    792  CA  THR A  50      31.127  -6.119  24.339  1.00  0.05
ATOM    793  HA  THR A  50      31.919  -5.813  25.022  1.00  0.05
ATOM    794  CB  THR A  50      30.588  -4.914  23.548  1.00  0.15
ATOM    795  HB  THR A  50      29.694  -5.197  22.993  1.00  0.10
ATOM    796  OG1 THR A  50      31.558  -4.461  22.623  1.00 -0.65
ATOM    797  HG1 THR A  50      31.853  -5.223  22.142  1.00  0.40
ATOM    798  CG2 THR A  50      30.227  -3.758  24.489  1.00 -0.15
ATOM    799 HG21 THR A  50      31.126  -3.315  24.917  1.00  0.05
ATOM    800 HG22 THR A  50      29.606  -4.120  25.308  1.00  0.05
ATOM    801 HG23 THR A  50      29.695  -2.980  23.942  1.00  0.05
ATOM    802  C   THR A  50      29.994  -6.799  25.115  1.00  0.60
ATOM    803  O   THR A  50      29.891  -6.712  26.332  1.00 -0.55
ATOM    804  N   MET A  51      29.162  -7.483  24.301  1.00 -0.40
ATOM    805  HN  MET A  51      29.324  -7.469  23.314  1.00  0.25
ATOM    806  CA  MET A  51      28.039  -8.237  24.825  1.00  0.05
ATOM    807  HA  MET A  51      27.568  -7.634  25.602  1.00  0.05
ATOM    808  CB  MET A  51      27.056  -8.522  23.675  1.00 -0.10
ATOM    809  HB1 MET A  51      27.472  -9.307  23.044  1.00  0.05
ATOM    810  HB2 MET A  51      26.947  -7.621  23.074  1.00  0.05
ATOM    811  CG  MET A  51      25.669  -8.963  24.162  1.00 -0.05
ATOM    812  HG1 MET A  51      25.175  -8.125  24.654  1.00  0.05
ATOM    813  HG2 MET A  51      25.778  -9.777  24.878  1.00  0.05
ATOM    814  SD  MET A  51      24.621  -9.529  22.808  1.00 -0.10
ATOM    815  CE  MET A  51      24.447  -7.984  21.901  1.00 -0.10
ATOM    816  HE1 MET A  51      25.338  -7.815  21.296  1.00  0.05
ATOM    817  HE2 MET A  51      24.339  -7.154  22.600  1.00  0.05
ATOM    818  HE3 MET A  51      23.582  -8.037  21.240  1.00  0.05
ATOM    819  C   MET A  51      28.572  -9.544  25.429  1.00  0.60
ATOM    820  O   MET A  51      29.168 -10.367  24.743  1.00 -0.55
ATOM    821  N   GLU A  52      28.306  -9.674  26.744  1.00 -0.40
ATOM    822  HN  GLU A  52      27.953  -8.890  27.255  1.00  0.25
ATOM    823  CA  GLU A  52      28.526 -10.940  27.429  1.00  0.05
ATOM    824  HA  GLU A  52      29.391 -11.415  26.967  1.00  0.05
ATOM    825  CB  GLU A  52      28.775 -10.684  28.926  1.00 -0.10
ATOM    826  HB1 GLU A  52      28.925 -11.638  29.430  1.00  0.05
ATOM    827  HB2 GLU A  52      27.897 -10.204  29.356  1.00  0.05
ATOM    828  CG  GLU A  52      30.004  -9.791  29.167  1.00 -0.25
ATOM    829  HG1 GLU A  52      29.823  -8.795  28.764  1.00  0.05
ATOM    830  HG2 GLU A  52      30.876 -10.221  28.675  1.00  0.05
ATOM    831  CD  GLU A  52      30.302  -9.665  30.672  1.00  0.35
ATOM    832  OE1 GLU A  52      30.011  -8.618  31.249  1.00 -0.60
ATOM    833  OE2 GLU A  52      30.825 -10.618  31.249  1.00 -0.60
ATOM    834  C   GLU A  52      27.293 -11.820  27.165  1.00  0.60
ATOM    835  O   GLU A  52      26.503 -11.549  26.268  1.00 -0.55
ATOM    836  N   VAL A  53      27.161 -12.889  27.969  1.00 -0.40
ATOM    837  HN  VAL A  53      27.784 -13.047  28.734  1.00  0.25
ATOM    838  CA  VAL A  53      26.074 -13.800  27.674  1.00  0.05
ATOM    839  HA  VAL A  53      26.042 -13.934  26.593  1.00  0.05
ATOM    840  CB  VAL A  53      26.318 -15.113  28.371  1.00 -0.05
ATOM    841  HB  VAL A  53      27.260 -15.543  28.032  1.00  0.05
ATOM    842  CG1 VAL A  53      26.369 -14.874  29.887  1.00 -0.15
ATOM    843 HG11 VAL A  53      25.381 -14.620  30.270  1.00  0.05
ATOM    844 HG12 VAL A  53      27.042 -14.047  30.115  1.00  0.05
ATOM    845 HG13 VAL A  53      26.708 -15.775  30.399  1.00  0.05
ATOM    846  CG2 VAL A  53      25.245 -16.118  27.959  1.00 -0.15
ATOM    847 HG21 VAL A  53      25.265 -16.283  26.882  1.00  0.05
ATOM    848 HG22 VAL A  53      24.256 -15.743  28.224  1.00  0.05
ATOM    849 HG23 VAL A  53      25.418 -17.076  28.450  1.00  0.05
ATOM    850  C   VAL A  53      24.670 -13.321  28.046  1.00  0.60
ATOM    851  O   VAL A  53      23.716 -13.478  27.280  1.00 -0.55
ATOM    852  N   GLU A  54      24.498 -12.676  29.208  1.00 -0.40
ATOM    853  HN  GLU A  54      25.312 -12.302  29.651  1.00  0.25
ATOM    854  CA  GLU A  54      23.217 -12.478  29.875  1.00  0.05
ATOM    855  HA  GLU A  54      22.786 -13.468  30.023  1.00  0.05
ATOM    856  CB  GLU A  54      23.352 -11.758  31.214  1.00 -0.10
ATOM    857  HB1 GLU A  54      23.954 -10.858  31.092  1.00  0.05
ATOM    858  HB2 GLU A  54      23.850 -12.406  31.935  1.00  0.05
ATOM    859  CG  GLU A  54      21.954 -11.386  31.726  1.00 -0.25
ATOM    860  HG1 GLU A  54      21.429 -12.297  32.010  1.00  0.05
ATOM    861  HG2 GLU A  54      21.405 -10.893  30.925  1.00  0.05
ATOM    862  CD  GLU A  54      21.942 -10.461  32.923  1.00  0.35
ATOM    863  OE1 GLU A  54      22.996  -9.853  33.232  1.00 -0.60
ATOM    864  OE2 GLU A  54      20.859 -10.346  33.549  1.00 -0.60
ATOM    865  C   GLU A  54      22.324 -11.623  29.011  1.00  0.60
ATOM    866  O   GLU A  54      21.140 -11.917  28.816  1.00 -0.55
ATOM    867  N   GLU A  55      22.911 -10.540  28.519  1.00 -0.40
ATOM    868  HN  GLU A  55      23.857 -10.345  28.779  1.00  0.25
ATOM    869  CA  GLU A  55      22.232  -9.631  27.620  1.00  0.05
ATOM    870  HA  GLU A  55      21.449  -9.132  28.190  1.00  0.05
ATOM    871  CB  GLU A  55      23.231  -8.615  27.062  1.00 -0.10
ATOM    872  HB1 GLU A  55      22.701  -7.939  26.393  1.00  0.05
ATOM    873  HB2 GLU A  55      23.983  -9.150  26.484  1.00  0.05
ATOM    874  CG  GLU A  55      23.940  -7.784  28.130  1.00 -0.25
ATOM    875  HG1 GLU A  55      23.219  -7.497  28.894  1.00  0.05
ATOM    876  HG2 GLU A  55      24.348  -6.885  27.669  1.00  0.05
ATOM    877  CD  GLU A  55      25.097  -8.518  28.830  1.00  0.35
ATOM    878  OE1 GLU A  55      25.706  -9.442  28.235  1.00 -0.60
ATOM    879  OE2 GLU A  55      25.400  -8.157  29.990  1.00 -0.60
ATOM    880  C   GLU A  55      21.619 -10.439  26.487  1.00  0.60
ATOM    881  O   GLU A  55      20.481 -10.205  26.097  1.00 -0.55
ATOM    882  N   PHE A  56      22.380 -11.394  25.968  1.00 -0.40
ATOM    883  HN  PHE A  56      23.297 -11.544  26.337  1.00  0.25
ATOM    884  CA  PHE A  56      21.906 -12.224  24.877  1.00  0.05
ATOM    885  HA  PHE A  56      21.580 -11.557  24.079  1.00  0.05
ATOM    886  CB  PHE A  56      23.026 -13.142  24.392  1.00 -0.10
ATOM    887  HB1 PHE A  56      23.135 -13.968  25.094  1.00  0.05
ATOM    888  HB2 PHE A  56      23.957 -12.578  24.363  1.00  0.05
ATOM    889  CG  PHE A  56      22.793 -13.725  23.022  1.00  0.00
ATOM    890  CD1 PHE A  56      23.235 -13.057  21.892  1.00 -0.13
ATOM    891  HD1 PHE A  56      23.718 -12.097  21.997  1.00  0.13
ATOM    892  CD2 PHE A  56      22.168 -14.955  22.868  1.00 -0.13
ATOM    893  HD2 PHE A  56      21.812 -15.487  23.738  1.00  0.13
ATOM    894  CE1 PHE A  56      23.068 -13.599  20.635  1.00 -0.13
ATOM    895  HE1 PHE A  56      23.421 -13.064  19.766  1.00  0.13
ATOM    896  CE2 PHE A  56      21.995 -15.510  21.602  1.00 -0.13
ATOM    897  HE2 PHE A  56      21.509 -16.468  21.492  1.00  0.13
ATOM    898  CZ  PHE A  56      22.448 -14.829  20.486  1.00 -0.13
ATOM    899  HZ  PHE A  56      22.319 -15.255  19.502  1.00  0.13
ATOM    900  C   PHE A  56      20.719 -13.057  25.355  1.00  0.60
ATOM    901  O   PHE A  56      19.717 -13.181  24.653  1.00 -0.55
ATOM    902  N   LEU A  57      20.826 -13.602  26.562  1.00 -0.40
ATOM    903  HN  LEU A  57      21.655 -13.443  27.098  1.00  0.25
ATOM    904  CA  LEU A  57      19.760 -14.426  27.120  1.00  0.05
ATOM    905  HA  LEU A  57      19.480 -15.154  26.359  1.00  0.05
ATOM    906  CB  LEU A  57      20.246 -15.126  28.385  1.00 -0.10
ATOM    907  HB1 LEU A  57      19.387 -15.596  28.861  1.00  0.05
ATOM    908  HB2 LEU A  57      20.641 -14.368  29.059  1.00  0.05
ATOM    909  CG  LEU A  57      21.319 -16.191  28.192  1.00 -0.05
ATOM    910  HG  LEU A  57      22.248 -15.731  27.856  1.00  0.05
ATOM    911  CD1 LEU A  57      21.531 -16.886  29.518  1.00 -0.15
ATOM    912 HD11 LEU A  57      20.608 -17.354  29.859  1.00  0.05
ATOM    913 HD12 LEU A  57      21.844 -16.166  30.274  1.00  0.05
ATOM    914 HD13 LEU A  57      22.287 -17.665  29.418  1.00  0.05
ATOM    915  CD2 LEU A  57      20.893 -17.207  27.130  1.00 -0.15
ATOM    916 HD21 LEU A  57      20.897 -16.753  26.139  1.00  0.05
ATOM    917 HD22 LEU A  57      19.883 -17.563  27.333  1.00  0.05
ATOM    918 HD23 LEU A  57      21.583 -18.050  27.117  1.00  0.05
ATOM    919  C   LEU A  57      18.490 -13.631  27.437  1.00  0.60
ATOM    920  O   LEU A  57      17.370 -14.136  27.301  1.00 -0.55
ATOM    921  N   LYS A  58      18.676 -12.391  27.862  1.00 -0.40
ATOM    922  HN  LYS A  58      19.608 -12.067  28.024  1.00  0.25
ATOM    923  CA  LYS A  58      17.562 -11.490  28.098  1.00  0.05
ATOM    924  HA  LYS A  58      16.879 -11.984  28.788  1.00  0.05
ATOM    925  CB  LYS A  58      18.092 -10.179  28.695  1.00 -0.10
ATOM    926  HB1 LYS A  58      18.593  -9.624  27.904  1.00  0.05
ATOM    927  HB2 LYS A  58      18.827 -10.427  29.459  1.00  0.05
ATOM    928  CG  LYS A  58      17.042  -9.268  29.323  1.00 -0.10
ATOM    929  HG1 LYS A  58      16.289  -9.877  29.823  1.00  0.05
ATOM    930  HG2 LYS A  58      16.551  -8.691  28.540  1.00  0.05
ATOM    931  CD  LYS A  58      17.675  -8.309  30.339  1.00 -0.10
ATOM    932  HD1 LYS A  58      18.443  -8.842  30.899  1.00  0.05
ATOM    933  HD2 LYS A  58      16.909  -7.978  31.039  1.00  0.05
ATOM    934  CE  LYS A  58      18.304  -7.083  29.672  1.00  0.05
ATOM    935  HE1 LYS A  58      18.203  -6.222  30.332  1.00  0.10
ATOM    936  HE2 LYS A  58      17.795  -6.884  28.729  1.00  0.10
ATOM    937  NZ  LYS A  58      19.767  -7.231  29.360  1.00 -0.30
ATOM    938  HZ1 LYS A  58      19.904  -8.033  28.713  1.00  0.35
ATOM    939  HZ2 LYS A  58      20.294  -7.402  30.240  1.00  0.35
ATOM    940  HZ3 LYS A  58      20.116  -6.360  28.911  1.00  0.35
ATOM    941  C   LYS A  58      16.823 -11.228  26.781  1.00  0.60
ATOM    942  O   LYS A  58      15.584 -11.254  26.740  1.00 -0.55
ATOM    943  N   GLU A  59      17.582 -10.990  25.710  1.00 -0.40
ATOM    944  HN  GLU A  59      18.578 -11.032  25.793  1.00  0.25
ATOM    945  CA  GLU A  59      16.980 -10.670  24.423  1.00  0.05
ATOM    946  HA  GLU A  59      16.354  -9.791  24.575  1.00  0.05
ATOM    947  CB  GLU A  59      18.040 -10.391  23.360  1.00 -0.10
ATOM    948  HB1 GLU A  59      18.688 -11.262  23.268  1.00  0.05
ATOM    949  HB2 GLU A  59      18.648  -9.544  23.678  1.00  0.05
ATOM    950  CG  GLU A  59      17.427 -10.080  21.997  1.00 -0.25
ATOM    951  HG1 GLU A  59      16.741  -9.239  22.099  1.00  0.05
ATOM    952  HG2 GLU A  59      16.874 -10.952  21.648  1.00  0.05
ATOM    953  CD  GLU A  59      18.446  -9.720  20.929  1.00  0.35
ATOM    954  OE1 GLU A  59      19.661  -9.791  21.207  1.00 -0.60
ATOM    955  OE2 GLU A  59      18.029  -9.364  19.806  1.00 -0.60
ATOM    956  C   GLU A  59      16.126 -11.820  23.959  1.00  0.60
ATOM    957  O   GLU A  59      15.013 -11.620  23.469  1.00 -0.55
ATOM    958  N   ALA A  60      16.656 -13.028  24.120  1.00 -0.40
ATOM    959  HN  ALA A  60      17.567 -13.113  24.524  1.00  0.25
ATOM    960  CA  ALA A  60      15.938 -14.224  23.721  1.00  0.05
ATOM    961  HA  ALA A  60      15.698 -14.122  22.663  1.00  0.05
ATOM    962  CB  ALA A  60      16.799 -15.452  23.962  1.00 -0.15
ATOM    963  HB1 ALA A  60      17.059 -15.539  25.017  1.00  0.05
ATOM    964  HB2 ALA A  60      17.725 -15.381  23.391  1.00  0.05
ATOM    965  HB3 ALA A  60      16.259 -16.353  23.673  1.00  0.05
ATOM    966  C   ALA A  60      14.649 -14.328  24.520  1.00  0.60
ATOM    967  O   ALA A  60      13.582 -14.609  23.972  1.00 -0.55
ATOM    968  N   ALA A  61      14.772 -14.101  25.824  1.00 -0.40
ATOM    969  HN  ALA A  61      15.668 -13.842  26.183  1.00  0.25
ATOM    970  CA  ALA A  61      13.657 -14.214  26.745  1.00  0.05
ATOM    971  HA  ALA A  61      13.206 -15.195  26.595  1.00  0.05
ATOM    972  CB  ALA A  61      14.158 -14.060  28.174  1.00 -0.15
ATOM    973  HB1 ALA A  61      14.632 -13.088  28.314  1.00  0.05
ATOM    974  HB2 ALA A  61      14.896 -14.830  28.399  1.00  0.05
ATOM    975  HB3 ALA A  61      13.326 -14.133  28.874  1.00  0.05
ATOM    976  C   ALA A  61      12.586 -13.171  26.433  1.00  0.60
ATOM    977  O   ALA A  61      11.391 -13.454  26.509  1.00 -0.55
ATOM    978  N   VAL A  62      13.009 -11.966  26.068  1.00 -0.40
ATOM    979  HN  VAL A  62      13.988 -11.762  26.053  1.00  0.25
ATOM    980  CA  VAL A  62      12.048 -10.950  25.692  1.00  0.05
ATOM    981  HA  VAL A  62      11.298 -10.911  26.482  1.00  0.05
ATOM    982  CB  VAL A  62      12.725  -9.580  25.524  1.00 -0.05
ATOM    983  HB  VAL A  62      13.672  -9.700  24.998  1.00  0.05
ATOM    984  CG1 VAL A  62      11.819  -8.658  24.741  1.00 -0.15
ATOM    985 HG11 VAL A  62      10.781  -8.788  25.046  1.00  0.05
ATOM    986 HG12 VAL A  62      11.887  -8.879  23.676  1.00  0.05
ATOM    987 HG13 VAL A  62      12.095  -7.619  24.918  1.00  0.05
ATOM    988  CG2 VAL A  62      13.017  -8.968  26.905  1.00 -0.15
ATOM    989 HG21 VAL A  62      13.678  -9.615  27.481  1.00  0.05
ATOM    990 HG22 VAL A  62      12.091  -8.847  27.467  1.00  0.05
ATOM    991 HG23 VAL A  62      13.506  -8.001  26.792  1.00  0.05
ATOM    992  C   VAL A  62      11.315 -11.311  24.406  1.00  0.60
ATOM    993  O   VAL A  62      10.087 -11.201  24.326  1.00 -0.55
ATOM    994  N   MET A  63      12.068 -11.748  23.403  1.00 -0.40
ATOM    995  HN  MET A  63      13.049 -11.876  23.551  1.00  0.25
ATOM    996  CA  MET A  63      11.506 -12.044  22.101  1.00  0.05
ATOM    997  HA  MET A  63      10.979 -11.152  21.763  1.00  0.05
ATOM    998  CB  MET A  63      12.621 -12.419  21.122  1.00 -0.10
ATOM    999  HB1 MET A  63      12.172 -12.717  20.175  1.00  0.05
ATOM   1000  HB2 MET A  63      13.170 -13.270  21.524  1.00  0.05
ATOM   1001  CG  MET A  63      13.600 -11.279  20.865  1.00 -0.05
ATOM   1002  HG1 MET A  63      14.197 -11.121  21.763  1.00  0.05
ATOM   1003  HG2 MET A  63      13.034 -10.373  20.652  1.00  0.05
ATOM   1004  SD  MET A  63      14.744 -11.558  19.480  1.00 -0.10
ATOM   1005  CE  MET A  63      13.708 -11.044  18.084  1.00 -0.10
ATOM   1006  HE1 MET A  63      13.275 -10.066  18.294  1.00  0.05
ATOM   1007  HE2 MET A  63      12.899 -11.760  17.939  1.00  0.05
ATOM   1008  HE3 MET A  63      14.313 -10.970  17.181  1.00  0.05
ATOM   1009  C   MET A  63      10.461 -13.159  22.161  1.00  0.60
ATOM   1010  O   MET A  63       9.475 -13.141  21.415  1.00 -0.55
ATOM   1011  N   LYS A  64      10.668 -14.127  23.045  1.00 -0.40
ATOM   1012  HN  LYS A  64      11.502 -14.130  23.597  1.00  0.25
ATOM   1013  CA  LYS A  64       9.681 -15.182  23.210  1.00  0.05
ATOM   1014  HA  LYS A  64       9.563 -15.667  22.241  1.00  0.05
ATOM   1015  CB  LYS A  64      10.138 -16.190  24.265  1.00 -0.10
ATOM   1016  HB1 LYS A  64       9.316 -16.877  24.458  1.00  0.05
ATOM   1017  HB2 LYS A  64      10.355 -15.647  25.183  1.00  0.05
ATOM   1018  CG  LYS A  64      11.360 -17.004  23.895  1.00 -0.10
ATOM   1019  HG1 LYS A  64      12.192 -16.336  23.674  1.00  0.05
ATOM   1020  HG2 LYS A  64      11.151 -17.595  23.004  1.00  0.05
ATOM   1021  CD  LYS A  64      11.731 -17.917  25.033  1.00 -0.10
ATOM   1022  HD1 LYS A  64      10.948 -18.664  25.163  1.00  0.05
ATOM   1023  HD2 LYS A  64      11.803 -17.334  25.951  1.00  0.05
ATOM   1024  CE  LYS A  64      13.053 -18.618  24.782  1.00  0.05
ATOM   1025  HE1 LYS A  64      13.879 -17.911  24.860  1.00  0.10
ATOM   1026  HE2 LYS A  64      13.057 -19.079  23.794  1.00  0.10
ATOM   1027  NZ  LYS A  64      13.261 -19.689  25.796  1.00 -0.30
ATOM   1028  HZ1 LYS A  64      12.488 -20.382  25.732  1.00  0.35
ATOM   1029  HZ2 LYS A  64      13.271 -19.269  26.747  1.00  0.35
ATOM   1030  HZ3 LYS A  64      14.169 -20.164  25.617  1.00  0.35
ATOM   1031  C   LYS A  64       8.338 -14.582  23.636  1.00  0.60
ATOM   1032  O   LYS A  64       7.296 -15.190  23.430  1.00 -0.55
ATOM   1033  N   GLU A  65       8.380 -13.388  24.226  1.00 -0.40
ATOM   1034  HN  GLU A  65       9.266 -12.933  24.312  1.00  0.25
ATOM   1035  CA  GLU A  65       7.192 -12.708  24.756  1.00  0.05
ATOM   1036  HA  GLU A  65       6.489 -13.478  25.072  1.00  0.05
ATOM   1037  CB  GLU A  65       7.586 -11.811  25.939  1.00 -0.10
ATOM   1038  HB1 GLU A  65       6.788 -11.090  26.112  1.00  0.05
ATOM   1039  HB2 GLU A  65       8.491 -11.264  25.677  1.00  0.05
ATOM   1040  CG  GLU A  65       7.834 -12.572  27.212  1.00 -0.25
ATOM   1041  HG1 GLU A  65       7.804 -11.891  28.062  1.00  0.05
ATOM   1042  HG2 GLU A  65       8.812 -13.051  27.173  1.00  0.05
ATOM   1043  CD  GLU A  65       6.781 -13.641  27.413  1.00  0.35
ATOM   1044  OE1 GLU A  65       5.581 -13.293  27.375  1.00 -0.60
ATOM   1045  OE2 GLU A  65       7.145 -14.829  27.592  1.00 -0.60
ATOM   1046  C   GLU A  65       6.462 -11.854  23.711  1.00  0.60
ATOM   1047  O   GLU A  65       5.353 -11.352  23.957  1.00 -0.55
ATOM   1048  N   ILE A  66       7.098 -11.683  22.555  1.00 -0.40
ATOM   1049  HN  ILE A  66       7.917 -12.225  22.370  1.00  0.25
ATOM   1050  CA  ILE A  66       6.641 -10.734  21.552  1.00  0.05
ATOM   1051  HA  ILE A  66       5.827 -10.163  21.997  1.00  0.05
ATOM   1052  CB  ILE A  66       7.774  -9.807  21.124  1.00 -0.05
ATOM   1053  HB  ILE A  66       8.629 -10.400  20.801  1.00  0.05
ATOM   1054  CG2 ILE A  66       7.318  -8.912  19.988  1.00 -0.15
ATOM   1055 HG21 ILE A  66       6.370  -8.433  20.232  1.00  0.05
ATOM   1056 HG22 ILE A  66       7.176  -9.499  19.080  1.00  0.05
ATOM   1057 HG23 ILE A  66       8.054  -8.129  19.807  1.00  0.05
ATOM   1058  CG1 ILE A  66       8.235  -8.976  22.305  1.00 -0.10
ATOM   1059 HG11 ILE A  66       8.490  -9.639  23.131  1.00  0.05
ATOM   1060 HG12 ILE A  66       7.420  -8.328  22.626  1.00  0.05
ATOM   1061  CD1 ILE A  66       9.432  -8.132  21.961  1.00 -0.15
ATOM   1062 HD11 ILE A  66       9.129  -7.235  21.421  1.00  0.05
ATOM   1063 HD12 ILE A  66      10.118  -8.692  21.325  1.00  0.05
ATOM   1064 HD13 ILE A  66       9.947  -7.820  22.870  1.00  0.05
ATOM   1065  C   ILE A  66       6.149 -11.447  20.305  1.00  0.60
ATOM   1066  O   ILE A  66       6.904 -12.166  19.659  1.00 -0.55
ATOM   1067  N   LYS A  67       4.882 -11.240  19.968  1.00 -0.40
ATOM   1068  HN  LYS A  67       4.291 -10.721  20.586  1.00  0.25
ATOM   1069  CA  LYS A  67       4.333 -11.752  18.718  1.00  0.05
ATOM   1070  HA  LYS A  67       5.162 -11.848  18.017  1.00  0.05
ATOM   1071  CB  LYS A  67       3.661 -13.097  18.940  1.00 -0.10
ATOM   1072  HB1 LYS A  67       2.780 -12.952  19.564  1.00  0.05
ATOM   1073  HB2 LYS A  67       4.351 -13.753  19.469  1.00  0.05
ATOM   1074  CG  LYS A  67       3.236 -13.776  17.629  1.00 -0.10
ATOM   1075  HG1 LYS A  67       4.100 -13.847  16.970  1.00  0.05
ATOM   1076  HG2 LYS A  67       2.482 -13.160  17.139  1.00  0.05
ATOM   1077  CD  LYS A  67       2.663 -15.180  17.854  1.00 -0.10
ATOM   1078  HD1 LYS A  67       1.786 -15.108  18.496  1.00  0.05
ATOM   1079  HD2 LYS A  67       3.409 -15.791  18.361  1.00  0.05
ATOM   1080  CE  LYS A  67       2.268 -15.859  16.538  1.00  0.05
ATOM   1081  HE1 LYS A  67       3.142 -15.946  15.892  1.00  0.10
ATOM   1082  HE2 LYS A  67       1.498 -15.272  16.038  1.00  0.10
ATOM   1083  NZ  LYS A  67       1.736 -17.202  16.739  1.00 -0.30
ATOM   1084  HZ1 LYS A  67       0.888 -17.153  17.340  1.00  0.35
ATOM   1085  HZ2 LYS A  67       2.455 -17.795  17.201  1.00  0.35
ATOM   1086  HZ3 LYS A  67       1.484 -17.617  15.819  1.00  0.35
ATOM   1087  C   LYS A  67       3.347 -10.748  18.143  1.00  0.60
ATOM   1088  O   LYS A  67       2.267 -10.513  18.691  1.00 -0.55
ATOM   1089  N   HIS A  68       3.744 -10.150  17.028  1.00 -0.40
ATOM   1090  HN  HIS A  68       4.617 -10.420  16.623  1.00  0.25
ATOM   1091  CA  HIS A  68       2.962  -9.123  16.377  1.00  0.05
ATOM   1092  HA  HIS A  68       1.913  -9.398  16.485  1.00  0.05
ATOM   1093  CB  HIS A  68       3.229  -7.762  17.013  1.00 -0.10
ATOM   1094  HB1 HIS A  68       4.283  -7.514  16.894  1.00  0.05
ATOM   1095  HB2 HIS A  68       2.997  -7.814  18.076  1.00  0.05
ATOM   1096  CG  HIS A  68       2.421  -6.658  16.414  1.00  0.10
ATOM   1097  ND1 HIS A  68       2.802  -5.991  15.271  1.00 -0.40
ATOM   1098  CE1 HIS A  68       1.890  -5.087  14.968  1.00  0.20
ATOM   1099  HE1 HIS A  68       1.922  -4.415  14.123  1.00  0.10
ATOM   1100  NE2 HIS A  68       0.931  -5.144  15.874  1.00 -0.40
ATOM   1101  HE2 HIS A  68       0.129  -4.582  15.890  1.00  0.30
ATOM   1102  CD2 HIS A  68       1.240  -6.117  16.789  1.00  0.00
ATOM   1103  HD2 HIS A  68       0.650  -6.399  17.649  1.00  0.10
ATOM   1104  C   HIS A  68       3.381  -9.092  14.930  1.00  0.60
ATOM   1105  O   HIS A  68       4.550  -9.307  14.614  1.00 -0.55
ATOM   1106  N   PRO A  69       2.430  -8.830  14.023  1.00 -0.25
ATOM   1107  CD  PRO A  69       0.982  -8.887  14.302  1.00  0.00
ATOM   1108  HD1 PRO A  69       0.746  -8.367  15.230  1.00  0.05
ATOM   1109  HD2 PRO A  69       0.644  -9.920  14.381  1.00  0.05
ATOM   1110  CA  PRO A  69       2.716  -8.803  12.579  1.00  0.05
ATOM   1111  HA  PRO A  69       3.087  -9.771  12.243  1.00  0.05
ATOM   1112  CB  PRO A  69       1.355  -8.470  11.945  1.00 -0.10
ATOM   1113  HB1 PRO A  69       1.000  -9.301  11.336  1.00  0.05
ATOM   1114  HB2 PRO A  69       1.432  -7.589  11.308  1.00  0.05
ATOM   1115  CG  PRO A  69       0.391  -8.207  13.129  1.00 -0.10
ATOM   1116  HG1 PRO A  69       0.294  -7.137  13.314  1.00  0.05
ATOM   1117  HG2 PRO A  69      -0.600  -8.607  12.913  1.00  0.05
ATOM   1118  C   PRO A  69       3.813  -7.827  12.128  1.00  0.60
ATOM   1119  O   PRO A  69       4.423  -7.999  11.075  1.00 -0.55
ATOM   1120  N   ASN A  70       4.054  -6.787  12.910  1.00 -0.40
ATOM   1121  HN  ASN A  70       3.555  -6.684  13.770  1.00  0.25
ATOM   1122  CA  ASN A  70       5.042  -5.797  12.520  1.00  0.05
ATOM   1123  HA  ASN A  70       5.419  -6.084  11.538  1.00  0.05
ATOM   1124  CB  ASN A  70       4.406  -4.405  12.471  1.00 -0.10
ATOM   1125  HB1 ASN A  70       5.168  -3.666  12.222  1.00  0.05
ATOM   1126  HB2 ASN A  70       3.981  -4.165  13.446  1.00  0.05
ATOM   1127  CG  ASN A  70       3.304  -4.310  11.441  1.00  0.55
ATOM   1128  OD1 ASN A  70       2.132  -4.255  11.785  1.00 -0.55
ATOM   1129  ND2 ASN A  70       3.674  -4.298  10.170  1.00 -0.60
ATOM   1130 HD21 ASN A  70       4.645  -4.351   9.936  1.00  0.30
ATOM   1131 HD22 ASN A  70       2.999  -4.237   9.435  1.00  0.30
ATOM   1132  C   ASN A  70       6.224  -5.798  13.467  1.00  0.60
ATOM   1133  O   ASN A  70       6.939  -4.817  13.585  1.00 -0.55
ATOM   1134  N   LEU A  71       6.418  -6.913  14.147  1.00 -0.40
ATOM   1135  HN  LEU A  71       5.727  -7.635  14.119  1.00  0.25
ATOM   1136  CA  LEU A  71       7.623  -7.101  14.934  1.00  0.05
ATOM   1137  HA  LEU A  71       8.231  -6.204  14.822  1.00  0.05
ATOM   1138  CB  LEU A  71       7.248  -7.325  16.397  1.00 -0.10
ATOM   1139  HB1 LEU A  71       8.110  -7.728  16.927  1.00  0.05
ATOM   1140  HB2 LEU A  71       6.442  -8.056  16.449  1.00  0.05
ATOM   1141  CG  LEU A  71       6.798  -6.035  17.084  1.00 -0.05
ATOM   1142  HG  LEU A  71       6.139  -5.476  16.420  1.00  0.05
ATOM   1143  CD1 LEU A  71       6.066  -6.367  18.372  1.00 -0.15
ATOM   1144 HD11 LEU A  71       6.724  -6.243  19.232  1.00  0.05
ATOM   1145 HD12 LEU A  71       5.725  -7.402  18.355  1.00  0.05
ATOM   1146 HD13 LEU A  71       5.213  -5.702  18.502  1.00  0.05
ATOM   1147  CD2 LEU A  71       8.018  -5.140  17.331  1.00 -0.15
ATOM   1148 HD21 LEU A  71       8.607  -5.032  16.420  1.00  0.05
ATOM   1149 HD22 LEU A  71       8.658  -5.579  18.096  1.00  0.05
ATOM   1150 HD23 LEU A  71       7.699  -4.147  17.646  1.00  0.05
ATOM   1151  C   LEU A  71       8.356  -8.296  14.375  1.00  0.60
ATOM   1152  O   LEU A  71       7.734  -9.326  14.136  1.00 -0.55
ATOM   1153  N   VAL A  72       9.663  -8.151  14.139  1.00 -0.40
ATOM   1154  HN  VAL A  72      10.108  -7.284  14.364  1.00  0.25
ATOM   1155  CA  VAL A  72      10.457  -9.240  13.556  1.00  0.05
ATOM   1156  HA  VAL A  72      10.062  -9.413  12.555  1.00  0.05
ATOM   1157  CB  VAL A  72      11.989  -8.904  13.481  1.00 -0.05
ATOM   1158  HB  VAL A  72      12.512  -9.695  12.944  1.00  0.05
ATOM   1159  CG1 VAL A  72      12.196  -7.581  12.767  1.00 -0.15
ATOM   1160 HG11 VAL A  72      11.689  -6.774  13.296  1.00  0.05
ATOM   1161 HG12 VAL A  72      11.788  -7.630  11.757  1.00  0.05
ATOM   1162 HG13 VAL A  72      13.258  -7.340  12.722  1.00  0.05
ATOM   1163  CG2 VAL A  72      12.602  -8.856  14.859  1.00 -0.15
ATOM   1164 HG21 VAL A  72      12.813  -9.862  15.222  1.00  0.05
ATOM   1165 HG22 VAL A  72      11.915  -8.382  15.560  1.00  0.05
ATOM   1166 HG23 VAL A  72      13.541  -8.303  14.834  1.00  0.05
ATOM   1167  C   VAL A  72      10.267 -10.520  14.368  1.00  0.60
ATOM   1168  O   VAL A  72      10.536 -10.565  15.564  1.00 -0.55
ATOM   1169  N   GLN A  73       9.793 -11.562  13.699  1.00 -0.40
ATOM   1170  HN  GLN A  73       9.778 -11.530  12.700  1.00  0.25
ATOM   1171  CA  GLN A  73       9.293 -12.753  14.377  1.00  0.05
ATOM   1172  HA  GLN A  73       8.884 -12.442  15.338  1.00  0.05
ATOM   1173  CB  GLN A  73       8.216 -13.393  13.502  1.00 -0.10
ATOM   1174  HB1 GLN A  73       8.500 -13.251  12.461  1.00  0.05
ATOM   1175  HB2 GLN A  73       7.281 -12.865  13.679  1.00  0.05
ATOM   1176  CG  GLN A  73       7.970 -14.865  13.723  1.00 -0.10
ATOM   1177  HG1 GLN A  73       7.386 -15.010  14.632  1.00  0.05
ATOM   1178  HG2 GLN A  73       8.921 -15.388  13.824  1.00  0.05
ATOM   1179  CD  GLN A  73       7.206 -15.471  12.555  1.00  0.55
ATOM   1180  OE1 GLN A  73       7.056 -16.688  12.450  1.00 -0.55
ATOM   1181  NE2 GLN A  73       6.723 -14.612  11.664  1.00 -0.60
ATOM   1182 HE21 GLN A  73       6.874 -13.631  11.789  1.00  0.30
ATOM   1183 HE22 GLN A  73       6.209 -14.927  10.867  1.00  0.30
ATOM   1184  C   GLN A  73      10.382 -13.780  14.714  1.00  0.60
ATOM   1185  O   GLN A  73      11.091 -14.262  13.829  1.00 -0.55
ATOM   1186  N   LEU A  74      10.483 -14.109  16.001  1.00 -0.40
ATOM   1187  HN  LEU A  74       9.926 -13.611  16.665  1.00  0.25
ATOM   1188  CA  LEU A  74      11.368 -15.161  16.483  1.00  0.05
ATOM   1189  HA  LEU A  74      12.357 -14.970  16.067  1.00  0.05
ATOM   1190  CB  LEU A  74      11.414 -15.154  18.016  1.00 -0.10
ATOM   1191  HB1 LEU A  74      10.406 -15.359  18.369  1.00  0.05
ATOM   1192  HB2 LEU A  74      11.691 -14.149  18.325  1.00  0.05
ATOM   1193  CG  LEU A  74      12.356 -16.128  18.738  1.00 -0.05
ATOM   1194  HG  LEU A  74      12.299 -17.107  18.263  1.00  0.05
ATOM   1195  CD1 LEU A  74      13.792 -15.624  18.690  1.00 -0.15
ATOM   1196 HD11 LEU A  74      13.875 -14.650  19.172  1.00  0.05
ATOM   1197 HD12 LEU A  74      14.119 -15.517  17.656  1.00  0.05
ATOM   1198 HD13 LEU A  74      14.452 -16.316  19.213  1.00  0.05
ATOM   1199  CD2 LEU A  74      11.899 -16.266  20.178  1.00 -0.15
ATOM   1200 HD21 LEU A  74      10.880 -16.650  20.224  1.00  0.05
ATOM   1201 HD22 LEU A  74      11.916 -15.295  20.673  1.00  0.05
ATOM   1202 HD23 LEU A  74      12.545 -16.961  20.713  1.00  0.05
ATOM   1203  C   LEU A  74      10.878 -16.514  16.001  1.00  0.60
ATOM   1204  O   LEU A  74       9.671 -16.782  15.990  1.00 -0.55
ATOM   1205  N   LEU A  75      11.820 -17.356  15.589  1.00 -0.40
ATOM   1206  HN  LEU A  75      12.774 -17.058  15.608  1.00  0.25
ATOM   1207  CA  LEU A  75      11.510 -18.698  15.110  1.00  0.05
ATOM   1208  HA  LEU A  75      10.427 -18.815  15.149  1.00  0.05
ATOM   1209  CB  LEU A  75      12.022 -18.881  13.683  1.00 -0.10
ATOM   1210  HB1 LEU A  75      11.756 -19.885  13.359  1.00  0.05
ATOM   1211  HB2 LEU A  75      13.107 -18.802  13.705  1.00  0.05
ATOM   1212  CG  LEU A  75      11.499 -17.893  12.632  1.00 -0.05
ATOM   1213  HG  LEU A  75      11.674 -16.869  12.961  1.00  0.05
ATOM   1214  CD1 LEU A  75      12.227 -18.152  11.332  1.00 -0.15
ATOM   1215 HD11 LEU A  75      12.200 -19.212  11.080  1.00  0.05
ATOM   1216 HD12 LEU A  75      13.271 -17.853  11.419  1.00  0.05
ATOM   1217 HD13 LEU A  75      11.754 -17.601  10.519  1.00  0.05
ATOM   1218  CD2 LEU A  75       9.980 -18.043  12.445  1.00 -0.15
ATOM   1219 HD21 LEU A  75       9.456 -17.851  13.381  1.00  0.05
ATOM   1220 HD22 LEU A  75       9.738 -19.057  12.126  1.00  0.05
ATOM   1221 HD23 LEU A  75       9.620 -17.329  11.704  1.00  0.05
ATOM   1222  C   LEU A  75      12.139 -19.749  16.010  1.00  0.60
ATOM   1223  O   LEU A  75      11.647 -20.867  16.108  1.00 -0.55
ATOM   1224  N   GLY A  76      13.237 -19.386  16.658  1.00 -0.40
ATOM   1225  HN  GLY A  76      13.607 -18.466  16.528  1.00  0.25
ATOM   1226  CA  GLY A  76      13.905 -20.310  17.553  1.00 -0.00
ATOM   1227  HA1 GLY A  76      14.165 -21.192  16.968  1.00  0.05
ATOM   1228  HA2 GLY A  76      13.199 -20.556  18.346  1.00  0.05
ATOM   1229  C   GLY A  76      15.163 -19.727  18.166  1.00  0.60
ATOM   1230  O   GLY A  76      15.607 -18.644  17.784  1.00 -0.55
ATOM   1231  N   VAL A  77      15.731 -20.445  19.126  1.00 -0.40
ATOM   1232  HN  VAL A  77      15.288 -21.289  19.429  1.00  0.25
ATOM   1233  CA  VAL A  77      16.980 -20.037  19.749  1.00  0.05
ATOM   1234  HA  VAL A  77      17.446 -19.314  19.080  1.00  0.05
ATOM   1235  CB  VAL A  77      16.749 -19.407  21.149  1.00 -0.05
ATOM   1236  HB  VAL A  77      17.695 -19.038  21.544  1.00  0.05
ATOM   1237  CG1 VAL A  77      15.751 -18.256  21.051  1.00 -0.15
ATOM   1238 HG11 VAL A  77      14.793 -18.608  20.668  1.00  0.05
ATOM   1239 HG12 VAL A  77      16.125 -17.491  20.371  1.00  0.05
ATOM   1240 HG13 VAL A  77      15.581 -17.820  22.035  1.00  0.05
ATOM   1241  CG2 VAL A  77      16.248 -20.464  22.135  1.00 -0.15
ATOM   1242 HG21 VAL A  77      16.974 -21.270  22.237  1.00  0.05
ATOM   1243 HG22 VAL A  77      15.312 -20.896  21.780  1.00  0.05
ATOM   1244 HG23 VAL A  77      16.097 -20.020  23.119  1.00  0.05
ATOM   1245  C   VAL A  77      17.833 -21.279  19.916  1.00  0.60
ATOM   1246  O   VAL A  77      17.332 -22.408  19.849  1.00 -0.55
ATOM   1247  N   CYS A  78      19.129 -21.064  20.106  1.00 -0.40
ATOM   1248  HN  CYS A  78      19.492 -20.143  19.963  1.00  0.25
ATOM   1249  CA  CYS A  78      20.040 -22.126  20.516  1.00  0.05
ATOM   1250  HA  CYS A  78      19.429 -22.999  20.744  1.00  0.05
ATOM   1251  CB  CYS A  78      21.052 -22.454  19.412  1.00  0.10
ATOM   1252  HB1 CYS A  78      21.738 -23.211  19.789  1.00  0.05
ATOM   1253  HB2 CYS A  78      21.614 -21.550  19.182  1.00  0.05
ATOM   1254  SG  CYS A  78      20.365 -23.073  17.858  1.00 -0.30
ATOM   1255  HG  CYS A  78      21.357 -23.314  16.997  1.00  0.10
ATOM   1256  C   CYS A  78      20.784 -21.583  21.719  1.00  0.60
ATOM   1257  O   CYS A  78      21.821 -20.929  21.572  1.00 -0.55
ATOM   1258  N   THR A  79      20.242 -21.839  22.904  1.00 -0.40
ATOM   1259  HN  THR A  79      19.459 -22.458  22.963  1.00  0.25
ATOM   1260  CA  THR A  79      20.769 -21.233  24.116  1.00  0.05
ATOM   1261  HA  THR A  79      21.700 -20.735  23.846  1.00  0.05
ATOM   1262  CB  THR A  79      19.780 -20.232  24.708  1.00  0.15
ATOM   1263  HB  THR A  79      20.201 -19.754  25.593  1.00  0.10
ATOM   1264  OG1 THR A  79      18.588 -20.929  25.089  1.00 -0.65
ATOM   1265  HG1 THR A  79      18.862 -21.673  25.608  1.00  0.40
ATOM   1266  CG2 THR A  79      19.457 -19.139  23.704  1.00 -0.15
ATOM   1267 HG21 THR A  79      19.181 -19.569  22.741  1.00  0.05
ATOM   1268 HG22 THR A  79      20.326 -18.500  23.551  1.00  0.05
ATOM   1269 HG23 THR A  79      18.618 -18.539  24.057  1.00  0.05
ATOM   1270  C   THR A  79      21.061 -22.265  25.188  1.00  0.60
ATOM   1271  O   THR A  79      21.112 -21.935  26.370  1.00 -0.55
ATOM   1272  N   ARG A  80      21.227 -23.518  24.778  1.00 -0.40
ATOM   1273  HN  ARG A  80      21.092 -23.742  23.813  1.00  0.25
ATOM   1274  CA  ARG A  80      21.603 -24.571  25.715  1.00  0.05
ATOM   1275  HA  ARG A  80      21.122 -24.346  26.667  1.00  0.05
ATOM   1276  CB  ARG A  80      21.148 -25.937  25.185  1.00 -0.10
ATOM   1277  HB1 ARG A  80      21.596 -26.711  25.806  1.00  0.05
ATOM   1278  HB2 ARG A  80      21.523 -26.052  24.169  1.00  0.05
ATOM   1279  CG  ARG A  80      19.633 -26.153  25.165  1.00 -0.10
ATOM   1280  HG1 ARG A  80      19.183 -25.526  24.395  1.00  0.05
ATOM   1281  HG2 ARG A  80      19.209 -25.868  26.128  1.00  0.05
ATOM   1282  CD  ARG A  80      19.322 -27.614  24.881  1.00 -0.00
ATOM   1283  HD1 ARG A  80      19.803 -28.247  25.626  1.00  0.05
ATOM   1284  HD2 ARG A  80      19.664 -27.878  23.881  1.00  0.05
ATOM   1285  NE  ARG A  80      17.899 -27.933  24.927  1.00 -0.40
ATOM   1286  HE  ARG A  80      17.437 -27.884  25.812  1.00  0.30
ATOM   1287  CZ  ARG A  80      17.176 -28.285  23.867  1.00  0.50
ATOM   1288  NH1 ARG A  80      17.746 -28.358  22.669  1.00 -0.45
ATOM   1289 HH11 ARG A  80      18.718 -28.148  22.564  1.00  0.35
ATOM   1290 HH12 ARG A  80      17.203 -28.623  21.872  1.00  0.35
ATOM   1291  NH2 ARG A  80      15.882 -28.583  24.003  1.00 -0.45
ATOM   1292 HH21 ARG A  80      15.452 -28.542  24.905  1.00  0.35
ATOM   1293 HH22 ARG A  80      15.343 -28.847  23.203  1.00  0.35
ATOM   1294  C   ARG A  80      23.118 -24.567  25.936  1.00  0.60
ATOM   1295  O   ARG A  80      23.594 -24.754  27.050  1.00 -0.55
ATOM   1296  N   GLU A  81      23.878 -24.361  24.867  1.00 -0.40
ATOM   1297  HN  GLU A  81      23.445 -24.284  23.969  1.00  0.25
ATOM   1298  CA  GLU A  81      25.325 -24.245  24.972  1.00  0.05
ATOM   1299  HA  GLU A  81      25.539 -23.771  25.929  1.00  0.05
ATOM   1300  CB  GLU A  81      26.003 -25.622  24.891  1.00 -0.10
ATOM   1301  HB1 GLU A  81      26.871 -25.612  25.548  1.00  0.05
ATOM   1302  HB2 GLU A  81      26.346 -25.772  23.869  1.00  0.05
ATOM   1303  CG  GLU A  81      25.129 -26.806  25.277  1.00 -0.25
ATOM   1304  HG1 GLU A  81      24.242 -26.446  25.799  1.00  0.05
ATOM   1305  HG2 GLU A  81      25.688 -27.468  25.938  1.00  0.05
ATOM   1306  CD  GLU A  81      24.672 -27.617  24.071  1.00  0.35
ATOM   1307  OE1 GLU A  81      23.773 -27.141  23.338  1.00 -0.60
ATOM   1308  OE2 GLU A  81      25.213 -28.729  23.855  1.00 -0.60
ATOM   1309  C   GLU A  81      25.845 -23.383  23.832  1.00  0.60
ATOM   1310  O   GLU A  81      25.202 -23.238  22.792  1.00 -0.55
ATOM   1311  N   PRO A  82      27.036 -22.816  24.012  1.00 -0.25
ATOM   1312  CD  PRO A  82      27.837 -22.926  25.241  1.00  0.00
ATOM   1313  HD1 PRO A  82      28.429 -23.840  25.239  1.00  0.05
ATOM   1314  HD2 PRO A  82      27.198 -22.922  26.123  1.00  0.05
ATOM   1315  CA  PRO A  82      27.694 -21.991  22.991  1.00  0.05
ATOM   1316  HA  PRO A  82      27.051 -21.164  22.692  1.00  0.05
ATOM   1317  CB  PRO A  82      28.961 -21.493  23.696  1.00 -0.10
ATOM   1318  HB1 PRO A  82      29.136 -20.438  23.484  1.00  0.05
ATOM   1319  HB2 PRO A  82      29.835 -22.056  23.370  1.00  0.05
ATOM   1320  CG  PRO A  82      28.695 -21.712  25.175  1.00 -0.10
ATOM   1321  HG1 PRO A  82      29.627 -21.865  25.719  1.00  0.05
ATOM   1322  HG2 PRO A  82      28.185 -20.852  25.609  1.00  0.05
ATOM   1323  C   PRO A  82      28.020 -22.815  21.737  1.00  0.60
ATOM   1324  O   PRO A  82      28.304 -24.008  21.827  1.00 -0.55
ATOM   1325  N   PRO A  83      27.972 -22.190  20.551  1.00 -0.25
ATOM   1326  CD  PRO A  83      28.507 -22.822  19.339  1.00  0.00
ATOM   1327  HD1 PRO A  83      27.742 -23.415  18.838  1.00  0.05
ATOM   1328  HD2 PRO A  83      29.353 -23.466  19.576  1.00  0.05
ATOM   1329  CA  PRO A  83      27.547 -20.808  20.294  1.00  0.05
ATOM   1330  HA  PRO A  83      28.053 -20.120  20.972  1.00  0.05
ATOM   1331  CB  PRO A  83      27.953 -20.560  18.842  1.00 -0.10
ATOM   1332  HB1 PRO A  83      28.415 -19.579  18.730  1.00  0.05
ATOM   1333  HB2 PRO A  83      27.086 -20.605  18.183  1.00  0.05
ATOM   1334  CG  PRO A  83      28.920 -21.641  18.520  1.00 -0.10
ATOM   1335  HG1 PRO A  83      28.889 -21.881  17.457  1.00  0.05
ATOM   1336  HG2 PRO A  83      29.936 -21.335  18.771  1.00  0.05
ATOM   1337  C   PRO A  83      26.044 -20.616  20.479  1.00  0.60
ATOM   1338  O   PRO A  83      25.237 -21.477  20.119  1.00 -0.55
ATOM   1339  N   PHE A  84      25.682 -19.470  21.035  1.00 -0.40
ATOM   1340  HN  PHE A  84      26.391 -18.825  21.321  1.00  0.25
ATOM   1341  CA  PHE A  84      24.290 -19.123  21.241  1.00  0.05
ATOM   1342  HA  PHE A  84      23.752 -20.042  21.473  1.00  0.05
ATOM   1343  CB  PHE A  84      24.189 -18.123  22.395  1.00 -0.10
ATOM   1344  HB1 PHE A  84      23.242 -17.589  22.320  1.00  0.05
ATOM   1345  HB2 PHE A  84      25.006 -17.407  22.316  1.00  0.05
ATOM   1346  CG  PHE A  84      24.258 -18.763  23.759  1.00  0.00
ATOM   1347  CD1 PHE A  84      23.896 -20.091  23.934  1.00 -0.13
ATOM   1348  HD1 PHE A  84      23.584 -20.671  23.078  1.00  0.13
ATOM   1349  CD2 PHE A  84      24.661 -18.035  24.864  1.00 -0.13
ATOM   1350  HD2 PHE A  84      24.952 -17.001  24.748  1.00  0.13
ATOM   1351  CE1 PHE A  84      23.927 -20.688  25.184  1.00 -0.13
ATOM   1352  HE1 PHE A  84      23.640 -21.723  25.298  1.00  0.13
ATOM   1353  CE2 PHE A  84      24.695 -18.623  26.123  1.00 -0.13
ATOM   1354  HE2 PHE A  84      25.009 -18.046  26.980  1.00  0.13
ATOM   1355  CZ  PHE A  84      24.324 -19.957  26.278  1.00 -0.13
ATOM   1356  HZ  PHE A  84      24.348 -20.416  27.256  1.00  0.13
ATOM   1357  C   PHE A  84      23.716 -18.533  19.963  1.00  0.60
ATOM   1358  O   PHE A  84      24.357 -17.710  19.316  1.00 -0.55
ATOM   1359  N   TYR A  85      22.520 -18.978  19.589  1.00 -0.40
ATOM   1360  HN  TYR A  85      22.079 -19.697  20.126  1.00  0.25
ATOM   1361  CA  TYR A  85      21.835 -18.445  18.416  1.00  0.05
ATOM   1362  HA  TYR A  85      22.477 -17.669  18.000  1.00  0.05
ATOM   1363  CB  TYR A  85      21.566 -19.523  17.375  1.00 -0.10
ATOM   1364  HB1 TYR A  85      20.861 -19.122  16.649  1.00  0.05
ATOM   1365  HB2 TYR A  85      21.111 -20.373  17.880  1.00  0.05
ATOM   1366  CG  TYR A  85      22.744 -20.049  16.601  1.00  0.00
ATOM   1367  CD1 TYR A  85      24.034 -19.575  16.806  1.00 -0.13
ATOM   1368  HD1 TYR A  85      24.210 -18.810  17.548  1.00  0.13
ATOM   1369  CE1 TYR A  85      25.104 -20.077  16.064  1.00 -0.13
ATOM   1370  HE1 TYR A  85      26.104 -19.705  16.228  1.00  0.13
ATOM   1371  CD2 TYR A  85      22.557 -21.030  15.645  1.00 -0.13
ATOM   1372  HD2 TYR A  85      21.562 -21.414  15.472  1.00  0.13
ATOM   1373  CE2 TYR A  85      23.604 -21.529  14.909  1.00 -0.13
ATOM   1374  HE2 TYR A  85      23.429 -22.294  14.167  1.00  0.13
ATOM   1375  CZ  TYR A  85      24.870 -21.054  15.119  1.00  0.25
ATOM   1376  OH  TYR A  85      25.886 -21.587  14.360  1.00 -0.65
ATOM   1377  HH  TYR A  85      26.695 -21.566  14.855  1.00  0.40
ATOM   1378  C   TYR A  85      20.482 -17.875  18.806  1.00  0.60
ATOM   1379  O   TYR A  85      19.814 -18.375  19.717  1.00 -0.55
ATOM   1380  N   ILE A  86      20.087 -16.831  18.087  1.00 -0.40
ATOM   1381  HN  ILE A  86      20.779 -16.296  17.603  1.00  0.25
ATOM   1382  CA  ILE A  86      18.688 -16.431  17.972  1.00  0.05
ATOM   1383  HA  ILE A  86      18.100 -17.170  18.516  1.00  0.05
ATOM   1384  CB  ILE A  86      18.447 -15.008  18.558  1.00 -0.05
ATOM   1385  HB  ILE A  86      19.125 -14.297  18.086  1.00  0.05
ATOM   1386  CG2 ILE A  86      17.002 -14.582  18.310  1.00 -0.15
ATOM   1387 HG21 ILE A  86      16.309 -15.276  18.785  1.00  0.05
ATOM   1388 HG22 ILE A  86      16.790 -14.573  17.241  1.00  0.05
ATOM   1389 HG23 ILE A  86      16.825 -13.591  18.727  1.00  0.05
ATOM   1390  CG1 ILE A  86      18.772 -15.004  20.058  1.00 -0.10
ATOM   1391 HG11 ILE A  86      19.732 -15.497  20.202  1.00  0.05
ATOM   1392 HG12 ILE A  86      18.008 -15.582  20.576  1.00  0.05
ATOM   1393  CD1 ILE A  86      18.842 -13.615  20.697  1.00 -0.15
ATOM   1394 HD11 ILE A  86      17.889 -13.095  20.594  1.00  0.05
ATOM   1395 HD12 ILE A  86      19.608 -13.014  20.208  1.00  0.05
ATOM   1396 HD13 ILE A  86      19.066 -13.701  21.760  1.00  0.05
ATOM   1397  C   ILE A  86      18.350 -16.419  16.484  1.00  0.60
ATOM   1398  O   ILE A  86      19.076 -15.829  15.683  1.00 -0.55
ATOM   1399  N   ILE A  87      17.247 -17.074  16.132  1.00 -0.40
ATOM   1400  HN  ILE A  87      16.667 -17.455  16.852  1.00  0.25
ATOM   1401  CA  ILE A  87      16.849 -17.259  14.742  1.00  0.05
ATOM   1402  HA  ILE A  87      17.629 -16.813  14.125  1.00  0.05
ATOM   1403  CB  ILE A  87      16.676 -18.771  14.394  1.00 -0.05
ATOM   1404  HB  ILE A  87      15.973 -19.229  15.089  1.00  0.05
ATOM   1405  CG2 ILE A  87      16.164 -18.916  12.983  1.00 -0.15
ATOM   1406 HG21 ILE A  87      16.765 -18.324  12.292  1.00  0.05
ATOM   1407 HG22 ILE A  87      15.134 -18.566  12.919  1.00  0.05
ATOM   1408 HG23 ILE A  87      16.217 -19.958  12.668  1.00  0.05
ATOM   1409  CG1 ILE A  87      17.995 -19.520  14.548  1.00 -0.10
ATOM   1410 HG11 ILE A  87      18.813 -18.818  14.392  1.00  0.05
ATOM   1411 HG12 ILE A  87      18.050 -20.288  13.778  1.00  0.05
ATOM   1412  CD1 ILE A  87      18.173 -20.169  15.880  1.00 -0.15
ATOM   1413 HD11 ILE A  87      17.382 -20.896  16.063  1.00  0.05
ATOM   1414 HD12 ILE A  87      18.133 -19.421  16.672  1.00  0.05
ATOM   1415 HD13 ILE A  87      19.128 -20.693  15.919  1.00  0.05
ATOM   1416  C   ILE A  87      15.509 -16.576  14.464  1.00  0.60
ATOM   1417  O   ILE A  87      14.491 -16.939  15.054  1.00 -0.55
ATOM   1418  N   THR A  88      15.497 -15.615  13.547  1.00 -0.40
ATOM   1419  HN  THR A  88      16.347 -15.364  13.084  1.00  0.25
ATOM   1420  CA  THR A  88      14.255 -14.921  13.207  1.00  0.05
ATOM   1421  HA  THR A  88      13.458 -15.400  13.776  1.00  0.05
ATOM   1422  CB  THR A  88      14.326 -13.396  13.550  1.00  0.15
ATOM   1423  HB  THR A  88      13.349 -12.931  13.415  1.00  0.10
ATOM   1424  OG1 THR A  88      15.259 -12.745  12.679  1.00 -0.65
ATOM   1425  HG1 THR A  88      14.943 -12.875  11.795  1.00  0.40
ATOM   1426  CG2 THR A  88      14.759 -13.184  15.008  1.00 -0.15
ATOM   1427 HG21 THR A  88      15.743 -13.618  15.185  1.00  0.05
ATOM   1428 HG22 THR A  88      14.052 -13.665  15.684  1.00  0.05
ATOM   1429 HG23 THR A  88      14.815 -12.119  15.233  1.00  0.05
ATOM   1430  C   THR A  88      13.978 -15.076  11.721  1.00  0.60
ATOM   1431  O   THR A  88      14.861 -15.495  10.956  1.00 -0.55
ATOM   1432  N   GLU A  89      12.753 -14.737  11.319  1.00 -0.40
ATOM   1433  HN  GLU A  89      12.071 -14.487  12.006  1.00  0.25
ATOM   1434  CA  GLU A  89      12.377 -14.719   9.913  1.00  0.05
ATOM   1435  HA  GLU A  89      12.463 -15.741   9.546  1.00  0.05
ATOM   1436  CB  GLU A  89      10.945 -14.201   9.728  1.00 -0.10
ATOM   1437  HB1 GLU A  89      10.294 -14.698  10.446  1.00  0.05
ATOM   1438  HB2 GLU A  89      10.605 -14.455   8.725  1.00  0.05
ATOM   1439  CG  GLU A  89      10.833 -12.706   9.919  1.00 -0.25
ATOM   1440  HG1 GLU A  89      11.365 -12.197   9.115  1.00  0.05
ATOM   1441  HG2 GLU A  89      11.279 -12.428  10.874  1.00  0.05
ATOM   1442  CD  GLU A  89       9.397 -12.224   9.912  1.00  0.35
ATOM   1443  OE1 GLU A  89       8.646 -12.600   8.995  1.00 -0.60
ATOM   1444  OE2 GLU A  89       9.017 -11.469  10.825  1.00 -0.60
ATOM   1445  C   GLU A  89      13.326 -13.767   9.224  1.00  0.60
ATOM   1446  O   GLU A  89      13.904 -12.895   9.861  1.00 -0.55
ATOM   1447  N   PHE A  90      13.482 -13.932   7.921  1.00 -0.40
ATOM   1448  HN  PHE A  90      12.964 -14.646   7.451  1.00  0.25
ATOM   1449  CA  PHE A  90      14.390 -13.096   7.167  1.00  0.05
ATOM   1450  HA  PHE A  90      15.080 -12.639   7.876  1.00  0.05
ATOM   1451  CB  PHE A  90      15.139 -13.946   6.151  1.00 -0.10
ATOM   1452  HB1 PHE A  90      14.424 -14.365   5.444  1.00  0.05
ATOM   1453  HB2 PHE A  90      15.640 -14.761   6.672  1.00  0.05
ATOM   1454  CG  PHE A  90      16.172 -13.188   5.372  1.00  0.00
ATOM   1455  CD1 PHE A  90      17.358 -12.795   5.970  1.00 -0.13
ATOM   1456  HD1 PHE A  90      17.531 -13.022   7.012  1.00  0.13
ATOM   1457  CD2 PHE A  90      15.965 -12.884   4.028  1.00 -0.13
ATOM   1458  HD2 PHE A  90      15.043 -13.181   3.551  1.00  0.13
ATOM   1459  CE1 PHE A  90      18.327 -12.113   5.248  1.00 -0.13
ATOM   1460  HE1 PHE A  90      19.247 -11.811   5.727  1.00  0.13
ATOM   1461  CE2 PHE A  90      16.925 -12.207   3.295  1.00 -0.13
ATOM   1462  HE2 PHE A  90      16.753 -11.981   2.253  1.00  0.13
ATOM   1463  CZ  PHE A  90      18.110 -11.820   3.906  1.00 -0.13
ATOM   1464  HZ  PHE A  90      18.863 -11.292   3.340  1.00  0.13
ATOM   1465  C   PHE A  90      13.600 -11.993   6.464  1.00  0.60
ATOM   1466  O   PHE A  90      12.543 -12.255   5.885  1.00 -0.55
ATOM   1467  N   MET A  91      14.109 -10.764   6.527  1.00 -0.40
ATOM   1468  HN  MET A  91      14.952 -10.612   7.043  1.00  0.25
ATOM   1469  CA  MET A  91      13.469  -9.637   5.864  1.00  0.05
ATOM   1470  HA  MET A  91      12.508  -9.985   5.486  1.00  0.05
ATOM   1471  CB  MET A  91      13.279  -8.492   6.848  1.00 -0.10
ATOM   1472  HB1 MET A  91      12.841  -7.642   6.326  1.00  0.05
ATOM   1473  HB2 MET A  91      14.251  -8.191   7.238  1.00  0.05
ATOM   1474  CG  MET A  91      12.385  -8.880   7.997  1.00 -0.05
ATOM   1475  HG1 MET A  91      12.351  -8.076   8.732  1.00  0.05
ATOM   1476  HG2 MET A  91      12.764  -9.781   8.478  1.00  0.05
ATOM   1477  SD  MET A  91      10.723  -9.192   7.387  1.00 -0.10
ATOM   1478  CE  MET A  91      10.137  -7.527   7.143  1.00 -0.10
ATOM   1479  HE1 MET A  91      10.525  -7.139   6.201  1.00  0.05
ATOM   1480  HE2 MET A  91      10.487  -6.888   7.954  1.00  0.05
ATOM   1481  HE3 MET A  91       9.048  -7.520   7.100  1.00  0.05
ATOM   1482  C   MET A  91      14.300  -9.181   4.689  1.00  0.60
ATOM   1483  O   MET A  91      15.424  -8.699   4.842  1.00 -0.55
ATOM   1484  N   THR A  92      13.715  -9.305   3.510  1.00 -0.40
ATOM   1485  HN  THR A  92      12.717  -9.343   3.465  1.00  0.25
ATOM   1486  CA  THR A  92      14.480  -9.387   2.283  1.00  0.05
ATOM   1487  HA  THR A  92      15.381  -9.960   2.500  1.00  0.05
ATOM   1488  CB  THR A  92      13.649 -10.073   1.186  1.00  0.15
ATOM   1489  HB  THR A  92      13.043 -10.873   1.610  1.00  0.10
ATOM   1490  OG1 THR A  92      14.529 -10.638   0.214  1.00 -0.65
ATOM   1491  HG1 THR A  92      15.141  -9.956  -0.029  1.00  0.40
ATOM   1492  CG2 THR A  92      12.731  -9.072   0.504  1.00 -0.15
ATOM   1493 HG21 THR A  92      13.306  -8.372  -0.102  1.00  0.05
ATOM   1494 HG22 THR A  92      12.180  -8.498   1.249  1.00  0.05
ATOM   1495 HG23 THR A  92      12.031  -9.589  -0.152  1.00  0.05
ATOM   1496  C   THR A  92      15.029  -8.066   1.736  1.00  0.60
ATOM   1497  O   THR A  92      15.948  -8.080   0.929  1.00 -0.55
ATOM   1498  N   TYR A  93      14.483  -6.930   2.160  1.00 -0.40
ATOM   1499  HN  TYR A  93      13.708  -6.955   2.792  1.00  0.25
ATOM   1500  CA  TYR A  93      15.014  -5.646   1.704  1.00  0.05
ATOM   1501  HA  TYR A  93      15.688  -5.853   0.873  1.00  0.05
ATOM   1502  CB  TYR A  93      13.879  -4.718   1.261  1.00 -0.10
ATOM   1503  HB1 TYR A  93      14.260  -3.703   1.155  1.00  0.05
ATOM   1504  HB2 TYR A  93      13.091  -4.722   2.014  1.00  0.05
ATOM   1505  CG  TYR A  93      13.289  -5.146  -0.049  1.00  0.00
ATOM   1506  CD1 TYR A  93      13.939  -4.870  -1.243  1.00 -0.13
ATOM   1507  HD1 TYR A  93      14.840  -4.274  -1.233  1.00  0.13
ATOM   1508  CE1 TYR A  93      13.449  -5.348  -2.449  1.00 -0.13
ATOM   1509  HE1 TYR A  93      13.965  -5.125  -3.371  1.00  0.13
ATOM   1510  CD2 TYR A  93      12.127  -5.904  -0.089  1.00 -0.13
ATOM   1511  HD2 TYR A  93      11.603  -6.119   0.830  1.00  0.13
ATOM   1512  CE2 TYR A  93      11.628  -6.389  -1.284  1.00 -0.13
ATOM   1513  HE2 TYR A  93      10.724  -6.979  -1.295  1.00  0.13
ATOM   1514  CZ  TYR A  93      12.293  -6.114  -2.465  1.00  0.25
ATOM   1515  OH  TYR A  93      11.819  -6.635  -3.657  1.00 -0.65
ATOM   1516  HH  TYR A  93      11.362  -7.448  -3.487  1.00  0.40
ATOM   1517  C   TYR A  93      15.899  -4.918   2.708  1.00  0.60
ATOM   1518  O   TYR A  93      16.261  -3.767   2.487  1.00 -0.55
ATOM   1519  N   GLY A  94      16.246  -5.585   3.803  1.00 -0.40
ATOM   1520  HN  GLY A  94      15.897  -6.510   3.953  1.00  0.25
ATOM   1521  CA  GLY A  94      17.128  -4.976   4.780  1.00 -0.00
ATOM   1522  HA1 GLY A  94      17.994  -4.594   4.240  1.00  0.05
ATOM   1523  HA2 GLY A  94      17.415  -5.755   5.486  1.00  0.05
ATOM   1524  C   GLY A  94      16.460  -3.841   5.527  1.00  0.60
ATOM   1525  O   GLY A  94      15.230  -3.779   5.605  1.00 -0.55
ATOM   1526  N   ASN A  95      17.270  -2.933   6.067  1.00 -0.40
ATOM   1527  HN  ASN A  95      18.236  -2.920   5.808  1.00  0.25
ATOM   1528  CA  ASN A  95      16.773  -1.964   7.024  1.00  0.05
ATOM   1529  HA  ASN A  95      15.954  -2.436   7.567  1.00  0.05
ATOM   1530  CB  ASN A  95      17.890  -1.542   7.988  1.00 -0.10
ATOM   1531  HB1 ASN A  95      18.420  -2.428   8.337  1.00  0.05
ATOM   1532  HB2 ASN A  95      17.453  -1.028   8.844  1.00  0.05
ATOM   1533  CG  ASN A  95      18.899  -0.615   7.351  1.00  0.55
ATOM   1534  OD1 ASN A  95      18.703   0.604   7.335  1.00 -0.55
ATOM   1535  ND2 ASN A  95      19.991  -1.179   6.827  1.00 -0.60
ATOM   1536 HD21 ASN A  95      19.984  -2.152   6.595  1.00  0.30
ATOM   1537 HD22 ASN A  95      20.820  -0.646   6.661  1.00  0.30
ATOM   1538  C   ASN A  95      16.148  -0.754   6.342  1.00  0.60
ATOM   1539  O   ASN A  95      16.392  -0.487   5.167  1.00 -0.55
ATOM   1540  N   LEU A  96      15.313  -0.041   7.092  1.00 -0.40
ATOM   1541  HN  LEU A  96      15.274  -0.221   8.075  1.00  0.25
ATOM   1542  CA  LEU A  96      14.447   1.001   6.527  1.00  0.05
ATOM   1543  HA  LEU A  96      13.970   0.585   5.640  1.00  0.05
ATOM   1544  CB  LEU A  96      13.400   1.417   7.565  1.00 -0.10
ATOM   1545  HB1 LEU A  96      13.923   1.760   8.456  1.00  0.05
ATOM   1546  HB2 LEU A  96      12.815   0.537   7.828  1.00  0.05
ATOM   1547  CG  LEU A  96      12.440   2.511   7.129  1.00 -0.05
ATOM   1548  HG  LEU A  96      12.963   3.466   7.087  1.00  0.05
ATOM   1549  CD1 LEU A  96      11.885   2.174   5.773  1.00 -0.15
ATOM   1550 HD11 LEU A  96      11.506   1.152   5.755  1.00  0.05
ATOM   1551 HD12 LEU A  96      12.664   2.258   5.016  1.00  0.05
ATOM   1552 HD13 LEU A  96      11.061   2.843   5.527  1.00  0.05
ATOM   1553  CD2 LEU A  96      11.321   2.648   8.157  1.00 -0.15
ATOM   1554 HD21 LEU A  96      11.726   2.905   9.136  1.00  0.05
ATOM   1555 HD22 LEU A  96      10.781   1.706   8.253  1.00  0.05
ATOM   1556 HD23 LEU A  96      10.631   3.438   7.860  1.00  0.05
ATOM   1557  C   LEU A  96      15.240   2.223   6.073  1.00  0.60
ATOM   1558  O   LEU A  96      14.940   2.833   5.053  1.00 -0.55
ATOM   1559  N   LEU A  97      16.277   2.564   6.823  1.00 -0.40
ATOM   1560  HN  LEU A  97      16.517   2.009   7.619  1.00  0.25
ATOM   1561  CA  LEU A  97      17.063   3.733   6.497  1.00  0.05
ATOM   1562  HA  LEU A  97      16.385   4.586   6.479  1.00  0.05
ATOM   1563  CB  LEU A  97      18.151   3.934   7.530  1.00 -0.10
ATOM   1564  HB1 LEU A  97      18.833   3.084   7.535  1.00  0.05
ATOM   1565  HB2 LEU A  97      17.718   4.029   8.526  1.00  0.05
ATOM   1566  CG  LEU A  97      18.893   5.209   7.148  1.00 -0.05
ATOM   1567  HG  LEU A  97      19.373   5.089   6.177  1.00  0.05
ATOM   1568  CD1 LEU A  97      17.867   6.347   7.095  1.00 -0.15
ATOM   1569 HD11 LEU A  97      17.151   6.259   7.912  1.00  0.05
ATOM   1570 HD12 LEU A  97      17.313   6.311   6.157  1.00  0.05
ATOM   1571 HD13 LEU A  97      18.368   7.310   7.188  1.00  0.05
ATOM   1572  CD2 LEU A  97      19.996   5.512   8.145  1.00 -0.15
ATOM   1573 HD21 LEU A  97      20.719   4.697   8.180  1.00  0.05
ATOM   1574 HD22 LEU A  97      19.577   5.634   9.144  1.00  0.05
ATOM   1575 HD23 LEU A  97      20.526   6.420   7.856  1.00  0.05
ATOM   1576  C   LEU A  97      17.694   3.661   5.115  1.00  0.60
ATOM   1577  O   LEU A  97      17.591   4.619   4.349  1.00 -0.55
ATOM   1578  N   ASP A  98      18.336   2.535   4.792  1.00 -0.40
ATOM   1579  HN  ASP A  98      18.384   1.795   5.462  1.00  0.25
ATOM   1580  CA  ASP A  98      18.974   2.354   3.479  1.00  0.05
ATOM   1581  HA  ASP A  98      19.506   3.277   3.249  1.00  0.05
ATOM   1582  CB  ASP A  98      19.942   1.166   3.506  1.00 -0.25
ATOM   1583  HB1 ASP A  98      20.326   0.987   2.502  1.00  0.05
ATOM   1584  HB2 ASP A  98      19.416   0.276   3.851  1.00  0.05
ATOM   1585  CG  ASP A  98      21.116   1.404   4.423  1.00  0.35
ATOM   1586  OD1 ASP A  98      21.487   2.578   4.605  1.00 -0.60
ATOM   1587  OD2 ASP A  98      21.667   0.426   4.965  1.00 -0.60
ATOM   1588  C   ASP A  98      17.953   2.119   2.383  1.00  0.60
ATOM   1589  O   ASP A  98      18.098   2.602   1.269  1.00 -0.55
ATOM   1590  N   TYR A  99      16.918   1.356   2.704  1.00 -0.40
ATOM   1591  HN  TYR A  99      16.917   0.872   3.579  1.00  0.25
ATOM   1592  CA  TYR A  99      15.789   1.212   1.806  1.00  0.05
ATOM   1593  HA  TYR A  99      16.132   0.647   0.940  1.00  0.05
ATOM   1594  CB  TYR A  99      14.645   0.480   2.513  1.00 -0.10
ATOM   1595  HB1 TYR A  99      14.261   1.109   3.315  1.00  0.05
ATOM   1596  HB2 TYR A  99      15.026  -0.446   2.942  1.00  0.05
ATOM   1597  CG  TYR A  99      13.504   0.138   1.599  1.00  0.00
ATOM   1598  CD1 TYR A  99      13.650  -0.834   0.619  1.00 -0.13
ATOM   1599  HD1 TYR A  99      14.601  -1.332   0.501  1.00  0.13
ATOM   1600  CE1 TYR A  99      12.602  -1.173  -0.204  1.00 -0.13
ATOM   1601  HE1 TYR A  99      12.731  -1.934  -0.960  1.00  0.13
ATOM   1602  CD2 TYR A  99      12.270   0.774   1.725  1.00 -0.13
ATOM   1603  HD2 TYR A  99      12.143   1.539   2.477  1.00  0.13
ATOM   1604  CE2 TYR A  99      11.206   0.445   0.906  1.00 -0.13
ATOM   1605  HE2 TYR A  99      10.255   0.944   1.018  1.00  0.13
ATOM   1606  CZ  TYR A  99      11.375  -0.533  -0.060  1.00  0.25
ATOM   1607  OH  TYR A  99      10.323  -0.889  -0.880  1.00 -0.65
ATOM   1608  HH  TYR A  99      10.611  -0.884  -1.783  1.00  0.40
ATOM   1609  C   TYR A  99      15.302   2.572   1.337  1.00  0.60
ATOM   1610  O   TYR A  99      15.018   2.764   0.176  1.00 -0.55
ATOM   1611  N   LEU A 100      15.189   3.523   2.242  1.00 -0.40
ATOM   1612  HN  LEU A 100      15.444   3.339   3.191  1.00  0.25
ATOM   1613  CA  LEU A 100      14.692   4.847   1.862  1.00  0.05
ATOM   1614  HA  LEU A 100      13.793   4.700   1.264  1.00  0.05
ATOM   1615  CB  LEU A 100      14.384   5.657   3.119  1.00 -0.10
ATOM   1616  HB1 LEU A 100      14.374   6.713   2.853  1.00  0.05
ATOM   1617  HB2 LEU A 100      15.184   5.492   3.839  1.00  0.05
ATOM   1618  CG  LEU A 100      13.059   5.317   3.788  1.00 -0.05
ATOM   1619  HG  LEU A 100      12.954   4.236   3.873  1.00  0.05
ATOM   1620  CD1 LEU A 100      13.019   5.944   5.159  1.00 -0.15
ATOM   1621 HD11 LEU A 100      13.113   7.028   5.090  1.00  0.05
ATOM   1622 HD12 LEU A 100      13.843   5.572   5.767  1.00  0.05
ATOM   1623 HD13 LEU A 100      12.072   5.719   5.649  1.00  0.05
ATOM   1624  CD2 LEU A 100      11.918   5.825   2.911  1.00 -0.15
ATOM   1625 HD21 LEU A 100      11.952   5.358   1.926  1.00  0.05
ATOM   1626 HD22 LEU A 100      11.999   6.903   2.776  1.00  0.05
ATOM   1627 HD23 LEU A 100      10.957   5.583   3.366  1.00  0.05
ATOM   1628  C   LEU A 100      15.689   5.615   1.000  1.00  0.60
ATOM   1629  O   LEU A 100      15.312   6.317   0.057  1.00 -0.55
ATOM   1630  N   ARG A 101      16.967   5.479   1.337  1.00 -0.40
ATOM   1631  HN  ARG A 101      17.205   4.875   2.097  1.00  0.25
ATOM   1632  CA  ARG A 101      18.034   6.185   0.631  1.00  0.05
ATOM   1633  HA  ARG A 101      17.745   7.234   0.568  1.00  0.05
ATOM   1634  CB  ARG A 101      19.348   6.029   1.391  1.00 -0.10
ATOM   1635  HB1 ARG A 101      20.142   6.540   0.848  1.00  0.05
ATOM   1636  HB2 ARG A 101      19.604   4.972   1.456  1.00  0.05
ATOM   1637  CG  ARG A 101      19.243   6.598   2.766  1.00 -0.10
ATOM   1638  HG1 ARG A 101      18.532   6.003   3.337  1.00  0.05
ATOM   1639  HG2 ARG A 101      18.860   7.615   2.695  1.00  0.05
ATOM   1640  CD  ARG A 101      20.543   6.626   3.500  1.00 -0.00
ATOM   1641  HD1 ARG A 101      21.357   6.918   2.837  1.00  0.05
ATOM   1642  HD2 ARG A 101      20.752   5.659   3.956  1.00  0.05
ATOM   1643  NE  ARG A 101      20.477   7.612   4.574  1.00 -0.40
ATOM   1644  HE  ARG A 101      19.667   8.195   4.623  1.00  0.30
ATOM   1645  CZ  ARG A 101      21.420   7.787   5.491  1.00  0.50
ATOM   1646  NH1 ARG A 101      22.506   7.032   5.464  1.00 -0.45
ATOM   1647 HH11 ARG A 101      22.613   6.334   4.755  1.00  0.35
ATOM   1648 HH12 ARG A 101      23.220   7.159   6.152  1.00  0.35
ATOM   1649  NH2 ARG A 101      21.288   8.730   6.418  1.00 -0.45
ATOM   1650 HH21 ARG A 101      20.475   9.312   6.427  1.00  0.35
ATOM   1651 HH22 ARG A 101      22.002   8.858   7.107  1.00  0.35
ATOM   1652  C   ARG A 101      18.208   5.699  -0.787  1.00  0.60
ATOM   1653  O   ARG A 101      18.705   6.429  -1.640  1.00 -0.55
ATOM   1654  N   GLU A 102      17.791   4.465  -1.046  1.00 -0.40
ATOM   1655  HN  GLU A 102      17.295   3.953  -0.345  1.00  0.25
ATOM   1656  CA  GLU A 102      18.050   3.853  -2.342  1.00  0.05
ATOM   1657  HA  GLU A 102      18.722   4.513  -2.890  1.00  0.05
ATOM   1658  CB  GLU A 102      18.686   2.477  -2.131  1.00 -0.10
ATOM   1659  HB1 GLU A 102      18.977   2.070  -3.099  1.00  0.05
ATOM   1660  HB2 GLU A 102      17.947   1.811  -1.688  1.00  0.05
ATOM   1661  CG  GLU A 102      19.919   2.526  -1.222  1.00 -0.25
ATOM   1662  HG1 GLU A 102      19.646   2.992  -0.276  1.00  0.05
ATOM   1663  HG2 GLU A 102      20.694   3.122  -1.704  1.00  0.05
ATOM   1664  CD  GLU A 102      20.511   1.155  -0.912  1.00  0.35
ATOM   1665  OE1 GLU A 102      19.886   0.131  -1.275  1.00 -0.60
ATOM   1666  OE2 GLU A 102      21.608   1.108  -0.301  1.00 -0.60
ATOM   1667  C   GLU A 102      16.801   3.732  -3.223  1.00  0.60
ATOM   1668  O   GLU A 102      16.898   3.321  -4.381  1.00 -0.55
ATOM   1669  N   CYS A 103      15.635   4.101  -2.689  1.00 -0.40
ATOM   1670  HN  CYS A 103      15.623   4.693  -1.883  1.00  0.25
ATOM   1671  CA  CYS A 103      14.375   3.645  -3.276  1.00  0.05
ATOM   1672  HA  CYS A 103      14.520   2.611  -3.589  1.00  0.05
ATOM   1673  CB  CYS A 103      13.234   3.746  -2.250  1.00  0.10
ATOM   1674  HB1 CYS A 103      13.570   3.309  -1.311  1.00  0.05
ATOM   1675  HB2 CYS A 103      12.382   3.178  -2.620  1.00  0.05
ATOM   1676  SG  CYS A 103      12.663   5.430  -1.900  1.00 -0.30
ATOM   1677  HG  CYS A 103      11.677   5.388  -1.001  1.00  0.10
ATOM   1678  C   CYS A 103      14.004   4.418  -4.531  1.00  0.60
ATOM   1679  O   CYS A 103      14.487   5.520  -4.762  1.00 -0.55
ATOM   1680  N   ASN A 104      13.155   3.822  -5.353  1.00 -0.40
ATOM   1681  HN  ASN A 104      12.968   2.846  -5.243  1.00  0.25
ATOM   1682  CA  ASN A 104      12.490   4.564  -6.412  1.00  0.05
ATOM   1683  HA  ASN A 104      13.186   5.329  -6.757  1.00  0.05
ATOM   1684  CB  ASN A 104      12.103   3.633  -7.557  1.00 -0.10
ATOM   1685  HB1 ASN A 104      11.602   2.753  -7.154  1.00  0.05
ATOM   1686  HB2 ASN A 104      13.001   3.320  -8.088  1.00  0.05
ATOM   1687  CG  ASN A 104      11.166   4.292  -8.560  1.00  0.55
ATOM   1688  OD1 ASN A 104      10.628   5.377  -8.320  1.00 -0.55
ATOM   1689  ND2 ASN A 104      10.968   3.635  -9.694  1.00 -0.60
ATOM   1690 HD21 ASN A 104      11.426   2.759  -9.845  1.00  0.30
ATOM   1691 HD22 ASN A 104      10.367   3.999 -10.405  1.00  0.30
ATOM   1692  C   ASN A 104      11.232   5.184  -5.828  1.00  0.60
ATOM   1693  O   ASN A 104      10.312   4.467  -5.434  1.00 -0.55
ATOM   1694  N   ARG A 105      11.200   6.514  -5.790  1.00 -0.40
ATOM   1695  HN  ARG A 105      11.945   7.023  -6.221  1.00  0.25
ATOM   1696  CA  ARG A 105      10.123   7.258  -5.146  1.00  0.05
ATOM   1697  HA  ARG A 105       9.929   6.788  -4.183  1.00  0.05
ATOM   1698  CB  ARG A 105      10.550   8.708  -4.967  1.00 -0.10
ATOM   1699  HB1 ARG A 105       9.816   9.223  -4.348  1.00  0.05
ATOM   1700  HB2 ARG A 105      10.579   9.195  -5.941  1.00  0.05
ATOM   1701  CG  ARG A 105      11.907   8.817  -4.319  1.00 -0.10
ATOM   1702  HG1 ARG A 105      12.672   8.552  -5.048  1.00  0.05
ATOM   1703  HG2 ARG A 105      11.964   8.112  -3.491  1.00  0.05
ATOM   1704  CD  ARG A 105      12.176  10.198  -3.806  1.00 -0.00
ATOM   1705  HD1 ARG A 105      11.376  10.524  -3.142  1.00  0.05
ATOM   1706  HD2 ARG A 105      12.293  10.899  -4.632  1.00  0.05
ATOM   1707  NE  ARG A 105      13.410  10.225  -3.040  1.00 -0.40
ATOM   1708  HE  ARG A 105      13.939   9.380  -2.966  1.00  0.30
ATOM   1709  CZ  ARG A 105      13.874  11.307  -2.433  1.00  0.50
ATOM   1710  NH1 ARG A 105      13.199  12.444  -2.510  1.00 -0.45
ATOM   1711 HH11 ARG A 105      12.343  12.483  -3.025  1.00  0.35
ATOM   1712 HH12 ARG A 105      13.546  13.263  -2.053  1.00  0.35
ATOM   1713  NH2 ARG A 105      15.002  11.248  -1.747  1.00 -0.45
ATOM   1714 HH21 ARG A 105      15.506  10.386  -1.686  1.00  0.35
ATOM   1715 HH22 ARG A 105      15.352  12.065  -1.289  1.00  0.35
ATOM   1716  C   ARG A 105       8.819   7.191  -5.934  1.00  0.60
ATOM   1717  O   ARG A 105       7.776   7.670  -5.486  1.00 -0.55
ATOM   1718  N   GLN A 106       8.894   6.597  -7.117  1.00 -0.40
ATOM   1719  HN  GLN A 106       9.791   6.341  -7.477  1.00  0.25
ATOM   1720  CA  GLN A 106       7.710   6.310  -7.899  1.00  0.05
ATOM   1721  HA  GLN A 106       7.081   7.200  -7.875  1.00  0.05
ATOM   1722  CB  GLN A 106       8.099   5.961  -9.333  1.00 -0.10
ATOM   1723  HB1 GLN A 106       8.027   4.882  -9.461  1.00  0.05
ATOM   1724  HB2 GLN A 106       9.134   6.257  -9.496  1.00  0.05
ATOM   1725  CG  GLN A 106       7.238   6.628 -10.369  1.00 -0.10
ATOM   1726  HG1 GLN A 106       6.233   6.209 -10.333  1.00  0.05
ATOM   1727  HG2 GLN A 106       7.660   6.458 -11.359  1.00  0.05
ATOM   1728  CD  GLN A 106       7.137   8.128 -10.145  1.00  0.55
ATOM   1729  OE1 GLN A 106       6.034   8.687 -10.072  1.00 -0.55
ATOM   1730  NE2 GLN A 106       8.286   8.791 -10.034  1.00 -0.60
ATOM   1731 HE21 GLN A 106       9.152   8.296 -10.100  1.00  0.30
ATOM   1732 HE22 GLN A 106       8.301   9.779  -9.886  1.00  0.30
ATOM   1733  C   GLN A 106       6.995   5.132  -7.260  1.00  0.60
ATOM   1734  O   GLN A 106       5.770   5.064  -7.261  1.00 -0.55
ATOM   1735  N   GLU A 107       7.765   4.204  -6.708  1.00 -0.40
ATOM   1736  HN  GLU A 107       8.759   4.282  -6.779  1.00  0.25
ATOM   1737  CA  GLU A 107       7.181   3.075  -6.002  1.00  0.05
ATOM   1738  HA  GLU A 107       6.218   2.863  -6.466  1.00  0.05
ATOM   1739  CB  GLU A 107       8.110   1.860  -6.099  1.00 -0.10
ATOM   1740  HB1 GLU A 107       9.121   2.186  -5.861  1.00  0.05
ATOM   1741  HB2 GLU A 107       8.097   1.504  -7.128  1.00  0.05
ATOM   1742  CG  GLU A 107       7.757   0.681  -5.179  1.00 -0.25
ATOM   1743  HG1 GLU A 107       6.862   0.180  -5.549  1.00  0.05
ATOM   1744  HG2 GLU A 107       7.570   1.045  -4.169  1.00  0.05
ATOM   1745  CD  GLU A 107       8.902  -0.345  -5.124  1.00  0.35
ATOM   1746  OE1 GLU A 107       9.055  -1.109  -6.076  1.00 -0.60
ATOM   1747  OE2 GLU A 107       9.630  -0.364  -4.129  1.00 -0.60
ATOM   1748  C   GLU A 107       6.958   3.468  -4.547  1.00  0.60
ATOM   1749  O   GLU A 107       5.857   3.331  -4.009  1.00 -0.55
ATOM   1750  N   VAL A 108       8.008   3.968  -3.910  1.00 -0.40
ATOM   1751  HN  VAL A 108       8.884   4.030  -4.388  1.00  0.25
ATOM   1752  CA  VAL A 108       7.915   4.427  -2.534  1.00  0.05
ATOM   1753  HA  VAL A 108       7.244   3.747  -2.010  1.00  0.05
ATOM   1754  CB  VAL A 108       9.289   4.432  -1.886  1.00 -0.05
ATOM   1755  HB  VAL A 108       9.954   5.087  -2.448  1.00  0.05
ATOM   1756  CG1 VAL A 108       9.198   4.917  -0.441  1.00 -0.15
ATOM   1757 HG11 VAL A 108       8.546   4.267   0.143  1.00  0.05
ATOM   1758 HG12 VAL A 108       8.786   5.925  -0.408  1.00  0.05
ATOM   1759 HG13 VAL A 108      10.185   4.909   0.022  1.00  0.05
ATOM   1760  CG2 VAL A 108       9.842   3.035  -1.937  1.00 -0.15
ATOM   1761 HG21 VAL A 108      10.094   2.758  -2.961  1.00  0.05
ATOM   1762 HG22 VAL A 108       9.103   2.324  -1.567  1.00  0.05
ATOM   1763 HG23 VAL A 108      10.749   2.967  -1.336  1.00  0.05
ATOM   1764  C   VAL A 108       7.297   5.817  -2.468  1.00  0.60
ATOM   1765  O   VAL A 108       7.925   6.790  -2.051  1.00 -0.55
ATOM   1766  N   SER A 109       6.041   5.878  -2.890  1.00 -0.40
ATOM   1767  HN  SER A 109       5.587   5.029  -3.158  1.00  0.25
ATOM   1768  CA  SER A 109       5.301   7.116  -2.979  1.00  0.05
ATOM   1769  HA  SER A 109       5.977   7.873  -3.375  1.00  0.05
ATOM   1770  CB  SER A 109       4.098   6.933  -3.894  1.00  0.05
ATOM   1771  HB1 SER A 109       4.414   6.586  -4.878  1.00  0.10
ATOM   1772  HB2 SER A 109       3.549   7.869  -3.997  1.00  0.10
ATOM   1773  OG  SER A 109       3.234   5.964  -3.331  1.00 -0.65
ATOM   1774  HG  SER A 109       2.585   5.761  -3.992  1.00  0.40
ATOM   1775  C   SER A 109       4.807   7.557  -1.624  1.00  0.60
ATOM   1776  O   SER A 109       5.013   6.887  -0.609  1.00 -0.55
ATOM   1777  N   ALA A 110       4.112   8.687  -1.636  1.00 -0.40
ATOM   1778  HN  ALA A 110       3.912   9.116  -2.517  1.00  0.25
ATOM   1779  CA  ALA A 110       3.632   9.323  -0.428  1.00  0.05
ATOM   1780  HA  ALA A 110       4.497   9.529   0.202  1.00  0.05
ATOM   1781  CB  ALA A 110       2.896  10.630  -0.801  1.00 -0.15
ATOM   1782  HB1 ALA A 110       2.048  10.422  -1.454  1.00  0.05
ATOM   1783  HB2 ALA A 110       3.570  11.304  -1.329  1.00  0.05
ATOM   1784  HB3 ALA A 110       2.518  11.119   0.097  1.00  0.05
ATOM   1785  C   ALA A 110       2.731   8.418   0.421  1.00  0.60
ATOM   1786  O   ALA A 110       2.791   8.451   1.658  1.00 -0.55
ATOM   1787  N   VAL A 111       1.897   7.615  -0.233  1.00 -0.40
ATOM   1788  HN  VAL A 111       1.883   7.628  -1.233  1.00  0.25
ATOM   1789  CA  VAL A 111       1.004   6.717   0.489  1.00  0.05
ATOM   1790  HA  VAL A 111       0.549   7.300   1.290  1.00  0.05
ATOM   1791  CB  VAL A 111      -0.100   6.117  -0.438  1.00 -0.05
ATOM   1792  HB  VAL A 111      -0.688   6.924  -0.875  1.00  0.05
ATOM   1793  CG1 VAL A 111       0.532   5.293  -1.543  1.00 -0.15
ATOM   1794 HG11 VAL A 111       1.115   4.472  -1.126  1.00  0.05
ATOM   1795 HG12 VAL A 111       1.201   5.913  -2.139  1.00  0.05
ATOM   1796 HG13 VAL A 111      -0.240   4.867  -2.183  1.00  0.05
ATOM   1797  CG2 VAL A 111      -1.057   5.253   0.375  1.00 -0.15
ATOM   1798 HG21 VAL A 111      -1.407   5.790   1.256  1.00  0.05
ATOM   1799 HG22 VAL A 111      -0.553   4.347   0.711  1.00  0.05
ATOM   1800 HG23 VAL A 111      -1.927   4.988  -0.225  1.00  0.05
ATOM   1801  C   VAL A 111       1.795   5.580   1.115  1.00  0.60
ATOM   1802  O   VAL A 111       1.384   5.029   2.129  1.00 -0.55
ATOM   1803  N   VAL A 112       2.926   5.224   0.509  1.00 -0.40
ATOM   1804  HN  VAL A 112       3.172   5.656  -0.358  1.00  0.25
ATOM   1805  CA  VAL A 112       3.816   4.215   1.084  1.00  0.05
ATOM   1806  HA  VAL A 112       3.199   3.352   1.333  1.00  0.05
ATOM   1807  CB  VAL A 112       4.941   3.808   0.089  1.00 -0.05
ATOM   1808  HB  VAL A 112       5.463   4.699  -0.260  1.00  0.05
ATOM   1809  CG1 VAL A 112       5.930   2.870   0.782  1.00 -0.15
ATOM   1810 HG11 VAL A 112       5.404   2.056   1.281  1.00  0.05
ATOM   1811 HG12 VAL A 112       6.501   3.414   1.535  1.00  0.05
ATOM   1812 HG13 VAL A 112       6.610   2.433   0.051  1.00  0.05
ATOM   1813  CG2 VAL A 112       4.351   3.095  -1.129  1.00 -0.15
ATOM   1814 HG21 VAL A 112       3.790   3.794  -1.750  1.00  0.05
ATOM   1815 HG22 VAL A 112       3.670   2.306  -0.810  1.00  0.05
ATOM   1816 HG23 VAL A 112       5.148   2.667  -1.737  1.00  0.05
ATOM   1817  C   VAL A 112       4.470   4.745   2.363  1.00  0.60
ATOM   1818  O   VAL A 112       4.619   4.019   3.345  1.00 -0.55
ATOM   1819  N   LEU A 113       4.863   6.016   2.349  1.00 -0.40
ATOM   1820  HN  LEU A 113       4.739   6.561   1.520  1.00  0.25
ATOM   1821  CA  LEU A 113       5.470   6.622   3.523  1.00  0.05
ATOM   1822  HA  LEU A 113       6.351   6.031   3.774  1.00  0.05
ATOM   1823  CB  LEU A 113       5.858   8.076   3.234  1.00 -0.10
ATOM   1824  HB1 LEU A 113       6.187   8.533   4.166  1.00  0.05
ATOM   1825  HB2 LEU A 113       4.971   8.604   2.887  1.00  0.05
ATOM   1826  CG  LEU A 113       6.966   8.260   2.190  1.00 -0.05
ATOM   1827  HG  LEU A 113       6.600   7.952   1.211  1.00  0.05
ATOM   1828  CD1 LEU A 113       7.399   9.705   2.136  1.00 -0.15
ATOM   1829 HD11 LEU A 113       7.780  10.029   3.104  1.00  0.05
ATOM   1830 HD12 LEU A 113       6.554  10.342   1.876  1.00  0.05
ATOM   1831 HD13 LEU A 113       8.194   9.833   1.401  1.00  0.05
ATOM   1832  CD2 LEU A 113       8.157   7.357   2.535  1.00 -0.15
ATOM   1833 HD21 LEU A 113       7.856   6.309   2.545  1.00  0.05
ATOM   1834 HD22 LEU A 113       8.544   7.606   3.523  1.00  0.05
ATOM   1835 HD23 LEU A 113       8.946   7.474   1.792  1.00  0.05
ATOM   1836  C   LEU A 113       4.488   6.557   4.690  1.00  0.60
ATOM   1837  O   LEU A 113       4.870   6.251   5.826  1.00 -0.55
ATOM   1838  N   LEU A 114       3.218   6.840   4.410  1.00 -0.40
ATOM   1839  HN  LEU A 114       2.976   7.135   3.485  1.00  0.25
ATOM   1840  CA  LEU A 114       2.169   6.730   5.423  1.00  0.05
ATOM   1841  HA  LEU A 114       2.498   7.292   6.296  1.00  0.05
ATOM   1842  CB  LEU A 114       0.862   7.294   4.876  1.00 -0.10
ATOM   1843  HB1 LEU A 114       0.069   7.108   5.600  1.00  0.05
ATOM   1844  HB2 LEU A 114       0.613   6.771   3.953  1.00  0.05
ATOM   1845  CG  LEU A 114       0.926   8.795   4.590  1.00 -0.05
ATOM   1846  HG  LEU A 114       1.886   9.038   4.135  1.00  0.05
ATOM   1847  CD1 LEU A 114      -0.216   9.214   3.640  1.00 -0.15
ATOM   1848 HD11 LEU A 114      -1.187   8.991   4.083  1.00  0.05
ATOM   1849 HD12 LEU A 114      -0.142   8.669   2.699  1.00  0.05
ATOM   1850 HD13 LEU A 114      -0.172  10.286   3.448  1.00  0.05
ATOM   1851  CD2 LEU A 114       0.843   9.544   5.919  1.00 -0.15
ATOM   1852 HD21 LEU A 114       1.670   9.264   6.571  1.00  0.05
ATOM   1853 HD22 LEU A 114      -0.087   9.300   6.431  1.00  0.05
ATOM   1854 HD23 LEU A 114       0.896  10.619   5.749  1.00  0.05
ATOM   1855  C   LEU A 114       1.969   5.289   5.851  1.00  0.60
ATOM   1856  O   LEU A 114       1.774   5.005   7.032  1.00 -0.55
ATOM   1857  N   TYR A 115       2.027   4.371   4.896  1.00 -0.40
ATOM   1858  HN  TYR A 115       2.149   4.658   3.946  1.00  0.25
ATOM   1859  CA  TYR A 115       1.916   2.951   5.209  1.00  0.05
ATOM   1860  HA  TYR A 115       0.970   2.801   5.728  1.00  0.05
ATOM   1861  CB  TYR A 115       1.962   2.144   3.908  1.00 -0.10
ATOM   1862  HB1 TYR A 115       2.913   2.335   3.413  1.00  0.05
ATOM   1863  HB2 TYR A 115       1.153   2.480   3.261  1.00  0.05
ATOM   1864  CG  TYR A 115       1.823   0.634   4.078  1.00  0.00
ATOM   1865  CD1 TYR A 115       0.855   0.089   4.916  1.00 -0.13
ATOM   1866  HD1 TYR A 115       0.209   0.748   5.477  1.00  0.13
ATOM   1867  CE1 TYR A 115       0.704  -1.284   5.044  1.00 -0.13
ATOM   1868  HE1 TYR A 115      -0.053  -1.689   5.700  1.00  0.13
ATOM   1869  CD2 TYR A 115       2.645  -0.245   3.372  1.00 -0.13
ATOM   1870  HD2 TYR A 115       3.407   0.153   2.718  1.00  0.13
ATOM   1871  CE2 TYR A 115       2.504  -1.614   3.492  1.00 -0.13
ATOM   1872  HE2 TYR A 115       3.151  -2.278   2.938  1.00  0.13
ATOM   1873  CZ  TYR A 115       1.528  -2.130   4.327  1.00  0.25
ATOM   1874  OH  TYR A 115       1.373  -3.494   4.434  1.00 -0.65
ATOM   1875  HH  TYR A 115       2.214  -3.895   4.610  1.00  0.40
ATOM   1876  C   TYR A 115       3.050   2.507   6.159  1.00  0.60
ATOM   1877  O   TYR A 115       2.819   1.795   7.146  1.00 -0.55
ATOM   1878  N   MET A 116       4.277   2.929   5.852  1.00 -0.40
ATOM   1879  HN  MET A 116       4.414   3.477   5.027  1.00  0.25
ATOM   1880  CA  MET A 116       5.428   2.606   6.699  1.00  0.05
ATOM   1881  HA  MET A 116       5.509   1.520   6.735  1.00  0.05
ATOM   1882  CB  MET A 116       6.707   3.226   6.122  1.00 -0.10
ATOM   1883  HB1 MET A 116       7.508   3.095   6.847  1.00  0.05
ATOM   1884  HB2 MET A 116       6.539   4.293   5.985  1.00  0.05
ATOM   1885  CG  MET A 116       7.163   2.639   4.793  1.00 -0.05
ATOM   1886  HG1 MET A 116       6.313   2.561   4.115  1.00  0.05
ATOM   1887  HG2 MET A 116       7.579   1.644   4.954  1.00  0.05
ATOM   1888  SD  MET A 116       8.423   3.678   4.027  1.00 -0.10
ATOM   1889  CE  MET A 116       9.381   2.505   3.095  1.00 -0.10
ATOM   1890  HE1 MET A 116       8.740   2.011   2.365  1.00  0.05
ATOM   1891  HE2 MET A 116       9.794   1.749   3.763  1.00  0.05
ATOM   1892  HE3 MET A 116      10.182   3.019   2.564  1.00  0.05
ATOM   1893  C   MET A 116       5.200   3.132   8.115  1.00  0.60
ATOM   1894  O   MET A 116       5.416   2.420   9.095  1.00 -0.55
ATOM   1895  N   ALA A 117       4.762   4.381   8.217  1.00 -0.40
ATOM   1896  HN  ALA A 117       4.641   4.923   7.386  1.00  0.25
ATOM   1897  CA  ALA A 117       4.453   4.982   9.511  1.00  0.05
ATOM   1898  HA  ALA A 117       5.334   4.866  10.142  1.00  0.05
ATOM   1899  CB  ALA A 117       4.103   6.464   9.333  1.00 -0.15
ATOM   1900  HB1 ALA A 117       3.237   6.580   8.681  1.00  0.05
ATOM   1901  HB2 ALA A 117       4.939   6.996   8.880  1.00  0.05
ATOM   1902  HB3 ALA A 117       3.862   6.912  10.297  1.00  0.05
ATOM   1903  C   ALA A 117       3.311   4.263  10.226  1.00  0.60
ATOM   1904  O   ALA A 117       3.333   4.116  11.440  1.00 -0.55
ATOM   1905  N   THR A 118       2.300   3.817   9.489  1.00 -0.40
ATOM   1906  HN  THR A 118       2.294   3.962   8.500  1.00  0.25
ATOM   1907  CA  THR A 118       1.197   3.112  10.139  1.00  0.05
ATOM   1908  HA  THR A 118       0.897   3.710  10.999  1.00  0.05
ATOM   1909  CB  THR A 118      -0.009   2.920   9.156  1.00  0.15
ATOM   1910  HB  THR A 118       0.300   2.358   8.275  1.00  0.10
ATOM   1911  OG1 THR A 118      -0.474   4.209   8.736  1.00 -0.65
ATOM   1912  HG1 THR A 118       0.197   4.570   8.171  1.00  0.40
ATOM   1913  CG2 THR A 118      -1.170   2.188   9.830  1.00 -0.15
ATOM   1914 HG21 THR A 118      -1.530   2.748  10.693  1.00  0.05
ATOM   1915 HG22 THR A 118      -0.846   1.207  10.176  1.00  0.05
ATOM   1916 HG23 THR A 118      -2.000   2.075   9.132  1.00  0.05
ATOM   1917  C   THR A 118       1.658   1.771  10.691  1.00  0.60
ATOM   1918  O   THR A 118       1.259   1.369  11.783  1.00 -0.55
ATOM   1919  N   GLN A 119       2.513   1.075   9.957  1.00 -0.40
ATOM   1920  HN  GLN A 119       2.828   1.436   9.079  1.00  0.25
ATOM   1921  CA  GLN A 119       2.994  -0.219  10.433  1.00  0.05
ATOM   1922  HA  GLN A 119       2.118  -0.808  10.702  1.00  0.05
ATOM   1923  CB  GLN A 119       3.807  -0.929   9.353  1.00 -0.10
ATOM   1924  HB1 GLN A 119       4.296  -1.789   9.808  1.00  0.05
ATOM   1925  HB2 GLN A 119       4.575  -0.242   9.001  1.00  0.05
ATOM   1926  CG  GLN A 119       3.010  -1.422   8.133  1.00 -0.10
ATOM   1927  HG1 GLN A 119       2.411  -0.604   7.734  1.00  0.05
ATOM   1928  HG2 GLN A 119       2.349  -2.234   8.434  1.00  0.05
ATOM   1929  CD  GLN A 119       3.923  -1.936   7.017  1.00  0.55
ATOM   1930  OE1 GLN A 119       4.077  -3.145   6.822  1.00 -0.55
ATOM   1931  NE2 GLN A 119       4.531  -1.017   6.293  1.00 -0.60
ATOM   1932 HE21 GLN A 119       4.379  -0.049   6.492  1.00  0.30
ATOM   1933 HE22 GLN A 119       5.144  -1.269   5.545  1.00  0.30
ATOM   1934  C   GLN A 119       3.854  -0.062  11.678  1.00  0.60
ATOM   1935  O   GLN A 119       3.742  -0.842  12.633  1.00 -0.55
ATOM   1936  N   ILE A 120       4.719   0.943  11.683  1.00 -0.40
ATOM   1937  HN  ILE A 120       4.761   1.579  10.913  1.00  0.25
ATOM   1938  CA  ILE A 120       5.601   1.104  12.820  1.00  0.05
ATOM   1939  HA  ILE A 120       6.032   0.126  13.036  1.00  0.05
ATOM   1940  CB  ILE A 120       6.699   2.119  12.509  1.00 -0.05
ATOM   1941  HB  ILE A 120       6.251   3.055  12.177  1.00  0.05
ATOM   1942  CG2 ILE A 120       7.528   2.361  13.743  1.00 -0.15
ATOM   1943 HG21 ILE A 120       7.847   1.417  14.184  1.00  0.05
ATOM   1944 HG22 ILE A 120       6.945   2.901  14.489  1.00  0.05
ATOM   1945 HG23 ILE A 120       8.420   2.934  13.491  1.00  0.05
ATOM   1946  CG1 ILE A 120       7.566   1.588  11.358  1.00 -0.10
ATOM   1947 HG11 ILE A 120       6.908   1.200  10.582  1.00  0.05
ATOM   1948 HG12 ILE A 120       8.174   0.767  11.735  1.00  0.05
ATOM   1949  CD1 ILE A 120       8.494   2.630  10.731  1.00 -0.15
ATOM   1950 HD11 ILE A 120       9.185   3.028  11.474  1.00  0.05
ATOM   1951 HD12 ILE A 120       7.912   3.461  10.333  1.00  0.05
ATOM   1952 HD13 ILE A 120       9.082   2.178   9.932  1.00  0.05
ATOM   1953  C   ILE A 120       4.845   1.516  14.082  1.00  0.60
ATOM   1954  O   ILE A 120       5.057   0.938  15.151  1.00 -0.55
ATOM   1955  N   SER A 121       3.960   2.505  13.966  1.00 -0.40
ATOM   1956  HN  SER A 121       3.848   2.971  13.088  1.00  0.25
ATOM   1957  CA  SER A 121       3.155   2.911  15.112  1.00  0.05
ATOM   1958  HA  SER A 121       3.847   3.203  15.902  1.00  0.05
ATOM   1959  CB  SER A 121       2.218   4.089  14.748  1.00  0.05
ATOM   1960  HB1 SER A 121       2.813   4.952  14.449  1.00  0.10
ATOM   1961  HB2 SER A 121       1.605   4.350  15.610  1.00  0.10
ATOM   1962  OG  SER A 121       1.337   3.779  13.671  1.00 -0.65
ATOM   1963  HG  SER A 121       1.049   2.886  13.803  1.00  0.40
ATOM   1964  C   SER A 121       2.339   1.713  15.611  1.00  0.60
ATOM   1965  O   SER A 121       2.058   1.590  16.799  1.00 -0.55
ATOM   1966  N   SER A 122       1.984   0.816  14.713  1.00 -0.40
ATOM   1967  HN  SER A 122       2.270   0.930  13.761  1.00  0.25
ATOM   1968  CA  SER A 122       1.179  -0.340  15.093  1.00  0.05
ATOM   1969  HA  SER A 122       0.352   0.023  15.703  1.00  0.05
ATOM   1970  CB  SER A 122       0.662  -1.041  13.836  1.00  0.05
ATOM   1971  HB1 SER A 122       1.487  -1.244  13.153  1.00  0.10
ATOM   1972  HB2 SER A 122      -0.080  -0.418  13.337  1.00  0.10
ATOM   1973  OG  SER A 122       0.050  -2.275  14.165  1.00 -0.65
ATOM   1974  HG  SER A 122      -0.564  -2.096  14.865  1.00  0.40
ATOM   1975  C   SER A 122       1.930  -1.334  15.990  1.00  0.60
ATOM   1976  O   SER A 122       1.365  -1.877  16.949  1.00 -0.55
ATOM   1977  N   ALA A 123       3.208  -1.557  15.695  1.00 -0.40
ATOM   1978  HN  ALA A 123       3.610  -1.129  14.885  1.00  0.25
ATOM   1979  CA  ALA A 123       4.028  -2.418  16.540  1.00  0.05
ATOM   1980  HA  ALA A 123       3.466  -3.336  16.711  1.00  0.05
ATOM   1981  CB  ALA A 123       5.369  -2.720  15.846  1.00 -0.15
ATOM   1982  HB1 ALA A 123       5.919  -1.799  15.653  1.00  0.05
ATOM   1983  HB2 ALA A 123       5.195  -3.215  14.891  1.00  0.05
ATOM   1984  HB3 ALA A 123       5.987  -3.355  16.481  1.00  0.05
ATOM   1985  C   ALA A 123       4.264  -1.759  17.896  1.00  0.60
ATOM   1986  O   ALA A 123       4.237  -2.423  18.939  1.00 -0.55
ATOM   1987  N   MET A 124       4.480  -0.447  17.872  1.00 -0.40
ATOM   1988  HN  MET A 124       4.459   0.028  16.992  1.00  0.25
ATOM   1989  CA  MET A 124       4.745   0.321  19.076  1.00  0.05
ATOM   1990  HA  MET A 124       5.503  -0.217  19.645  1.00  0.05
ATOM   1991  CB  MET A 124       5.236   1.719  18.708  1.00 -0.10
ATOM   1992  HB1 MET A 124       5.375   2.288  19.626  1.00  0.05
ATOM   1993  HB2 MET A 124       4.467   2.209  18.113  1.00  0.05
ATOM   1994  CG  MET A 124       6.541   1.743  17.923  1.00 -0.05
ATOM   1995  HG1 MET A 124       6.904   2.769  17.875  1.00  0.05
ATOM   1996  HG2 MET A 124       6.349   1.389  16.911  1.00  0.05
ATOM   1997  SD  MET A 124       7.869   0.711  18.636  1.00 -0.10
ATOM   1998  CE  MET A 124       8.102   1.501  20.201  1.00 -0.10
ATOM   1999  HE1 MET A 124       7.583   0.935  20.974  1.00  0.05
ATOM   2000  HE2 MET A 124       7.691   2.510  20.172  1.00  0.05
ATOM   2001  HE3 MET A 124       9.164   1.532  20.446  1.00  0.05
ATOM   2002  C   MET A 124       3.527   0.422  19.995  1.00  0.60
ATOM   2003  O   MET A 124       3.660   0.395  21.224  1.00 -0.55
ATOM   2004  N   GLU A 125       2.337   0.531  19.407  1.00 -0.40
ATOM   2005  HN  GLU A 125       2.282   0.665  18.418  1.00  0.25
ATOM   2006  CA  GLU A 125       1.116   0.456  20.199  1.00  0.05
ATOM   2007  HA  GLU A 125       1.171   1.248  20.946  1.00  0.05
ATOM   2008  CB  GLU A 125      -0.122   0.630  19.328  1.00 -0.10
ATOM   2009  HB1 GLU A 125       0.065   0.209  18.340  1.00  0.05
ATOM   2010  HB2 GLU A 125      -0.339   1.691  19.211  1.00  0.05
ATOM   2011  CG  GLU A 125      -1.316  -0.066  19.958  1.00 -0.25
ATOM   2012  HG1 GLU A 125      -1.387   0.224  21.006  1.00  0.05
ATOM   2013  HG2 GLU A 125      -1.176  -1.145  19.895  1.00  0.05
ATOM   2014  CD  GLU A 125      -2.623   0.267  19.299  1.00  0.35
ATOM   2015  OE1 GLU A 125      -2.605   0.716  18.132  1.00 -0.60
ATOM   2016  OE2 GLU A 125      -3.672   0.071  19.951  1.00 -0.60
ATOM   2017  C   GLU A 125       1.036  -0.905  20.873  1.00  0.60
ATOM   2018  O   GLU A 125       0.632  -1.022  22.023  1.00 -0.55
ATOM   2019  N   TYR A 126       1.429  -1.940  20.145  1.00 -0.40
ATOM   2020  HN  TYR A 126       1.666  -1.801  19.183  1.00  0.25
ATOM   2021  CA  TYR A 126       1.522  -3.272  20.719  1.00  0.05
ATOM   2022  HA  TYR A 126       0.551  -3.513  21.151  1.00  0.05
ATOM   2023  CB  TYR A 126       1.894  -4.270  19.621  1.00 -0.10
ATOM   2024  HB1 TYR A 126       2.788  -3.912  19.111  1.00  0.05
ATOM   2025  HB2 TYR A 126       1.075  -4.323  18.904  1.00  0.05
ATOM   2026  CG  TYR A 126       2.171  -5.670  20.109  1.00  0.00
ATOM   2027  CD1 TYR A 126       1.149  -6.604  20.232  1.00 -0.13
ATOM   2028  HD1 TYR A 126       0.143  -6.332  19.949  1.00  0.13
ATOM   2029  CE1 TYR A 126       1.405  -7.888  20.716  1.00 -0.13
ATOM   2030  HE1 TYR A 126       0.604  -8.607  20.806  1.00  0.13
ATOM   2031  CD2 TYR A 126       3.458  -6.047  20.476  1.00 -0.13
ATOM   2032  HD2 TYR A 126       4.264  -5.334  20.382  1.00  0.13
ATOM   2033  CE2 TYR A 126       3.729  -7.314  20.959  1.00 -0.13
ATOM   2034  HE2 TYR A 126       4.737  -7.584  21.239  1.00  0.13
ATOM   2035  CZ  TYR A 126       2.705  -8.233  21.082  1.00  0.25
ATOM   2036  OH  TYR A 126       2.989  -9.477  21.593  1.00 -0.65
ATOM   2037  HH  TYR A 126       2.492 -10.133  21.122  1.00  0.40
ATOM   2038  C   TYR A 126       2.527  -3.327  21.882  1.00  0.60
ATOM   2039  O   TYR A 126       2.199  -3.806  22.970  1.00 -0.55
ATOM   2040  N   LEU A 127       3.742  -2.830  21.675  1.00 -0.40
ATOM   2041  HN  LEU A 127       4.001  -2.501  20.767  1.00  0.25
ATOM   2042  CA  LEU A 127       4.697  -2.766  22.780  1.00  0.05
ATOM   2043  HA  LEU A 127       4.809  -3.777  23.171  1.00  0.05
ATOM   2044  CB  LEU A 127       6.037  -2.225  22.288  1.00 -0.10
ATOM   2045  HB1 LEU A 127       6.673  -2.008  23.145  1.00  0.05
ATOM   2046  HB2 LEU A 127       5.871  -1.297  21.742  1.00  0.05
ATOM   2047  CG  LEU A 127       6.746  -3.226  21.375  1.00 -0.05
ATOM   2048  HG  LEU A 127       6.078  -3.519  20.565  1.00  0.05
ATOM   2049  CD1 LEU A 127       8.007  -2.606  20.797  1.00 -0.15
ATOM   2050 HD11 LEU A 127       8.694  -2.317  21.593  1.00  0.05
ATOM   2051 HD12 LEU A 127       7.759  -1.712  20.225  1.00  0.05
ATOM   2052 HD13 LEU A 127       8.518  -3.322  20.154  1.00  0.05
ATOM   2053  CD2 LEU A 127       7.066  -4.486  22.164  1.00 -0.15
ATOM   2054 HD21 LEU A 127       6.155  -5.036  22.398  1.00  0.05
ATOM   2055 HD22 LEU A 127       7.554  -4.228  23.104  1.00  0.05
ATOM   2056 HD23 LEU A 127       7.715  -5.140  21.582  1.00  0.05
ATOM   2057  C   LEU A 127       4.187  -1.901  23.923  1.00  0.60
ATOM   2058  O   LEU A 127       4.418  -2.184  25.090  1.00 -0.55
ATOM   2059  N   GLU A 128       3.488  -0.834  23.580  1.00 -0.40
ATOM   2060  HN  GLU A 128       3.362  -0.623  22.611  1.00  0.25
ATOM   2061  CA  GLU A 128       2.899   0.038  24.582  1.00  0.05
ATOM   2062  HA  GLU A 128       3.697   0.381  25.240  1.00  0.05
ATOM   2063  CB  GLU A 128       2.236   1.214  23.852  1.00 -0.10
ATOM   2064  HB1 GLU A 128       1.362   0.832  23.328  1.00  0.05
ATOM   2065  HB2 GLU A 128       2.942   1.590  23.114  1.00  0.05
ATOM   2066  CG  GLU A 128       1.792   2.381  24.708  1.00 -0.25
ATOM   2067  HG1 GLU A 128       2.661   2.842  25.177  1.00  0.05
ATOM   2068  HG2 GLU A 128       1.113   2.028  25.484  1.00  0.05
ATOM   2069  CD  GLU A 128       1.067   3.448  23.885  1.00  0.35
ATOM   2070  OE1 GLU A 128      -0.031   3.145  23.367  1.00 -0.60
ATOM   2071  OE2 GLU A 128       1.595   4.582  23.754  1.00 -0.60
ATOM   2072  C   GLU A 128       1.874  -0.761  25.433  1.00  0.60
ATOM   2073  O   GLU A 128       1.883  -0.702  26.659  1.00 -0.55
ATOM   2074  N   LYS A 129       0.998  -1.514  24.773  1.00 -0.40
ATOM   2075  HN  LYS A 129       1.036  -1.552  23.774  1.00  0.25
ATOM   2076  CA  LYS A 129      -0.016  -2.284  25.486  1.00  0.05
ATOM   2077  HA  LYS A 129      -0.563  -1.588  26.122  1.00  0.05
ATOM   2078  CB  LYS A 129      -0.965  -2.972  24.496  1.00 -0.10
ATOM   2079  HB1 LYS A 129      -0.402  -3.716  23.935  1.00  0.05
ATOM   2080  HB2 LYS A 129      -1.338  -2.225  23.796  1.00  0.05
ATOM   2081  CG  LYS A 129      -2.164  -3.663  25.158  1.00 -0.10
ATOM   2082  HG1 LYS A 129      -2.684  -2.947  25.793  1.00  0.05
ATOM   2083  HG2 LYS A 129      -1.805  -4.479  25.785  1.00  0.05
ATOM   2084  CD  LYS A 129      -3.144  -4.220  24.119  1.00 -0.10
ATOM   2085  HD1 LYS A 129      -2.628  -4.956  23.503  1.00  0.05
ATOM   2086  HD2 LYS A 129      -3.477  -3.408  23.475  1.00  0.05
ATOM   2087  CE  LYS A 129      -4.367  -4.880  24.763  1.00  0.05
ATOM   2088  HE1 LYS A 129      -4.890  -4.157  25.390  1.00  0.10
ATOM   2089  HE2 LYS A 129      -4.053  -5.730  25.368  1.00  0.10
ATOM   2090  NZ  LYS A 129      -5.317  -5.372  23.771  1.00 -0.30
ATOM   2091  HZ1 LYS A 129      -4.851  -6.078  23.165  1.00  0.35
ATOM   2092  HZ2 LYS A 129      -5.649  -4.579  23.186  1.00  0.35
ATOM   2093  HZ3 LYS A 129      -6.127  -5.810  24.254  1.00  0.35
ATOM   2094  C   LYS A 129       0.668  -3.322  26.352  1.00  0.60
ATOM   2095  O   LYS A 129       0.240  -3.598  27.474  1.00 -0.55
ATOM   2096  N   LYS A 130       1.743  -3.891  25.834  1.00 -0.40
ATOM   2097  HN  LYS A 130       2.087  -3.586  24.946  1.00  0.25
ATOM   2098  CA  LYS A 130       2.426  -4.954  26.546  1.00  0.05
ATOM   2099  HA  LYS A 130       1.668  -5.536  27.069  1.00  0.05
ATOM   2100  CB  LYS A 130       3.197  -5.830  25.553  1.00 -0.10
ATOM   2101  HB1 LYS A 130       4.255  -5.569  25.567  1.00  0.05
ATOM   2102  HB2 LYS A 130       2.820  -5.671  24.543  1.00  0.05
ATOM   2103  CG  LYS A 130       3.010  -7.311  25.963  1.00 -0.10
ATOM   2104  HG1 LYS A 130       2.200  -7.366  26.689  1.00  0.05
ATOM   2105  HG2 LYS A 130       3.925  -7.651  26.445  1.00  0.05
ATOM   2106  CD  LYS A 130       2.688  -8.266  24.807  1.00 -0.10
ATOM   2107  HD1 LYS A 130       2.525  -7.681  23.902  1.00  0.05
ATOM   2108  HD2 LYS A 130       1.769  -8.803  25.038  1.00  0.05
ATOM   2109  CE  LYS A 130       3.792  -9.269  24.550  1.00  0.05
ATOM   2110  HE1 LYS A 130       3.403 -10.100  23.961  1.00  0.10
ATOM   2111  HE2 LYS A 130       4.179  -9.641  25.498  1.00  0.10
ATOM   2112  NZ  LYS A 130       4.909  -8.697  23.814  1.00 -0.30
ATOM   2113  HZ1 LYS A 130       5.315  -7.909  24.358  1.00  0.35
ATOM   2114  HZ2 LYS A 130       4.575  -8.347  22.893  1.00  0.35
ATOM   2115  HZ3 LYS A 130       5.636  -9.426  23.665  1.00  0.35
ATOM   2116  C   LYS A 130       3.363  -4.422  27.629  1.00  0.60
ATOM   2117  O   LYS A 130       4.022  -5.204  28.310  1.00 -0.55
ATOM   2118  N   ASN A 131       3.429  -3.100  27.786  1.00 -0.40
ATOM   2119  HN  ASN A 131       2.863  -2.513  27.207  1.00  0.25
ATOM   2120  CA  ASN A 131       4.310  -2.483  28.785  1.00  0.05
ATOM   2121  HA  ASN A 131       4.152  -1.406  28.734  1.00  0.05
ATOM   2122  CB  ASN A 131       3.989  -3.009  30.184  1.00 -0.10
ATOM   2123  HB1 ASN A 131       4.785  -2.721  30.871  1.00  0.05
ATOM   2124  HB2 ASN A 131       3.918  -4.096  30.155  1.00  0.05
ATOM   2125  CG  ASN A 131       2.689  -2.469  30.720  1.00  0.55
ATOM   2126  OD1 ASN A 131       2.407  -1.275  30.593  1.00 -0.55
ATOM   2127  ND2 ASN A 131       1.881  -3.339  31.319  1.00 -0.60
ATOM   2128 HD21 ASN A 131       2.153  -4.298  31.393  1.00  0.30
ATOM   2129 HD22 ASN A 131       1.002  -3.053  31.699  1.00  0.30
ATOM   2130  C   ASN A 131       5.793  -2.709  28.524  1.00  0.60
ATOM   2131  O   ASN A 131       6.585  -2.783  29.467  1.00 -0.55
ATOM   2132  N   PHE A 132       6.170  -2.842  27.258  1.00 -0.40
ATOM   2133  HN  PHE A 132       5.480  -2.924  26.539  1.00  0.25
ATOM   2134  CA  PHE A 132       7.579  -2.868  26.917  1.00  0.05
ATOM   2135  HA  PHE A 132       8.114  -3.222  27.798  1.00  0.05
ATOM   2136  CB  PHE A 132       7.849  -3.780  25.731  1.00 -0.10
ATOM   2137  HB1 PHE A 132       8.837  -3.556  25.330  1.00  0.05
ATOM   2138  HB2 PHE A 132       7.103  -3.588  24.961  1.00  0.05
ATOM   2139  CG  PHE A 132       7.806  -5.232  26.062  1.00  0.00
ATOM   2140  CD1 PHE A 132       6.611  -5.930  26.017  1.00 -0.13
ATOM   2141  HD1 PHE A 132       5.696  -5.409  25.778  1.00  0.13
ATOM   2142  CD2 PHE A 132       8.965  -5.918  26.379  1.00 -0.13
ATOM   2143  HD2 PHE A 132       9.904  -5.386  26.426  1.00  0.13
ATOM   2144  CE1 PHE A 132       6.580  -7.288  26.276  1.00 -0.13
ATOM   2145  HE1 PHE A 132       5.643  -7.823  26.237  1.00  0.13
ATOM   2146  CE2 PHE A 132       8.935  -7.279  26.637  1.00 -0.13
ATOM   2147  HE2 PHE A 132       9.847  -7.804  26.879  1.00  0.13
ATOM   2148  CZ  PHE A 132       7.742  -7.960  26.584  1.00 -0.13
ATOM   2149  HZ  PHE A 132       7.716  -9.021  26.784  1.00  0.13
ATOM   2150  C   PHE A 132       8.006  -1.472  26.547  1.00  0.60
ATOM   2151  O   PHE A 132       7.169  -0.590  26.354  1.00 -0.55
ATOM   2152  N   ILE A 133       9.315  -1.289  26.450  1.00 -0.40
ATOM   2153  HN  ILE A 133       9.919  -2.049  26.687  1.00  0.25
ATOM   2154  CA  ILE A 133       9.913  -0.039  26.017  1.00  0.05
ATOM   2155  HA  ILE A 133       9.137   0.536  25.513  1.00  0.05
ATOM   2156  CB  ILE A 133      10.466   0.738  27.244  1.00 -0.05
ATOM   2157  HB  ILE A 133      11.055   0.060  27.861  1.00  0.05
ATOM   2158  CG2 ILE A 133      11.336   1.915  26.823  1.00 -0.15
ATOM   2159 HG21 ILE A 133      10.719   2.766  26.535  1.00  0.05
ATOM   2160 HG22 ILE A 133      11.952   1.640  25.967  1.00  0.05
ATOM   2161 HG23 ILE A 133      11.974   2.226  27.650  1.00  0.05
ATOM   2162  CG1 ILE A 133       9.290   1.251  28.078  1.00 -0.10
ATOM   2163 HG11 ILE A 133       8.568   0.444  28.199  1.00  0.05
ATOM   2164 HG12 ILE A 133       8.807   2.065  27.539  1.00  0.05
ATOM   2165  CD1 ILE A 133       9.696   1.750  29.450  1.00 -0.15
ATOM   2166 HD11 ILE A 133      10.530   2.448  29.375  1.00  0.05
ATOM   2167 HD12 ILE A 133      10.010   0.915  30.076  1.00  0.05
ATOM   2168 HD13 ILE A 133       8.863   2.270  29.923  1.00  0.05
ATOM   2169  C   ILE A 133      11.027  -0.411  25.049  1.00  0.60
ATOM   2170  O   ILE A 133      11.899  -1.210  25.378  1.00 -0.55
ATOM   2171  N   HIS A 134      10.983   0.148  23.846  1.00 -0.40
ATOM   2172  HN  HIS A 134      10.282   0.833  23.646  1.00  0.25
ATOM   2173  CA  HIS A 134      11.940  -0.223  22.816  1.00  0.05
ATOM   2174  HA  HIS A 134      11.992  -1.311  22.800  1.00  0.05
ATOM   2175  CB  HIS A 134      11.496   0.317  21.453  1.00 -0.10
ATOM   2176  HB1 HIS A 134      11.518   1.406  21.477  1.00  0.05
ATOM   2177  HB2 HIS A 134      10.476  -0.012  21.255  1.00  0.05
ATOM   2178  CG  HIS A 134      12.360  -0.140  20.321  1.00  0.10
ATOM   2179  ND1 HIS A 134      13.659   0.289  20.160  1.00 -0.40
ATOM   2180  CE1 HIS A 134      14.195  -0.325  19.121  1.00  0.20
ATOM   2181  HE1 HIS A 134      15.203  -0.190  18.759  1.00  0.10
ATOM   2182  NE2 HIS A 134      13.289  -1.133  18.600  1.00 -0.40
ATOM   2183  HE2 HIS A 134      13.422  -1.710  17.819  1.00  0.30
ATOM   2184  CD2 HIS A 134      12.131  -1.033  19.331  1.00  0.00
ATOM   2185  HD2 HIS A 134      11.210  -1.567  19.150  1.00  0.10
ATOM   2186  C   HIS A 134      13.325   0.319  23.148  1.00  0.60
ATOM   2187  O   HIS A 134      14.310  -0.424  23.136  1.00 -0.55
ATOM   2188  N   ARG A 135      13.380   1.622  23.423  1.00 -0.40
ATOM   2189  HN  ARG A 135      12.535   2.152  23.363  1.00  0.25
ATOM   2190  CA  ARG A 135      14.606   2.318  23.807  1.00  0.05
ATOM   2191  HA  ARG A 135      14.316   3.281  24.226  1.00  0.05
ATOM   2192  CB  ARG A 135      15.375   1.493  24.830  1.00 -0.10
ATOM   2193  HB1 ARG A 135      16.439   1.691  24.709  1.00  0.05
ATOM   2194  HB2 ARG A 135      15.198   0.437  24.631  1.00  0.05
ATOM   2195  CG  ARG A 135      14.985   1.790  26.263  1.00 -0.10
ATOM   2196  HG1 ARG A 135      13.920   1.604  26.399  1.00  0.05
ATOM   2197  HG2 ARG A 135      15.180   2.839  26.486  1.00  0.05
ATOM   2198  CD  ARG A 135      15.777   0.915  27.206  1.00 -0.00
ATOM   2199  HD1 ARG A 135      16.789   0.774  26.826  1.00  0.05
ATOM   2200  HD2 ARG A 135      15.281  -0.047  27.331  1.00  0.05
ATOM   2201  NE  ARG A 135      15.908   1.497  28.545  1.00 -0.40
ATOM   2202  HE  ARG A 135      15.153   1.368  29.187  1.00  0.30
ATOM   2203  CZ  ARG A 135      16.969   2.187  28.963  1.00  0.50
ATOM   2204  NH1 ARG A 135      18.003   2.396  28.153  1.00 -0.45
ATOM   2205 HH11 ARG A 135      17.989   2.034  27.221  1.00  0.35
ATOM   2206 HH12 ARG A 135      18.794   2.915  28.476  1.00  0.35
ATOM   2207  NH2 ARG A 135      17.001   2.657  30.202  1.00 -0.45
ATOM   2208 HH21 ARG A 135      16.231   2.493  30.819  1.00  0.35
ATOM   2209 HH22 ARG A 135      17.795   3.175  30.520  1.00  0.35
ATOM   2210  C   ARG A 135      15.559   2.755  22.703  1.00  0.60
ATOM   2211  O   ARG A 135      16.419   3.595  22.946  1.00 -0.55
ATOM   2212  N   ASP A 136      15.422   2.201  21.499  1.00 -0.40
ATOM   2213  HN  ASP A 136      14.735   1.487  21.364  1.00  0.25
ATOM   2214  CA  ASP A 136      16.259   2.619  20.369  1.00  0.05
ATOM   2215  HA  ASP A 136      16.549   3.655  20.546  1.00  0.05
ATOM   2216  CB  ASP A 136      17.504   1.715  20.262  1.00 -0.25
ATOM   2217  HB1 ASP A 136      17.217   0.752  19.840  1.00  0.05
ATOM   2218  HB2 ASP A 136      17.925   1.559  21.255  1.00  0.05
ATOM   2219  CG  ASP A 136      18.601   2.321  19.368  1.00  0.35
ATOM   2220  OD1 ASP A 136      18.619   3.562  19.203  1.00 -0.60
ATOM   2221  OD2 ASP A 136      19.435   1.553  18.828  1.00 -0.60
ATOM   2222  C   ASP A 136      15.529   2.649  19.020  1.00  0.60
ATOM   2223  O   ASP A 136      16.015   2.132  18.014  1.00 -0.55
ATOM   2224  N   LEU A 137      14.361   3.276  18.987  1.00 -0.40
ATOM   2225  HN  LEU A 137      14.033   3.752  19.803  1.00  0.25
ATOM   2226  CA  LEU A 137      13.550   3.279  17.774  1.00  0.05
ATOM   2227  HA  LEU A 137      13.550   2.265  17.374  1.00  0.05
ATOM   2228  CB  LEU A 137      12.124   3.732  18.127  1.00 -0.10
ATOM   2229  HB1 LEU A 137      12.199   4.762  18.465  1.00  0.05
ATOM   2230  HB2 LEU A 137      11.798   3.115  18.960  1.00  0.05
ATOM   2231  CG  LEU A 137      11.002   3.692  17.086  1.00 -0.05
ATOM   2232  HG  LEU A 137      11.151   4.491  16.360  1.00  0.05
ATOM   2233  CD1 LEU A 137      10.985   2.342  16.364  1.00 -0.15
ATOM   2234 HD11 LEU A 137      10.824   1.529  17.072  1.00  0.05
ATOM   2235 HD12 LEU A 137      11.938   2.170  15.865  1.00  0.05
ATOM   2236 HD13 LEU A 137      10.178   2.317  15.632  1.00  0.05
ATOM   2237  CD2 LEU A 137       9.669   3.972  17.794  1.00 -0.15
ATOM   2238 HD21 LEU A 137       9.684   4.952  18.271  1.00  0.05
ATOM   2239 HD22 LEU A 137       9.489   3.225  18.566  1.00  0.05
ATOM   2240 HD23 LEU A 137       8.851   3.960  17.074  1.00  0.05
ATOM   2241  C   LEU A 137      14.202   4.216  16.755  1.00  0.60
ATOM   2242  O   LEU A 137      14.567   5.343  17.093  1.00 -0.55
ATOM   2243  N   ALA A 138      14.383   3.743  15.523  1.00 -0.40
ATOM   2244  HN  ALA A 138      14.080   2.814  15.312  1.00  0.25
ATOM   2245  CA  ALA A 138      15.015   4.546  14.464  1.00  0.05
ATOM   2246  HA  ALA A 138      14.472   5.489  14.412  1.00  0.05
ATOM   2247  CB  ALA A 138      16.516   4.800  14.766  1.00 -0.15
ATOM   2248  HB1 ALA A 138      17.059   3.858  14.840  1.00  0.05
ATOM   2249  HB2 ALA A 138      16.625   5.327  15.714  1.00  0.05
ATOM   2250  HB3 ALA A 138      16.967   5.387  13.966  1.00  0.05
ATOM   2251  C   ALA A 138      14.874   3.776  13.182  1.00  0.60
ATOM   2252  O   ALA A 138      14.651   2.577  13.224  1.00 -0.55
ATOM   2253  N   ALA A 139      14.982   4.443  12.038  1.00 -0.40
ATOM   2254  HN  ALA A 139      15.137   5.431  12.043  1.00  0.25
ATOM   2255  CA  ALA A 139      14.871   3.715  10.767  1.00  0.05
ATOM   2256  HA  ALA A 139      13.903   3.214  10.765  1.00  0.05
ATOM   2257  CB  ALA A 139      14.982   4.688   9.575  1.00 -0.15
ATOM   2258  HB1 ALA A 139      15.940   5.207   9.590  1.00  0.05
ATOM   2259  HB2 ALA A 139      14.192   5.437   9.626  1.00  0.05
ATOM   2260  HB3 ALA A 139      14.909   4.141   8.635  1.00  0.05
ATOM   2261  C   ALA A 139      15.924   2.603  10.649  1.00  0.60
ATOM   2262  O   ALA A 139      15.639   1.504  10.146  1.00 -0.55
ATOM   2263  N   ARG A 140      17.134   2.870  11.130  1.00 -0.40
ATOM   2264  HN  ARG A 140      17.314   3.754  11.562  1.00  0.25
ATOM   2265  CA  ARG A 140      18.204   1.874  11.030  1.00  0.05
ATOM   2266  HA  ARG A 140      18.363   1.674   9.971  1.00  0.05
ATOM   2267  CB  ARG A 140      19.485   2.402  11.678  1.00 -0.10
ATOM   2268  HB1 ARG A 140      19.827   3.277  11.126  1.00  0.05
ATOM   2269  HB2 ARG A 140      20.256   1.635  11.615  1.00  0.05
ATOM   2270  CG  ARG A 140      19.285   2.780  13.123  1.00 -0.10
ATOM   2271  HG1 ARG A 140      18.982   1.892  13.676  1.00  0.05
ATOM   2272  HG2 ARG A 140      18.481   3.512  13.183  1.00  0.05
ATOM   2273  CD  ARG A 140      20.520   3.362  13.779  1.00 -0.00
ATOM   2274  HD1 ARG A 140      20.858   4.255  13.254  1.00  0.05
ATOM   2275  HD2 ARG A 140      21.321   2.625  13.830  1.00  0.05
ATOM   2276  NE  ARG A 140      20.186   3.751  15.148  1.00 -0.40
ATOM   2277  HE  ARG A 140      20.278   3.060  15.864  1.00  0.30
ATOM   2278  CZ  ARG A 140      19.768   4.959  15.507  1.00  0.50
ATOM   2279  NH1 ARG A 140      19.643   5.930  14.612  1.00 -0.45
ATOM   2280 HH11 ARG A 140      19.865   5.757  13.652  1.00  0.35
ATOM   2281 HH12 ARG A 140      19.327   6.835  14.897  1.00  0.35
ATOM   2282  NH2 ARG A 140      19.400   5.178  16.758  1.00 -0.45
ATOM   2283 HH21 ARG A 140      19.437   4.436  17.427  1.00  0.35
ATOM   2284 HH22 ARG A 140      19.084   6.086  17.035  1.00  0.35
ATOM   2285  C   ARG A 140      17.772   0.602  11.729  1.00  0.60
ATOM   2286  O   ARG A 140      18.385  -0.438  11.563  1.00 -0.55
ATOM   2287  N   ASN A 141      16.704   0.689  12.517  1.00 -0.40
ATOM   2288  HN  ASN A 141      16.194   1.548  12.552  1.00  0.25
ATOM   2289  CA  ASN A 141      16.259  -0.438  13.332  1.00  0.05
ATOM   2290  HA  ASN A 141      17.008  -1.223  13.233  1.00  0.05
ATOM   2291  CB  ASN A 141      16.107  -0.020  14.795  1.00 -0.10
ATOM   2292  HB1 ASN A 141      15.335  -0.626  15.269  1.00  0.05
ATOM   2293  HB2 ASN A 141      15.819   1.030  14.846  1.00  0.05
ATOM   2294  CG  ASN A 141      17.389  -0.196  15.574  1.00  0.55
ATOM   2295  OD1 ASN A 141      17.930  -1.293  15.646  1.00 -0.55
ATOM   2296  ND2 ASN A 141      17.890   0.888  16.145  1.00 -0.60
ATOM   2297 HD21 ASN A 141      17.418   1.764  16.045  1.00  0.30
ATOM   2298 HD22 ASN A 141      18.736   0.849  16.677  1.00  0.30
ATOM   2299  C   ASN A 141      14.965  -1.062  12.853  1.00  0.60
ATOM   2300  O   ASN A 141      14.401  -1.944  13.514  1.00 -0.55
ATOM   2301  N   CYS A 142      14.482  -0.602  11.708  1.00 -0.40
ATOM   2302  HN  CYS A 142      14.932   0.164  11.249  1.00  0.25
ATOM   2303  CA  CYS A 142      13.299  -1.209  11.118  1.00  0.05
ATOM   2304  HA  CYS A 142      12.883  -1.894  11.856  1.00  0.05
ATOM   2305  CB  CYS A 142      12.282  -0.129  10.747  1.00  0.10
ATOM   2306  HB1 CYS A 142      11.433  -0.600  10.252  1.00  0.05
ATOM   2307  HB2 CYS A 142      12.749   0.572  10.056  1.00  0.05
ATOM   2308  SG  CYS A 142      11.645   0.823  12.165  1.00 -0.30
ATOM   2309  HG  CYS A 142      10.770   1.734  11.733  1.00  0.10
ATOM   2310  C   CYS A 142      13.707  -2.007   9.892  1.00  0.60
ATOM   2311  O   CYS A 142      14.620  -1.615   9.160  1.00 -0.55
ATOM   2312  N   LEU A 143      13.039  -3.135   9.680  1.00 -0.40
ATOM   2313  HN  LEU A 143      12.318  -3.406  10.318  1.00  0.25
ATOM   2314  CA  LEU A 143      13.337  -3.982   8.537  1.00  0.05
ATOM   2315  HA  LEU A 143      14.207  -3.559   8.035  1.00  0.05
ATOM   2316  CB  LEU A 143      13.621  -5.407   9.008  1.00 -0.10
ATOM   2317  HB1 LEU A 143      13.753  -6.038   8.131  1.00  0.05
ATOM   2318  HB2 LEU A 143      12.754  -5.764   9.561  1.00  0.05
ATOM   2319  CG  LEU A 143      14.859  -5.557   9.901  1.00 -0.05
ATOM   2320  HG  LEU A 143      14.876  -4.762  10.646  1.00  0.05
ATOM   2321  CD1 LEU A 143      14.818  -6.910  10.591  1.00 -0.15
ATOM   2322 HD11 LEU A 143      15.320  -7.666   9.987  1.00  0.05
ATOM   2323 HD12 LEU A 143      13.785  -7.227  10.738  1.00  0.05
ATOM   2324 HD13 LEU A 143      15.326  -6.857  11.554  1.00  0.05
ATOM   2325  CD2 LEU A 143      16.141  -5.407   9.068  1.00 -0.15
ATOM   2326 HD21 LEU A 143      16.178  -4.428   8.591  1.00  0.05
ATOM   2327 HD22 LEU A 143      16.172  -6.165   8.285  1.00  0.05
ATOM   2328 HD23 LEU A 143      17.019  -5.504   9.707  1.00  0.05
ATOM   2329  C   LEU A 143      12.195  -3.979   7.516  1.00  0.60
ATOM   2330  O   LEU A 143      11.007  -3.879   7.877  1.00 -0.55
ATOM   2331  N   VAL A 144      12.575  -4.079   6.243  1.00 -0.40
ATOM   2332  HN  VAL A 144      13.547  -4.192   6.038  1.00  0.25
ATOM   2333  CA  VAL A 144      11.627  -4.030   5.143  1.00  0.05
ATOM   2334  HA  VAL A 144      10.642  -3.861   5.577  1.00  0.05
ATOM   2335  CB  VAL A 144      11.982  -2.902   4.150  1.00 -0.05
ATOM   2336  HB  VAL A 144      12.968  -3.086   3.723  1.00  0.05
ATOM   2337  CG1 VAL A 144      10.960  -2.846   3.054  1.00 -0.15
ATOM   2338 HG11 VAL A 144       9.952  -2.828   3.468  1.00  0.05
ATOM   2339 HG12 VAL A 144      11.046  -3.724   2.414  1.00  0.05
ATOM   2340 HG13 VAL A 144      11.096  -1.943   2.458  1.00  0.05
ATOM   2341  CG2 VAL A 144      12.056  -1.545   4.880  1.00 -0.15
ATOM   2342 HG21 VAL A 144      12.817  -1.568   5.660  1.00  0.05
ATOM   2343 HG22 VAL A 144      11.099  -1.318   5.350  1.00  0.05
ATOM   2344 HG23 VAL A 144      12.317  -0.753   4.178  1.00  0.05
ATOM   2345  C   VAL A 144      11.597  -5.362   4.398  1.00  0.60
ATOM   2346  O   VAL A 144      12.635  -5.968   4.125  1.00 -0.55
ATOM   2347  N   GLY A 145      10.390  -5.819   4.083  1.00 -0.40
ATOM   2348  HN  GLY A 145       9.577  -5.330   4.398  1.00  0.25
ATOM   2349  CA  GLY A 145      10.244  -7.018   3.288  1.00 -0.00
ATOM   2350  HA1 GLY A 145       9.637  -7.718   3.861  1.00  0.05
ATOM   2351  HA2 GLY A 145      11.243  -7.415   3.109  1.00  0.05
ATOM   2352  C   GLY A 145       9.568  -6.725   1.963  1.00  0.60
ATOM   2353  O   GLY A 145       9.802  -5.698   1.329  1.00 -0.55
ATOM   2354  N   GLU A 146       8.724  -7.658   1.545  1.00 -0.40
ATOM   2355  HN  GLU A 146       8.548  -8.442   2.140  1.00  0.25
ATOM   2356  CA  GLU A 146       8.046  -7.593   0.266  1.00  0.05
ATOM   2357  HA  GLU A 146       8.775  -7.269  -0.476  1.00  0.05
ATOM   2358  CB  GLU A 146       7.488  -8.971  -0.083  1.00 -0.10
ATOM   2359  HB1 GLU A 146       6.404  -8.943   0.016  1.00  0.05
ATOM   2360  HB2 GLU A 146       7.879  -9.696   0.630  1.00  0.05
ATOM   2361  CG  GLU A 146       7.832  -9.429  -1.472  1.00 -0.25
ATOM   2362  HG1 GLU A 146       7.603  -8.637  -2.185  1.00  0.05
ATOM   2363  HG2 GLU A 146       7.246 -10.314  -1.721  1.00  0.05
ATOM   2364  CD  GLU A 146       9.301  -9.778  -1.603  1.00  0.35
ATOM   2365  OE1 GLU A 146       9.779 -10.615  -0.808  1.00 -0.60
ATOM   2366  OE2 GLU A 146       9.976  -9.213  -2.492  1.00 -0.60
ATOM   2367  C   GLU A 146       6.899  -6.608   0.384  1.00  0.60
ATOM   2368  O   GLU A 146       6.279  -6.523   1.430  1.00 -0.55
ATOM   2369  N   ASN A 147       6.618  -5.874  -0.689  1.00 -0.40
ATOM   2370  HN  ASN A 147       7.213  -5.942  -1.490  1.00  0.25
ATOM   2371  CA  ASN A 147       5.466  -4.969  -0.737  1.00  0.05
ATOM   2372  HA  ASN A 147       5.573  -4.350  -1.627  1.00  0.05
ATOM   2373  CB  ASN A 147       4.176  -5.782  -0.793  1.00 -0.10
ATOM   2374  HB1 ASN A 147       3.318  -5.110  -0.787  1.00  0.05
ATOM   2375  HB2 ASN A 147       4.119  -6.440   0.074  1.00  0.05
ATOM   2376  CG  ASN A 147       4.106  -6.629  -2.037  1.00  0.55
ATOM   2377  OD1 ASN A 147       4.229  -6.119  -3.154  1.00 -0.55
ATOM   2378  ND2 ASN A 147       3.936  -7.928  -1.860  1.00 -0.60
ATOM   2379 HD21 ASN A 147       3.861  -8.296  -0.933  1.00  0.30
ATOM   2380 HD22 ASN A 147       3.880  -8.554  -2.638  1.00  0.30
ATOM   2381  C   ASN A 147       5.402  -3.972   0.411  1.00  0.60
ATOM   2382  O   ASN A 147       4.319  -3.648   0.911  1.00 -0.55
ATOM   2383  N   HIS A 148       6.578  -3.501   0.822  1.00 -0.40
ATOM   2384  HN  HIS A 148       7.414  -3.907   0.454  1.00  0.25
ATOM   2385  CA  HIS A 148       6.688  -2.414   1.789  1.00  0.05
ATOM   2386  HA  HIS A 148       7.748  -2.191   1.908  1.00  0.05
ATOM   2387  CB  HIS A 148       5.929  -1.183   1.289  1.00 -0.10
ATOM   2388  HB1 HIS A 148       6.043  -0.374   2.010  1.00  0.05
ATOM   2389  HB2 HIS A 148       4.871  -1.427   1.197  1.00  0.05
ATOM   2390  CG  HIS A 148       6.414  -0.698  -0.037  1.00  0.10
ATOM   2391  ND1 HIS A 148       5.599  -0.614  -1.147  1.00 -0.40
ATOM   2392  CE1 HIS A 148       6.321  -0.241  -2.188  1.00  0.20
ATOM   2393  HE1 HIS A 148       5.952  -0.096  -3.193  1.00  0.10
ATOM   2394  NE2 HIS A 148       7.572  -0.075  -1.793  1.00 -0.40
ATOM   2395  HE2 HIS A 148       8.318   0.199  -2.365  1.00  0.30
ATOM   2396  CD2 HIS A 148       7.655  -0.349  -0.452  1.00  0.00
ATOM   2397  HD2 HIS A 148       8.544  -0.296   0.159  1.00  0.10
ATOM   2398  C   HIS A 148       6.183  -2.837   3.147  1.00  0.60
ATOM   2399  O   HIS A 148       5.772  -2.013   3.962  1.00 -0.55
ATOM   2400  N   LEU A 149       6.217  -4.143   3.374  1.00 -0.40
ATOM   2401  HN  LEU A 149       6.295  -4.774   2.602  1.00  0.25
ATOM   2402  CA  LEU A 149       6.143  -4.669   4.724  1.00  0.05
ATOM   2403  HA  LEU A 149       5.186  -4.360   5.144  1.00  0.05
ATOM   2404  CB  LEU A 149       6.254  -6.187   4.688  1.00 -0.10
ATOM   2405  HB1 LEU A 149       7.236  -6.453   4.299  1.00  0.05
ATOM   2406  HB2 LEU A 149       5.498  -6.573   4.006  1.00  0.05
ATOM   2407  CG  LEU A 149       6.072  -6.859   6.045  1.00 -0.05
ATOM   2408  HG  LEU A 149       6.835  -6.504   6.738  1.00  0.05
ATOM   2409  CD1 LEU A 149       4.679  -6.528   6.591  1.00 -0.15
ATOM   2410 HD11 LEU A 149       3.914  -6.723   5.839  1.00  0.05
ATOM   2411 HD12 LEU A 149       4.622  -5.474   6.864  1.00  0.05
ATOM   2412 HD13 LEU A 149       4.460  -7.144   7.463  1.00  0.05
ATOM   2413  CD2 LEU A 149       6.261  -8.342   5.893  1.00 -0.15
ATOM   2414 HD21 LEU A 149       7.259  -8.567   5.518  1.00  0.05
ATOM   2415 HD22 LEU A 149       5.536  -8.743   5.185  1.00  0.05
ATOM   2416 HD23 LEU A 149       6.144  -8.837   6.857  1.00  0.05
ATOM   2417  C   LEU A 149       7.298  -4.086   5.547  1.00  0.60
ATOM   2418  O   LEU A 149       8.470  -4.110   5.125  1.00 -0.55
ATOM   2419  N   VAL A 150       6.964  -3.556   6.718  1.00 -0.40
ATOM   2420  HN  VAL A 150       6.001  -3.537   6.988  1.00  0.25
ATOM   2421  CA  VAL A 150       7.962  -3.005   7.611  1.00  0.05
ATOM   2422  HA  VAL A 150       8.936  -3.269   7.200  1.00  0.05
ATOM   2423  CB  VAL A 150       7.833  -1.479   7.741  1.00 -0.05
ATOM   2424  HB  VAL A 150       6.832  -1.222   8.088  1.00  0.05
ATOM   2425  CG1 VAL A 150       8.858  -0.968   8.720  1.00 -0.15
ATOM   2426 HG11 VAL A 150       9.848  -1.356   8.479  1.00  0.05
ATOM   2427 HG12 VAL A 150       8.607  -1.290   9.731  1.00  0.05
ATOM   2428 HG13 VAL A 150       8.905   0.120   8.683  1.00  0.05
ATOM   2429  CG2 VAL A 150       8.023  -0.822   6.399  1.00 -0.15
ATOM   2430 HG21 VAL A 150       7.178  -1.032   5.744  1.00  0.05
ATOM   2431 HG22 VAL A 150       8.924  -1.202   5.918  1.00  0.05
ATOM   2432 HG23 VAL A 150       8.098   0.259   6.516  1.00  0.05
ATOM   2433  C   VAL A 150       7.792  -3.625   8.986  1.00  0.60
ATOM   2434  O   VAL A 150       6.668  -3.756   9.500  1.00 -0.55
ATOM   2435  N   LYS A 151       8.908  -4.025   9.579  1.00 -0.40
ATOM   2436  HN  LYS A 151       9.781  -3.967   9.095  1.00  0.25
ATOM   2437  CA  LYS A 151       8.858  -4.546  10.932  1.00  0.05
ATOM   2438  HA  LYS A 151       7.871  -4.317  11.333  1.00  0.05
ATOM   2439  CB  LYS A 151       9.100  -6.047  10.921  1.00 -0.10
ATOM   2440  HB1 LYS A 151       8.895  -6.445  11.914  1.00  0.05
ATOM   2441  HB2 LYS A 151      10.147  -6.234  10.688  1.00  0.05
ATOM   2442  CG  LYS A 151       8.235  -6.776   9.912  1.00 -0.10
ATOM   2443  HG1 LYS A 151       8.787  -6.897   8.981  1.00  0.05
ATOM   2444  HG2 LYS A 151       7.342  -6.186   9.705  1.00  0.05
ATOM   2445  CD  LYS A 151       7.831  -8.133  10.438  1.00 -0.10
ATOM   2446  HD1 LYS A 151       7.180  -8.002  11.302  1.00  0.05
ATOM   2447  HD2 LYS A 151       8.722  -8.671  10.760  1.00  0.05
ATOM   2448  CE  LYS A 151       7.109  -8.952   9.394  1.00  0.05
ATOM   2449  HE1 LYS A 151       7.687  -8.976   8.470  1.00  0.10
ATOM   2450  HE2 LYS A 151       6.124  -8.527   9.199  1.00  0.10
ATOM   2451  NZ  LYS A 151       6.920 -10.357   9.853  1.00 -0.30
ATOM   2452  HZ1 LYS A 151       6.671 -10.361  10.863  1.00  0.35
ATOM   2453  HZ2 LYS A 151       7.802 -10.890   9.711  1.00  0.35
ATOM   2454  HZ3 LYS A 151       6.155 -10.801   9.306  1.00  0.35
ATOM   2455  C   LYS A 151       9.888  -3.852  11.792  1.00  0.60
ATOM   2456  O   LYS A 151      10.981  -3.489  11.318  1.00 -0.55
ATOM   2457  N   VAL A 152       9.520  -3.658  13.057  1.00 -0.40
ATOM   2458  HN  VAL A 152       8.598  -3.930  13.331  1.00  0.25
ATOM   2459  CA  VAL A 152      10.394  -3.071  14.054  1.00  0.05
ATOM   2460  HA  VAL A 152      10.991  -2.310  13.552  1.00  0.05
ATOM   2461  CB  VAL A 152       9.557  -2.438  15.215  1.00 -0.05
ATOM   2462  HB  VAL A 152       8.840  -3.169  15.587  1.00  0.05
ATOM   2463  CG1 VAL A 152      10.463  -1.998  16.347  1.00 -0.15
ATOM   2464 HG11 VAL A 152      11.288  -1.394  15.968  1.00  0.05
ATOM   2465 HG12 VAL A 152      10.886  -2.867  16.851  1.00  0.05
ATOM   2466 HG13 VAL A 152       9.905  -1.395  17.063  1.00  0.05
ATOM   2467  CG2 VAL A 152       8.773  -1.231  14.698  1.00 -0.15
ATOM   2468 HG21 VAL A 152       8.092  -1.527  13.900  1.00  0.05
ATOM   2469 HG22 VAL A 152       9.456  -0.482  14.297  1.00  0.05
ATOM   2470 HG23 VAL A 152       8.181  -0.794  15.502  1.00  0.05
ATOM   2471  C   VAL A 152      11.341  -4.134  14.610  1.00  0.60
ATOM   2472  O   VAL A 152      10.931  -5.249  14.939  1.00 -0.55
ATOM   2473  N   ALA A 153      12.619  -3.787  14.694  1.00 -0.40
ATOM   2474  HN  ALA A 153      12.907  -2.895  14.345  1.00  0.25
ATOM   2475  CA  ALA A 153      13.609  -4.675  15.283  1.00  0.05
ATOM   2476  HA  ALA A 153      13.068  -5.470  15.795  1.00  0.05
ATOM   2477  CB  ALA A 153      14.518  -5.252  14.194  1.00 -0.15
ATOM   2478  HB1 ALA A 153      15.384  -4.610  14.035  1.00  0.05
ATOM   2479  HB2 ALA A 153      13.976  -5.326  13.251  1.00  0.05
ATOM   2480  HB3 ALA A 153      14.878  -6.238  14.488  1.00  0.05
ATOM   2481  C   ALA A 153      14.443  -3.925  16.321  1.00  0.60
ATOM   2482  O   ALA A 153      14.129  -2.781  16.696  1.00 -0.55
ATOM   2483  N   ASP A 154      15.495  -4.587  16.793  1.00 -0.40
ATOM   2484  HN  ASP A 154      15.615  -5.546  16.537  1.00  0.25
ATOM   2485  CA  ASP A 154      16.477  -3.966  17.668  1.00  0.05
ATOM   2486  HA  ASP A 154      16.569  -2.925  17.360  1.00  0.05
ATOM   2487  CB  ASP A 154      16.038  -4.058  19.140  1.00 -0.25
ATOM   2488  HB1 ASP A 154      16.113  -5.092  19.477  1.00  0.05
ATOM   2489  HB2 ASP A 154      15.004  -3.727  19.231  1.00  0.05
ATOM   2490  CG  ASP A 154      16.898  -3.193  20.063  1.00  0.35
ATOM   2491  OD1 ASP A 154      17.887  -2.599  19.592  1.00 -0.60
ATOM   2492  OD2 ASP A 154      16.592  -3.096  21.264  1.00 -0.60
ATOM   2493  C   ASP A 154      17.772  -4.747  17.465  1.00  0.60
ATOM   2494  O   ASP A 154      17.782  -5.961  17.548  1.00 -0.55
ATOM   2495  N   PHE A 155      18.858  -4.049  17.178  1.00 -0.40
ATOM   2496  HN  PHE A 155      18.813  -3.050  17.166  1.00  0.25
ATOM   2497  CA  PHE A 155      20.119  -4.717  16.879  1.00  0.05
ATOM   2498  HA  PHE A 155      19.935  -5.790  16.921  1.00  0.05
ATOM   2499  CB  PHE A 155      20.627  -4.307  15.486  1.00 -0.10
ATOM   2500  HB1 PHE A 155      21.668  -4.612  15.384  1.00  0.05
ATOM   2501  HB2 PHE A 155      20.565  -3.223  15.391  1.00  0.05
ATOM   2502  CG  PHE A 155      19.848  -4.920  14.352  1.00  0.00
ATOM   2503  CD1 PHE A 155      20.066  -6.232  13.974  1.00 -0.13
ATOM   2504  HD1 PHE A 155      20.835  -6.810  14.464  1.00  0.13
ATOM   2505  CD2 PHE A 155      18.859  -4.199  13.701  1.00 -0.13
ATOM   2506  HD2 PHE A 155      18.680  -3.171  13.979  1.00  0.13
ATOM   2507  CE1 PHE A 155      19.313  -6.803  12.983  1.00 -0.13
ATOM   2508  HE1 PHE A 155      19.489  -7.829  12.695  1.00  0.13
ATOM   2509  CE2 PHE A 155      18.105  -4.770  12.710  1.00 -0.13
ATOM   2510  HE2 PHE A 155      17.336  -4.196  12.214  1.00  0.13
ATOM   2511  CZ  PHE A 155      18.330  -6.069  12.352  1.00 -0.13
ATOM   2512  HZ  PHE A 155      17.736  -6.523  11.572  1.00  0.13
ATOM   2513  C   PHE A 155      21.156  -4.389  17.937  1.00  0.60
ATOM   2514  O   PHE A 155      22.316  -4.770  17.808  1.00 -0.55
ATOM   2515  N   GLY A 156      20.726  -3.678  18.981  1.00 -0.40
ATOM   2516  HN  GLY A 156      19.775  -3.372  19.009  1.00  0.25
ATOM   2517  CA  GLY A 156      21.618  -3.343  20.076  1.00 -0.00
ATOM   2518  HA1 GLY A 156      21.818  -4.255  20.637  1.00  0.05
ATOM   2519  HA2 GLY A 156      21.123  -2.597  20.697  1.00  0.05
ATOM   2520  C   GLY A 156      22.906  -2.783  19.520  1.00  0.60
ATOM   2521  O   GLY A 156      23.976  -3.360  19.707  1.00 -0.55
ATOM   2522  N   LEU A 157      22.793  -1.654  18.828  1.00 -0.40
ATOM   2523  HN  LEU A 157      21.968  -1.100  18.943  1.00  0.25
ATOM   2524  CA  LEU A 157      23.828  -1.192  17.906  1.00  0.05
ATOM   2525  HA  LEU A 157      24.413  -2.062  17.609  1.00  0.05
ATOM   2526  CB  LEU A 157      23.174  -0.526  16.677  1.00 -0.10
ATOM   2527  HB1 LEU A 157      23.942   0.066  16.185  1.00  0.05
ATOM   2528  HB2 LEU A 157      22.403   0.146  17.047  1.00  0.05
ATOM   2529  CG  LEU A 157      22.525  -1.414  15.601  1.00 -0.05
ATOM   2530  HG  LEU A 157      22.033  -2.261  16.079  1.00  0.05
ATOM   2531  CD1 LEU A 157      21.503  -0.629  14.788  1.00 -0.15
ATOM   2532 HD11 LEU A 157      21.976   0.216  14.288  1.00  0.05
ATOM   2533 HD12 LEU A 157      20.721  -0.241  15.440  1.00  0.05
ATOM   2534 HD13 LEU A 157      21.059  -1.267  14.024  1.00  0.05
ATOM   2535  CD2 LEU A 157      23.614  -1.968  14.700  1.00 -0.15
ATOM   2536 HD21 LEU A 157      24.324  -2.563  15.275  1.00  0.05
ATOM   2537 HD22 LEU A 157      24.162  -1.153  14.227  1.00  0.05
ATOM   2538 HD23 LEU A 157      23.179  -2.610  13.934  1.00  0.05
ATOM   2539  C   LEU A 157      24.802  -0.214  18.567  1.00  0.60
ATOM   2540  O   LEU A 157      25.857   0.102  18.006  1.00 -0.55
ATOM   2541  N   SER A 158      24.449   0.269  19.756  1.00 -0.40
ATOM   2542  HN  SER A 158      23.610  -0.055  20.192  1.00  0.25
ATOM   2543  CA  SER A 158      25.275   1.267  20.429  1.00  0.05
ATOM   2544  HA  SER A 158      25.421   2.091  19.731  1.00  0.05
ATOM   2545  CB  SER A 158      24.584   1.758  21.711  1.00  0.05
ATOM   2546  HB1 SER A 158      23.587   2.129  21.475  1.00  0.10
ATOM   2547  HB2 SER A 158      25.171   2.555  22.166  1.00  0.10
ATOM   2548  OG  SER A 158      24.446   0.722  22.667  1.00 -0.65
ATOM   2549  HG  SER A 158      24.060  -0.017  22.215  1.00  0.40
ATOM   2550  C   SER A 158      26.666   0.709  20.758  1.00  0.60
ATOM   2551  O   SER A 158      27.684   1.187  20.238  1.00 -0.55
ATOM   2552  N   ARG A 159      26.718  -0.340  21.617  1.00 -0.40
ATOM   2553  HN  ARG A 159      25.871  -0.754  21.951  1.00  0.25
ATOM   2554  CA  ARG A 159      28.017  -0.867  22.057  1.00  0.05
ATOM   2555  HA  ARG A 159      27.823  -1.635  22.805  1.00  0.05
ATOM   2556  CB  ARG A 159      28.780  -1.460  20.841  1.00 -0.10
ATOM   2557  HB1 ARG A 159      28.805  -0.700  20.063  1.00  0.05
ATOM   2558  HB2 ARG A 159      28.209  -2.311  20.475  1.00  0.05
ATOM   2559  CG  ARG A 159      30.218  -1.932  21.076  1.00 -0.10
ATOM   2560  HG1 ARG A 159      30.258  -2.532  21.984  1.00  0.05
ATOM   2561  HG2 ARG A 159      30.866  -1.066  21.209  1.00  0.05
ATOM   2562  CD  ARG A 159      30.720  -2.768  19.890  1.00 -0.00
ATOM   2563  HD1 ARG A 159      30.609  -2.212  18.960  1.00  0.05
ATOM   2564  HD2 ARG A 159      30.179  -3.712  19.835  1.00  0.05
ATOM   2565  NE  ARG A 159      32.135  -3.097  20.021  1.00 -0.40
ATOM   2566  HE  ARG A 159      32.392  -4.005  20.351  1.00  0.30
ATOM   2567  CZ  ARG A 159      33.110  -2.215  19.711  1.00  0.50
ATOM   2568  NH1 ARG A 159      32.808  -0.976  19.327  1.00 -0.45
ATOM   2569 HH11 ARG A 159      31.851  -0.691  19.266  1.00  0.35
ATOM   2570 HH12 ARG A 159      33.537  -0.331  19.100  1.00  0.35
ATOM   2571  NH2 ARG A 159      34.381  -2.595  19.789  1.00 -0.45
ATOM   2572 HH21 ARG A 159      34.608  -3.526  20.074  1.00  0.35
ATOM   2573 HH22 ARG A 159      35.111  -1.950  19.561  1.00  0.35
ATOM   2574  C   ARG A 159      28.731   0.226  22.894  1.00  0.60
ATOM   2575  O   ARG A 159      28.228   1.335  23.013  1.00 -0.55
ATOM   2576  N   LEU A 160      29.872  -0.142  23.517  1.00 -0.40
ATOM   2577  HN  LEU A 160      30.278  -1.035  23.326  1.00  0.25
ATOM   2578  CA  LEU A 160      30.515   0.766  24.473  1.00  0.05
ATOM   2579  HA  LEU A 160      29.834   1.602  24.634  1.00  0.05
ATOM   2580  CB  LEU A 160      30.801   0.032  25.798  1.00 -0.10
ATOM   2581  HB1 LEU A 160      31.601   0.560  26.314  1.00  0.05
ATOM   2582  HB2 LEU A 160      31.148  -0.973  25.563  1.00  0.05
ATOM   2583  CG  LEU A 160      29.598  -0.085  26.761  1.00 -0.05
ATOM   2584  HG  LEU A 160      29.892  -0.682  27.623  1.00  0.05
ATOM   2585  CD1 LEU A 160      29.096   1.283  27.250  1.00 -0.15
ATOM   2586 HD11 LEU A 160      28.616   1.830  26.438  1.00  0.05
ATOM   2587 HD12 LEU A 160      29.931   1.883  27.612  1.00  0.05
ATOM   2588 HD13 LEU A 160      28.365   1.153  28.047  1.00  0.05
ATOM   2589  CD2 LEU A 160      28.443  -0.928  26.207  1.00 -0.15
ATOM   2590 HD21 LEU A 160      28.808  -1.884  25.833  1.00  0.05
ATOM   2591 HD22 LEU A 160      27.959  -0.406  25.381  1.00  0.05
ATOM   2592 HD23 LEU A 160      27.713  -1.128  26.991  1.00  0.05
ATOM   2593  C   LEU A 160      31.801   1.376  23.887  1.00  0.60
ATOM   2594  O   LEU A 160      32.026   2.576  23.983  1.00 -0.55
ATOM   2595  N   MET A 161      32.636   0.487  23.307  1.00 -0.40
ATOM   2596  HN  MET A 161      32.338  -0.458  23.172  1.00  0.25
ATOM   2597  CA  MET A 161      33.973   0.896  22.877  1.00  0.05
ATOM   2598  HA  MET A 161      34.345   1.617  23.605  1.00  0.05
ATOM   2599  CB  MET A 161      34.896  -0.335  22.804  1.00 -0.10
ATOM   2600  HB1 MET A 161      35.855  -0.030  22.386  1.00  0.05
ATOM   2601  HB2 MET A 161      34.449  -1.069  22.135  1.00  0.05
ATOM   2602  CG  MET A 161      35.141  -0.996  24.168  1.00 -0.05
ATOM   2603  HG1 MET A 161      35.301  -0.222  24.917  1.00  0.05
ATOM   2604  HG2 MET A 161      36.032  -1.620  24.108  1.00  0.05
ATOM   2605  SD  MET A 161      33.765  -2.029  24.708  1.00 -0.10
ATOM   2606  CE  MET A 161      34.145  -3.508  23.753  1.00 -0.10
ATOM   2607  HE1 MET A 161      35.221  -3.678  23.758  1.00  0.05
ATOM   2608  HE2 MET A 161      33.817  -3.378  22.722  1.00  0.05
ATOM   2609  HE3 MET A 161      33.654  -4.374  24.199  1.00  0.05
ATOM   2610  C   MET A 161      33.921   1.626  21.519  1.00  0.60
ATOM   2611  O   MET A 161      32.882   1.732  20.883  1.00 -0.55
ATOM   2612  N   THR A 162      35.136   2.099  21.148  1.00 -0.40
ATOM   2613  HN  THR A 162      35.880   2.011  21.808  1.00  0.25
ATOM   2614  CA  THR A 162      35.453   2.728  19.864  1.00  0.05
ATOM   2615  HA  THR A 162      36.500   3.028  19.911  1.00  0.05
ATOM   2616  CB  THR A 162      35.223   1.769  18.668  1.00  0.15
ATOM   2617  HB  THR A 162      35.594   2.235  17.755  1.00  0.10
ATOM   2618  OG1 THR A 162      33.866   1.442  18.451  1.00 -0.65
ATOM   2619  HG1 THR A 162      33.368   2.237  18.592  1.00  0.40
ATOM   2620  CG2 THR A 162      35.983   0.450  18.851  1.00 -0.15
ATOM   2621 HG21 THR A 162      35.655  -0.061  19.756  1.00  0.05
ATOM   2622 HG22 THR A 162      37.052   0.641  18.941  1.00  0.05
ATOM   2623 HG23 THR A 162      35.799  -0.211  18.005  1.00  0.05
ATOM   2624  C   THR A 162      34.773   4.106  19.727  1.00  0.60
ATOM   2625  O   THR A 162      34.292   4.676  20.699  1.00 -0.55
ATOM   2626  N   GLY A 163      34.787   4.599  18.469  1.00 -0.40
ATOM   2627  HN  GLY A 163      35.257   4.072  17.762  1.00  0.25
ATOM   2628  CA  GLY A 163      34.156   5.856  18.087  1.00 -0.00
ATOM   2629  HA1 GLY A 163      34.921   6.512  17.676  1.00  0.05
ATOM   2630  HA2 GLY A 163      33.694   6.291  18.973  1.00  0.05
ATOM   2631  C   GLY A 163      33.094   5.549  17.030  1.00  0.60
ATOM   2632  O   GLY A 163      33.352   4.837  16.068  1.00 -0.55
ATOM   2633  N   ASP A 164      31.883   6.081  17.303  1.00 -0.40
ATOM   2634  HN  ASP A 164      31.806   6.793  18.001  1.00  0.25
ATOM   2635  CA  ASP A 164      30.685   5.635  16.595  1.00  0.05
ATOM   2636  HA  ASP A 164      31.005   5.205  15.647  1.00  0.05
ATOM   2637  CB  ASP A 164      29.945   4.588  17.455  1.00 -0.25
ATOM   2638  HB1 ASP A 164      29.058   4.240  16.925  1.00  0.05
ATOM   2639  HB2 ASP A 164      29.642   5.037  18.400  1.00  0.05
ATOM   2640  CG  ASP A 164      30.836   3.368  17.761  1.00  0.35
ATOM   2641  OD1 ASP A 164      31.530   3.385  18.778  1.00 -0.60
ATOM   2642  OD2 ASP A 164      30.831   2.420  16.979  1.00 -0.60
ATOM   2643  C   ASP A 164      29.783   6.848  16.323  1.00  0.60
ATOM   2644  O   ASP A 164      30.000   7.940  16.837  1.00 -0.55
ATOM   2645  N   THR A 165      28.753   6.569  15.493  1.00 -0.40
ATOM   2646  HN  THR A 165      28.706   5.669  15.061  1.00  0.25
ATOM   2647  CA  THR A 165      27.704   7.551  15.211  1.00  0.05
ATOM   2648  HA  THR A 165      28.191   8.493  14.959  1.00  0.05
ATOM   2649  CB  THR A 165      26.845   7.041  14.036  1.00  0.15
ATOM   2650  HB  THR A 165      26.354   6.107  14.306  1.00  0.10
ATOM   2651  OG1 THR A 165      27.656   6.803  12.900  1.00 -0.65
ATOM   2652  HG1 THR A 165      28.384   6.271  13.192  1.00  0.40
ATOM   2653  CG2 THR A 165      25.764   8.044  13.614  1.00 -0.15
ATOM   2654 HG21 THR A 165      26.213   8.986  13.299  1.00  0.05
ATOM   2655 HG22 THR A 165      25.097   8.253  14.450  1.00  0.05
ATOM   2656 HG23 THR A 165      25.189   7.648  12.777  1.00  0.05
ATOM   2657  C   THR A 165      26.844   7.781  16.469  1.00  0.60
ATOM   2658  O   THR A 165      26.395   8.883  16.762  1.00 -0.55
ATOM   2659  N   TYR A 166      26.696   6.657  17.202  1.00 -0.40
ATOM   2660  HN  TYR A 166      26.963   5.784  16.795  1.00  0.25
ATOM   2661  CA  TYR A 166      26.169   6.659  18.548  1.00  0.05
ATOM   2662  HA  TYR A 166      25.245   7.236  18.532  1.00  0.05
ATOM   2663  CB  TYR A 166      25.899   5.198  19.034  1.00 -0.10
ATOM   2664  HB1 TYR A 166      25.781   5.225  20.116  1.00  0.05
ATOM   2665  HB2 TYR A 166      26.773   4.599  18.786  1.00  0.05
ATOM   2666  CG  TYR A 166      24.683   4.454  18.476  1.00  0.00
ATOM   2667  CD1 TYR A 166      24.647   3.808  17.250  1.00 -0.13
ATOM   2668  HD1 TYR A 166      25.519   3.838  16.614  1.00  0.13
ATOM   2669  CE1 TYR A 166      23.521   3.124  16.818  1.00 -0.13
ATOM   2670  HE1 TYR A 166      23.532   2.633  15.856  1.00  0.13
ATOM   2671  CD2 TYR A 166      23.525   4.385  19.226  1.00 -0.13
ATOM   2672  HD2 TYR A 166      23.500   4.887  20.182  1.00  0.13
ATOM   2673  CE2 TYR A 166      22.399   3.705  18.811  1.00 -0.13
ATOM   2674  HE2 TYR A 166      21.523   3.679  19.442  1.00  0.13
ATOM   2675  CZ  TYR A 166      22.388   3.063  17.601  1.00  0.25
ATOM   2676  OH  TYR A 166      21.236   2.353  17.191  1.00 -0.65
ATOM   2677  HH  TYR A 166      20.484   2.664  17.676  1.00  0.40
ATOM   2678  C   TYR A 166      27.264   7.297  19.400  1.00  0.60
ATOM   2679  O   TYR A 166      28.440   7.002  19.184  1.00 -0.55
ATOM   2680  N   THR A 167      26.948   8.208  20.373  1.00 -0.40
ATOM   2681  HN  THR A 167      26.027   8.373  20.715  1.00  0.25
ATOM   2682  CA  THR A 167      28.140   8.900  20.837  1.00  0.05
ATOM   2683  HA  THR A 167      28.980   8.509  20.264  1.00  0.05
ATOM   2684  CB  THR A 167      28.013  10.425  20.638  1.00  0.15
ATOM   2685  HB  THR A 167      28.931  10.927  20.942  1.00  0.10
ATOM   2686  OG1 THR A 167      26.936  10.923  21.443  1.00 -0.65
ATOM   2687  HG1 THR A 167      27.070  10.583  22.318  1.00  0.40
ATOM   2688  CG2 THR A 167      27.737  10.754  19.176  1.00 -0.15
ATOM   2689 HG21 THR A 167      26.665  10.777  18.982  1.00  0.05
ATOM   2690 HG22 THR A 167      28.181   9.997  18.530  1.00  0.05
ATOM   2691 HG23 THR A 167      28.145  11.733  18.927  1.00  0.05
ATOM   2692  C   THR A 167      28.357   8.620  22.318  1.00  0.60
ATOM   2693  O   THR A 167      27.521   7.987  22.955  1.00 -0.55
ATOM   2694  N   ALA A 168      29.491   9.130  22.855  1.00 -0.40
ATOM   2695  HN  ALA A 168      30.168   9.577  22.271  1.00  0.25
ATOM   2696  CA  ALA A 168      29.718   9.023  24.297  1.00  0.05
ATOM   2697  HA  ALA A 168      28.795   9.331  24.788  1.00  0.05
ATOM   2698  CB  ALA A 168      30.087   7.592  24.704  1.00 -0.15
ATOM   2699  HB1 ALA A 168      30.890   7.207  24.075  1.00  0.05
ATOM   2700  HB2 ALA A 168      29.226   6.934  24.592  1.00  0.05
ATOM   2701  HB3 ALA A 168      30.431   7.572  25.738  1.00  0.05
ATOM   2702  C   ALA A 168      30.849   9.948  24.750  1.00  0.60
ATOM   2703  O   ALA A 168      31.753  10.300  24.002  1.00 -0.55
ATOM   2704  N   HIS A 169      30.720  10.257  26.057  1.00 -0.40
ATOM   2705  HN  HIS A 169      29.857  10.028  26.505  1.00  0.25
ATOM   2706  CA  HIS A 169      31.754  10.901  26.862  1.00  0.05
ATOM   2707  HA  HIS A 169      32.708  10.719  26.367  1.00  0.05
ATOM   2708  CB  HIS A 169      31.488  12.411  26.984  1.00 -0.10
ATOM   2709  HB1 HIS A 169      32.226  12.866  27.644  1.00  0.05
ATOM   2710  HB2 HIS A 169      30.494  12.581  27.397  1.00  0.05
ATOM   2711  CG  HIS A 169      31.575  13.063  25.623  1.00  0.10
ATOM   2712  ND1 HIS A 169      30.504  13.337  24.846  1.00 -0.40
ATOM   2713  CE1 HIS A 169      30.998  13.895  23.727  1.00  0.20
ATOM   2714  HE1 HIS A 169      30.389  14.229  22.901  1.00  0.10
ATOM   2715  NE2 HIS A 169      32.340  13.990  23.757  1.00 -0.40
ATOM   2716  HE2 HIS A 169      32.918  14.361  23.057  1.00  0.30
ATOM   2717  CD2 HIS A 169      32.733  13.472  24.942  1.00  0.00
ATOM   2718  HD2 HIS A 169      33.749  13.389  25.299  1.00  0.10
ATOM   2719  C   HIS A 169      31.748  10.230  28.247  1.00  0.60
ATOM   2720  O   HIS A 169      32.772   9.819  28.778  1.00 -0.55
ATOM   2721  N   ALA A 170      30.503  10.123  28.759  1.00 -0.40
ATOM   2722  HN  ALA A 170      29.760  10.598  28.288  1.00  0.25
ATOM   2723  CA  ALA A 170      30.179   9.356  29.955  1.00  0.05
ATOM   2724  HA  ALA A 170      30.879   8.522  30.006  1.00  0.05
ATOM   2725  CB  ALA A 170      30.302  10.246  31.197  1.00 -0.15
ATOM   2726  HB1 ALA A 170      29.620  11.094  31.133  1.00  0.05
ATOM   2727  HB2 ALA A 170      31.316  10.636  31.283  1.00  0.05
ATOM   2728  HB3 ALA A 170      30.051   9.679  32.093  1.00  0.05
ATOM   2729  C   ALA A 170      28.743   8.848  29.774  1.00  0.60
ATOM   2730  O   ALA A 170      28.012   9.353  28.930  1.00 -0.55
ATOM   2731  N   GLY A 171      28.385   7.818  30.579  1.00 -0.40
ATOM   2732  HN  GLY A 171      28.993   7.501  31.306  1.00  0.25
ATOM   2733  CA  GLY A 171      27.096   7.189  30.357  1.00 -0.00
ATOM   2734  HA1 GLY A 171      26.424   7.923  29.916  1.00  0.05
ATOM   2735  HA2 GLY A 171      26.718   6.828  31.312  1.00  0.05
ATOM   2736  C   GLY A 171      27.321   6.048  29.415  1.00  0.60
ATOM   2737  O   GLY A 171      28.435   5.526  29.369  1.00 -0.55
ATOM   2738  N   ALA A 172      26.278   5.587  28.670  1.00 -0.40
ATOM   2739  HN  ALA A 172      25.329   5.854  28.824  1.00  0.25
ATOM   2740  CA  ALA A 172      26.700   4.659  27.620  1.00  0.05
ATOM   2741  HA  ALA A 172      27.614   4.175  27.962  1.00  0.05
ATOM   2742  CB  ALA A 172      25.600   3.624  27.363  1.00 -0.15
ATOM   2743  HB1 ALA A 172      24.740   4.088  26.881  1.00  0.05
ATOM   2744  HB2 ALA A 172      25.265   3.189  28.305  1.00  0.05
ATOM   2745  HB3 ALA A 172      25.970   2.836  26.707  1.00  0.05
ATOM   2746  C   ALA A 172      27.017   5.408  26.328  1.00  0.60
ATOM   2747  O   ALA A 172      27.372   6.589  26.353  1.00 -0.55
ATOM   2748  N   LYS A 173      26.891   4.712  25.202  1.00 -0.40
ATOM   2749  HN  LYS A 173      26.875   3.713  25.244  1.00  0.25
ATOM   2750  CA  LYS A 173      26.776   5.376  23.907  1.00  0.05
ATOM   2751  HA  LYS A 173      27.280   6.338  23.991  1.00  0.05
ATOM   2752  CB  LYS A 173      27.421   4.520  22.805  1.00 -0.10
ATOM   2753  HB1 LYS A 173      27.200   4.975  21.841  1.00  0.05
ATOM   2754  HB2 LYS A 173      26.970   3.529  22.829  1.00  0.05
ATOM   2755  CG  LYS A 173      28.932   4.366  22.932  1.00 -0.10
ATOM   2756  HG1 LYS A 173      29.159   3.370  23.311  1.00  0.05
ATOM   2757  HG2 LYS A 173      29.307   5.098  23.647  1.00  0.05
ATOM   2758  CD  LYS A 173      29.638   4.566  21.593  1.00 -0.10
ATOM   2759  HD1 LYS A 173      29.207   5.429  21.086  1.00  0.05
ATOM   2760  HD2 LYS A 173      29.479   3.687  20.969  1.00  0.05
ATOM   2761  CE  LYS A 173      31.147   4.789  21.777  1.00  0.05
ATOM   2762  HE1 LYS A 173      31.651   3.825  21.843  1.00  0.10
ATOM   2763  HE2 LYS A 173      31.321   5.357  22.691  1.00  0.10
ATOM   2764  NZ  LYS A 173      31.791   5.552  20.649  1.00 -0.30
ATOM   2765  HZ1 LYS A 173      31.348   6.489  20.567  1.00  0.35
ATOM   2766  HZ2 LYS A 173      31.663   5.029  19.759  1.00  0.35
ATOM   2767  HZ3 LYS A 173      32.807   5.664  20.842  1.00  0.35
ATOM   2768  C   LYS A 173      25.295   5.634  23.577  1.00  0.60
ATOM   2769  O   LYS A 173      24.445   4.749  23.729  1.00 -0.55
ATOM   2770  N   PHE A 174      24.997   6.855  23.138  1.00 -0.40
ATOM   2771  HN  PHE A 174      25.738   7.514  23.008  1.00  0.25
ATOM   2772  CA  PHE A 174      23.624   7.267  22.839  1.00  0.05
ATOM   2773  HA  PHE A 174      22.981   6.405  23.018  1.00  0.05
ATOM   2774  CB  PHE A 174      23.212   8.443  23.729  1.00 -0.10
ATOM   2775  HB1 PHE A 174      22.328   8.916  23.303  1.00  0.05
ATOM   2776  HB2 PHE A 174      24.024   9.169  23.754  1.00  0.05
ATOM   2777  CG  PHE A 174      22.895   8.058  25.136  1.00  0.00
ATOM   2778  CD1 PHE A 174      23.821   7.368  25.908  1.00 -0.13
ATOM   2779  HD1 PHE A 174      24.772   7.090  25.478  1.00  0.13
ATOM   2780  CD2 PHE A 174      21.677   8.407  25.701  1.00 -0.13
ATOM   2781  HD2 PHE A 174      20.948   8.941  25.109  1.00  0.13
ATOM   2782  CE1 PHE A 174      23.540   7.033  27.219  1.00 -0.13
ATOM   2783  HE1 PHE A 174      24.268   6.496  27.808  1.00  0.13
ATOM   2784  CE2 PHE A 174      21.383   8.078  27.017  1.00 -0.13
ATOM   2785  HE2 PHE A 174      20.432   8.357  27.447  1.00  0.13
ATOM   2786  CZ  PHE A 174      22.317   7.389  27.778  1.00 -0.13
ATOM   2787  HZ  PHE A 174      22.095   7.130  28.803  1.00  0.13
ATOM   2788  C   PHE A 174      23.444   7.686  21.380  1.00  0.60
ATOM   2789  O   PHE A 174      24.307   8.357  20.796  1.00 -0.55
ATOM   2790  N   PRO A 175      22.303   7.308  20.777  1.00 -0.25
ATOM   2791  CD  PRO A 175      21.274   6.401  21.314  1.00  0.00
ATOM   2792  HD1 PRO A 175      20.904   6.763  22.273  1.00  0.05
ATOM   2793  HD2 PRO A 175      21.677   5.397  21.447  1.00  0.05
ATOM   2794  CA  PRO A 175      21.872   7.937  19.530  1.00  0.05
ATOM   2795  HA  PRO A 175      22.705   8.024  18.833  1.00  0.05
ATOM   2796  CB  PRO A 175      20.807   6.982  19.014  1.00 -0.10
ATOM   2797  HB1 PRO A 175      21.248   6.191  18.408  1.00  0.05
ATOM   2798  HB2 PRO A 175      20.069   7.506  18.406  1.00  0.05
ATOM   2799  CG  PRO A 175      20.191   6.431  20.251  1.00 -0.10
ATOM   2800  HG1 PRO A 175      19.360   7.059  20.573  1.00  0.05
ATOM   2801  HG2 PRO A 175      19.809   5.426  20.070  1.00  0.05
ATOM   2802  C   PRO A 175      21.298   9.316  19.865  1.00  0.60
ATOM   2803  O   PRO A 175      20.078   9.499  19.910  1.00 -0.55
ATOM   2804  N   ILE A 176      22.185  10.272  20.109  1.00 -0.40
ATOM   2805  HN  ILE A 176      23.153  10.084  19.946  1.00  0.25
ATOM   2806  CA  ILE A 176      21.795  11.587  20.607  1.00  0.05
ATOM   2807  HA  ILE A 176      21.534  11.471  21.659  1.00  0.05
ATOM   2808  CB  ILE A 176      22.961  12.596  20.440  1.00 -0.05
ATOM   2809  HB  ILE A 176      23.297  12.596  19.403  1.00  0.05
ATOM   2810  CG2 ILE A 176      22.508  14.005  20.832  1.00 -0.15
ATOM   2811 HG21 ILE A 176      22.018  13.995  21.805  1.00  0.05
ATOM   2812 HG22 ILE A 176      21.797  14.389  20.100  1.00  0.05
ATOM   2813 HG23 ILE A 176      23.367  14.673  20.894  1.00  0.05
ATOM   2814  CG1 ILE A 176      24.176  12.124  21.249  1.00 -0.10
ATOM   2815 HG11 ILE A 176      24.965  12.868  21.149  1.00  0.05
ATOM   2816 HG12 ILE A 176      24.531  11.188  20.821  1.00  0.05
ATOM   2817  CD1 ILE A 176      23.909  11.903  22.734  1.00 -0.15
ATOM   2818 HD11 ILE A 176      23.273  11.030  22.886  1.00  0.05
ATOM   2819 HD12 ILE A 176      23.400  12.768  23.158  1.00  0.05
ATOM   2820 HD13 ILE A 176      24.846  11.733  23.264  1.00  0.05
ATOM   2821  C   ILE A 176      20.553  12.175  19.915  1.00  0.60
ATOM   2822  O   ILE A 176      19.640  12.699  20.572  1.00 -0.55
ATOM   2823  N   LYS A 177      20.527  12.096  18.587  1.00 -0.40
ATOM   2824  HN  LYS A 177      21.204  11.535  18.110  1.00  0.25
ATOM   2825  CA  LYS A 177      19.525  12.817  17.829  1.00  0.05
ATOM   2826  HA  LYS A 177      19.361  13.771  18.329  1.00  0.05
ATOM   2827  CB  LYS A 177      20.015  13.031  16.393  1.00 -0.10
ATOM   2828  HB1 LYS A 177      19.159  13.276  15.766  1.00  0.05
ATOM   2829  HB2 LYS A 177      20.450  12.100  16.032  1.00  0.05
ATOM   2830  CG  LYS A 177      21.063  14.150  16.252  1.00 -0.10
ATOM   2831  HG1 LYS A 177      21.935  13.902  16.856  1.00  0.05
ATOM   2832  HG2 LYS A 177      20.643  15.083  16.625  1.00  0.05
ATOM   2833  CD  LYS A 177      21.492  14.338  14.811  1.00 -0.10
ATOM   2834  HD1 LYS A 177      20.608  14.441  14.183  1.00  0.05
ATOM   2835  HD2 LYS A 177      22.044  13.458  14.482  1.00  0.05
ATOM   2836  CE  LYS A 177      22.379  15.585  14.648  1.00  0.05
ATOM   2837  HE1 LYS A 177      23.208  15.539  15.354  1.00  0.10
ATOM   2838  HE2 LYS A 177      21.788  16.482  14.834  1.00  0.10
ATOM   2839  NZ  LYS A 177      22.970  15.713  13.266  1.00 -0.30
ATOM   2840  HZ1 LYS A 177      22.204  15.777  12.566  1.00  0.35
ATOM   2841  HZ2 LYS A 177      23.557  14.879  13.062  1.00  0.35
ATOM   2842  HZ3 LYS A 177      23.557  16.570  13.218  1.00  0.35
ATOM   2843  C   LYS A 177      18.137  12.186  17.837  1.00  0.60
ATOM   2844  O   LYS A 177      17.184  12.797  17.377  1.00 -0.55
ATOM   2845  N   TRP A 178      18.013  10.979  18.377  1.00 -0.40
ATOM   2846  HN  TRP A 178      18.829  10.512  18.718  1.00  0.25
ATOM   2847  CA  TRP A 178      16.705  10.314  18.485  1.00  0.05
ATOM   2848  HA  TRP A 178      16.005  10.884  17.875  1.00  0.05
ATOM   2849  CB  TRP A 178      16.779   8.861  18.001  1.00 -0.10
ATOM   2850  HB1 TRP A 178      15.920   8.317  18.391  1.00  0.05
ATOM   2851  HB2 TRP A 178      17.691   8.408  18.389  1.00  0.05
ATOM   2852  CG  TRP A 178      16.785   8.705  16.525  1.00 -0.03
ATOM   2853  CD2 TRP A 178      17.882   8.958  15.640  1.00  0.10
ATOM   2854  CE2 TRP A 178      17.423   8.717  14.329  1.00 -0.04
ATOM   2855  CE3 TRP A 178      19.207   9.370  15.828  1.00 -0.13
ATOM   2856  HE3 TRP A 178      19.589   9.560  16.820  1.00  0.10
ATOM   2857  CD1 TRP A 178      15.737   8.326  15.744  1.00 -0.04
ATOM   2858  HD1 TRP A 178      14.756   8.060  16.110  1.00  0.10
ATOM   2859  NE1 TRP A 178      16.110   8.331  14.422  1.00 -0.36
ATOM   2860  HE1 TRP A 178      15.531   8.097  13.667  1.00  0.30
ATOM   2861  CZ2 TRP A 178      18.238   8.875  13.207  1.00 -0.13
ATOM   2862  HZ2 TRP A 178      17.864   8.685  12.212  1.00  0.13
ATOM   2863  CZ3 TRP A 178      20.020   9.530  14.714  1.00 -0.13
ATOM   2864  HZ3 TRP A 178      21.043   9.851  14.844  1.00  0.13
ATOM   2865  CH2 TRP A 178      19.530   9.280  13.415  1.00 -0.13
ATOM   2866  HH2 TRP A 178      20.187   9.411  12.568  1.00  0.13
ATOM   2867  C   TRP A 178      16.230  10.304  19.924  1.00  0.60
ATOM   2868  O   TRP A 178      15.190   9.717  20.242  1.00 -0.55
ATOM   2869  N   THR A 179      17.002  10.947  20.794  1.00 -0.40
ATOM   2870  HN  THR A 179      17.702  11.578  20.459  1.00  0.25
ATOM   2871  CA  THR A 179      16.842  10.745  22.226  1.00  0.05
ATOM   2872  HA  THR A 179      16.260   9.833  22.359  1.00  0.05
ATOM   2873  CB  THR A 179      18.235  10.617  22.932  1.00  0.15
ATOM   2874  HB  THR A 179      18.784  11.556  22.862  1.00  0.10
ATOM   2875  OG1 THR A 179      19.013   9.589  22.291  1.00 -0.65
ATOM   2876  HG1 THR A 179      18.987   9.768  21.360  1.00  0.40
ATOM   2877  CG2 THR A 179      18.064  10.275  24.407  1.00 -0.15
ATOM   2878 HG21 THR A 179      17.535   9.329  24.524  1.00  0.05
ATOM   2879 HG22 THR A 179      17.484  11.050  24.908  1.00  0.05
ATOM   2880 HG23 THR A 179      19.038  10.178  24.886  1.00  0.05
ATOM   2881  C   THR A 179      16.053  11.895  22.847  1.00  0.60
ATOM   2882  O   THR A 179      16.336  13.067  22.590  1.00 -0.55
ATOM   2883  N   ALA A 180      15.064  11.541  23.663  1.00 -0.40
ATOM   2884  HN  ALA A 180      14.881  10.567  23.799  1.00  0.25
ATOM   2885  CA  ALA A 180      14.237  12.512  24.366  1.00  0.05
ATOM   2886  HA  ALA A 180      13.902  13.246  23.633  1.00  0.05
ATOM   2887  CB  ALA A 180      13.045  11.812  25.015  1.00 -0.15
ATOM   2888  HB1 ALA A 180      13.370  11.191  25.850  1.00  0.05
ATOM   2889  HB2 ALA A 180      12.547  11.168  24.291  1.00  0.05
ATOM   2890  HB3 ALA A 180      12.339  12.548  25.398  1.00  0.05
ATOM   2891  C   ALA A 180      15.046  13.259  25.422  1.00  0.60
ATOM   2892  O   ALA A 180      15.992  12.713  26.006  1.00 -0.55
ATOM   2893  N   PRO A 181      14.675  14.526  25.680  1.00 -0.25
ATOM   2894  CD  PRO A 181      13.539  15.193  25.013  1.00  0.00
ATOM   2895  HD1 PRO A 181      12.592  14.802  25.384  1.00  0.05
ATOM   2896  HD2 PRO A 181      13.584  15.043  23.935  1.00  0.05
ATOM   2897  CA  PRO A 181      15.357  15.403  26.646  1.00  0.05
ATOM   2898  HA  PRO A 181      16.363  15.641  26.301  1.00  0.05
ATOM   2899  CB  PRO A 181      14.476  16.653  26.703  1.00 -0.10
ATOM   2900  HB1 PRO A 181      15.080  17.555  26.799  1.00  0.05
ATOM   2901  HB2 PRO A 181      13.789  16.611  27.548  1.00  0.05
ATOM   2902  CG  PRO A 181      13.719  16.634  25.375  1.00 -0.10
ATOM   2903  HG1 PRO A 181      12.752  17.127  25.478  1.00  0.05
ATOM   2904  HG2 PRO A 181      14.286  17.155  24.603  1.00  0.05
ATOM   2905  C   PRO A 181      15.535  14.778  28.017  1.00  0.60
ATOM   2906  O   PRO A 181      16.641  14.808  28.577  1.00 -0.55
ATOM   2907  N   GLU A 182      14.458  14.210  28.557  1.00 -0.40
ATOM   2908  HN  GLU A 182      13.608  14.168  28.033  1.00  0.25
ATOM   2909  CA  GLU A 182      14.504  13.649  29.903  1.00  0.05
ATOM   2910  HA  GLU A 182      14.935  14.411  30.552  1.00  0.05
ATOM   2911  CB  GLU A 182      13.112  13.258  30.392  1.00 -0.10
ATOM   2912  HB1 GLU A 182      12.429  14.082  30.192  1.00  0.05
ATOM   2913  HB2 GLU A 182      13.153  13.101  31.469  1.00  0.05
ATOM   2914  CG  GLU A 182      12.563  12.003  29.739  1.00 -0.25
ATOM   2915  HG1 GLU A 182      11.889  11.500  30.432  1.00  0.05
ATOM   2916  HG2 GLU A 182      13.387  11.333  29.493  1.00  0.05
ATOM   2917  CD  GLU A 182      11.794  12.295  28.460  1.00  0.35
ATOM   2918  OE1 GLU A 182      11.767  13.462  28.020  1.00 -0.60
ATOM   2919  OE2 GLU A 182      11.211  11.354  27.898  1.00 -0.60
ATOM   2920  C   GLU A 182      15.386  12.417  29.933  1.00  0.60
ATOM   2921  O   GLU A 182      15.831  11.988  30.997  1.00 -0.55
ATOM   2922  N   SER A 183      15.623  11.844  28.760  1.00 -0.40
ATOM   2923  HN  SER A 183      15.206  12.226  27.935  1.00  0.25
ATOM   2924  CA  SER A 183      16.480  10.669  28.651  1.00  0.05
ATOM   2925  HA  SER A 183      16.345  10.086  29.561  1.00  0.05
ATOM   2926  CB  SER A 183      16.106   9.839  27.417  1.00  0.05
ATOM   2927  HB1 SER A 183      16.729   8.946  27.367  1.00  0.10
ATOM   2928  HB2 SER A 183      16.246  10.433  26.514  1.00  0.10
ATOM   2929  OG  SER A 183      14.748   9.421  27.457  1.00 -0.65
ATOM   2930  HG  SER A 183      14.608   9.032  28.310  1.00  0.40
ATOM   2931  C   SER A 183      17.935  11.095  28.555  1.00  0.60
ATOM   2932  O   SER A 183      18.803  10.442  29.124  1.00 -0.55
ATOM   2933  N   LEU A 184      18.196  12.185  27.828  1.00 -0.40
ATOM   2934  HN  LEU A 184      17.444  12.639  27.351  1.00  0.25
ATOM   2935  CA  LEU A 184      19.548  12.734  27.709  1.00  0.05
ATOM   2936  HA  LEU A 184      20.207  11.911  27.434  1.00  0.05
ATOM   2937  CB  LEU A 184      19.595  13.834  26.654  1.00 -0.10
ATOM   2938  HB1 LEU A 184      20.523  14.384  26.796  1.00  0.05
ATOM   2939  HB2 LEU A 184      18.762  14.507  26.846  1.00  0.05
ATOM   2940  CG  LEU A 184      19.524  13.422  25.181  1.00 -0.05
ATOM   2941  HG  LEU A 184      18.703  12.721  25.034  1.00  0.05
ATOM   2942  CD1 LEU A 184      19.308  14.659  24.315  1.00 -0.15
ATOM   2943 HD11 LEU A 184      20.127  15.367  24.443  1.00  0.05
ATOM   2944 HD12 LEU A 184      18.382  15.160  24.598  1.00  0.05
ATOM   2945 HD13 LEU A 184      19.266  14.379  23.262  1.00  0.05
ATOM   2946  CD2 LEU A 184      20.808  12.704  24.793  1.00 -0.15
ATOM   2947 HD21 LEU A 184      20.949  11.811  25.402  1.00  0.05
ATOM   2948 HD22 LEU A 184      21.666  13.357  24.948  1.00  0.05
ATOM   2949 HD23 LEU A 184      20.766  12.396  23.748  1.00  0.05
ATOM   2950  C   LEU A 184      19.998  13.317  29.040  1.00  0.60
ATOM   2951  O   LEU A 184      21.113  13.078  29.483  1.00 -0.55
ATOM   2952  N   ALA A 185      19.103  14.067  29.673  1.00 -0.40
ATOM   2953  HN  ALA A 185      18.192  14.159  29.272  1.00  0.25
ATOM   2954  CA  ALA A 185      19.385  14.762  30.923  1.00  0.05
ATOM   2955  HA  ALA A 185      20.411  15.124  30.872  1.00  0.05
ATOM   2956  CB  ALA A 185      18.408  15.919  31.094  1.00 -0.15
ATOM   2957  HB1 ALA A 185      17.381  15.555  31.118  1.00  0.05
ATOM   2958  HB2 ALA A 185      18.500  16.616  30.261  1.00  0.05
ATOM   2959  HB3 ALA A 185      18.603  16.441  32.031  1.00  0.05
ATOM   2960  C   ALA A 185      19.328  13.855  32.154  1.00  0.60
ATOM   2961  O   ALA A 185      20.244  13.863  32.977  1.00 -0.55
ATOM   2962  N   TYR A 186      18.257  13.082  32.299  1.00 -0.40
ATOM   2963  HN  TYR A 186      17.607  12.984  31.546  1.00  0.25
ATOM   2964  CA  TYR A 186      18.030  12.375  33.561  1.00  0.05
ATOM   2965  HA  TYR A 186      18.872  12.600  34.215  1.00  0.05
ATOM   2966  CB  TYR A 186      16.718  12.830  34.194  1.00 -0.10
ATOM   2967  HB1 TYR A 186      16.686  12.497  35.231  1.00  0.05
ATOM   2968  HB2 TYR A 186      15.885  12.381  33.654  1.00  0.05
ATOM   2969  CG  TYR A 186      16.544  14.318  34.173  1.00  0.00
ATOM   2970  CD1 TYR A 186      17.522  15.151  34.689  1.00 -0.13
ATOM   2971  HD1 TYR A 186      18.401  14.717  35.142  1.00  0.13
ATOM   2972  CE1 TYR A 186      17.396  16.535  34.636  1.00 -0.13
ATOM   2973  HE1 TYR A 186      18.170  17.169  35.043  1.00  0.13
ATOM   2974  CD2 TYR A 186      15.418  14.897  33.599  1.00 -0.13
ATOM   2975  HD2 TYR A 186      14.642  14.264  33.195  1.00  0.13
ATOM   2976  CE2 TYR A 186      15.276  16.269  33.538  1.00 -0.13
ATOM   2977  HE2 TYR A 186      14.395  16.703  33.088  1.00  0.13
ATOM   2978  CZ  TYR A 186      16.272  17.090  34.058  1.00  0.25
ATOM   2979  OH  TYR A 186      16.155  18.466  33.986  1.00 -0.65
ATOM   2980  HH  TYR A 186      15.782  18.708  33.149  1.00  0.40
ATOM   2981  C   TYR A 186      18.021  10.865  33.429  1.00  0.60
ATOM   2982  O   TYR A 186      17.817  10.151  34.405  1.00 -0.55
ATOM   2983  N   ASN A 187      18.224  10.374  32.219  1.00 -0.40
ATOM   2984  HN  ASN A 187      18.331  10.998  31.445  1.00  0.25
ATOM   2985  CA  ASN A 187      18.293   8.945  32.003  1.00  0.05
ATOM   2986  HA  ASN A 187      18.539   8.784  30.954  1.00  0.05
ATOM   2987  CB  ASN A 187      19.363   8.337  32.912  1.00 -0.10
ATOM   2988  HB1 ASN A 187      18.955   8.202  33.913  1.00  0.05
ATOM   2989  HB2 ASN A 187      20.220   9.008  32.964  1.00  0.05
ATOM   2990  CG  ASN A 187      19.845   6.997  32.416  1.00  0.55
ATOM   2991  OD1 ASN A 187      19.899   6.029  33.165  1.00 -0.55
ATOM   2992  ND2 ASN A 187      20.200   6.931  31.136  1.00 -0.60
ATOM   2993 HD21 ASN A 187      20.138   7.747  30.562  1.00  0.30
ATOM   2994 HD22 ASN A 187      20.530   6.078  30.733  1.00  0.30
ATOM   2995  C   ASN A 187      16.944   8.280  32.261  1.00  0.60
ATOM   2996  O   ASN A 187      16.884   7.114  32.636  1.00 -0.55
ATOM   2997  N   LYS A 188      15.865   9.029  32.064  1.00 -0.40
ATOM   2998  HN  LYS A 188      15.984   9.998  31.846  1.00  0.25
ATOM   2999  CA  LYS A 188      14.513   8.488  32.154  1.00  0.05
ATOM   3000  HA  LYS A 188      14.548   7.630  32.825  1.00  0.05
ATOM   3001  CB  LYS A 188      13.563   9.558  32.689  1.00 -0.10
ATOM   3002  HB1 LYS A 188      12.539   9.209  32.563  1.00  0.05
ATOM   3003  HB2 LYS A 188      13.691  10.464  32.099  1.00  0.05
ATOM   3004  CG  LYS A 188      13.783   9.893  34.140  1.00 -0.10
ATOM   3005  HG1 LYS A 188      13.085  10.673  34.445  1.00  0.05
ATOM   3006  HG2 LYS A 188      14.797  10.268  34.279  1.00  0.05
ATOM   3007  CD  LYS A 188      13.575   8.660  34.998  1.00 -0.10
ATOM   3008  HD1 LYS A 188      14.298   7.898  34.709  1.00  0.05
ATOM   3009  HD2 LYS A 188      12.575   8.267  34.821  1.00  0.05
ATOM   3010  CE  LYS A 188      13.737   8.966  36.484  1.00  0.05
ATOM   3011  HE1 LYS A 188      13.397   9.979  36.698  1.00  0.10
ATOM   3012  HE2 LYS A 188      14.781   8.861  36.777  1.00  0.10
ATOM   3013  NZ  LYS A 188      12.931   8.027  37.312  1.00 -0.30
ATOM   3014  HZ1 LYS A 188      13.246   7.052  37.136  1.00  0.35
ATOM   3015  HZ2 LYS A 188      11.926   8.118  37.060  1.00  0.35
ATOM   3016  HZ3 LYS A 188      13.058   8.256  38.319  1.00  0.35
ATOM   3017  C   LYS A 188      14.012   8.002  30.797  1.00  0.60
ATOM   3018  O   LYS A 188      13.773   8.797  29.889  1.00 -0.55
ATOM   3019  N   PHE A 189      13.850   6.693  30.661  1.00 -0.40
ATOM   3020  HN  PHE A 189      14.057   6.095  31.435  1.00  0.25
ATOM   3021  CA  PHE A 189      13.379   6.103  29.416  1.00  0.05
ATOM   3022  HA  PHE A 189      13.352   6.897  28.670  1.00  0.05
ATOM   3023  CB  PHE A 189      14.317   4.983  28.980  1.00 -0.10
ATOM   3024  HB1 PHE A 189      13.802   4.350  28.258  1.00  0.05
ATOM   3025  HB2 PHE A 189      14.581   4.383  29.850  1.00  0.05
ATOM   3026  CG  PHE A 189      15.580   5.467  28.352  1.00  0.00
ATOM   3027  CD1 PHE A 189      16.696   5.740  29.131  1.00 -0.13
ATOM   3028  HD1 PHE A 189      16.646   5.607  30.202  1.00  0.13
ATOM   3029  CD2 PHE A 189      15.660   5.643  26.984  1.00 -0.13
ATOM   3030  HD2 PHE A 189      14.799   5.434  26.367  1.00  0.13
ATOM   3031  CE1 PHE A 189      17.877   6.183  28.548  1.00 -0.13
ATOM   3032  HE1 PHE A 189      18.740   6.391  29.163  1.00  0.13
ATOM   3033  CE2 PHE A 189      16.833   6.084  26.397  1.00 -0.13
ATOM   3034  HE2 PHE A 189      16.883   6.217  25.326  1.00  0.13
ATOM   3035  CZ  PHE A 189      17.944   6.356  27.180  1.00 -0.13
ATOM   3036  HZ  PHE A 189      18.859   6.702  26.722  1.00  0.13
ATOM   3037  C   PHE A 189      11.985   5.543  29.600  1.00  0.60
ATOM   3038  O   PHE A 189      11.673   4.965  30.637  1.00 -0.55
ATOM   3039  N   SER A 190      11.143   5.699  28.593  1.00 -0.40
ATOM   3040  HN  SER A 190      11.444   6.132  27.744  1.00  0.25
ATOM   3041  CA  SER A 190       9.780   5.234  28.737  1.00  0.05
ATOM   3042  HA  SER A 190       9.819   4.271  29.246  1.00  0.05
ATOM   3043  CB  SER A 190       8.956   6.238  29.543  1.00  0.05
ATOM   3044  HB1 SER A 190       9.511   6.559  30.425  1.00  0.10
ATOM   3045  HB2 SER A 190       8.011   5.790  29.850  1.00  0.10
ATOM   3046  OG  SER A 190       8.667   7.387  28.759  1.00 -0.65
ATOM   3047  HG  SER A 190       9.501   7.766  28.513  1.00  0.40
ATOM   3048  C   SER A 190       9.176   5.084  27.368  1.00  0.60
ATOM   3049  O   SER A 190       9.829   5.347  26.367  1.00 -0.55
ATOM   3050  N   ILE A 191       7.915   4.675  27.329  1.00 -0.40
ATOM   3051  HN  ILE A 191       7.437   4.460  28.181  1.00  0.25
ATOM   3052  CA  ILE A 191       7.228   4.538  26.065  1.00  0.05
ATOM   3053  HA  ILE A 191       7.878   3.961  25.407  1.00  0.05
ATOM   3054  CB  ILE A 191       5.881   3.829  26.249  1.00 -0.05
ATOM   3055  HB  ILE A 191       6.037   2.870  26.742  1.00  0.05
ATOM   3056  CG2 ILE A 191       4.941   4.694  27.093  1.00 -0.15
ATOM   3057 HG21 ILE A 191       4.623   5.575  26.535  1.00  0.05
ATOM   3058 HG22 ILE A 191       5.450   5.032  27.996  1.00  0.05
ATOM   3059 HG23 ILE A 191       4.050   4.127  27.365  1.00  0.05
ATOM   3060  CG1 ILE A 191       5.279   3.515  24.884  1.00 -0.10
ATOM   3061 HG11 ILE A 191       5.450   4.366  24.226  1.00  0.05
ATOM   3062 HG12 ILE A 191       4.205   3.382  25.002  1.00  0.05
ATOM   3063  CD1 ILE A 191       5.855   2.261  24.218  1.00 -0.15
ATOM   3064 HD11 ILE A 191       5.684   1.382  24.839  1.00  0.05
ATOM   3065 HD12 ILE A 191       6.930   2.370  24.077  1.00  0.05
ATOM   3066 HD13 ILE A 191       5.374   2.092  23.255  1.00  0.05
ATOM   3067  C   ILE A 191       7.023   5.929  25.476  1.00  0.60
ATOM   3068  O   ILE A 191       6.924   6.095  24.257  1.00 -0.55
ATOM   3069  N   LYS A 192       6.981   6.935  26.344  1.00 -0.40
ATOM   3070  HN  LYS A 192       6.987   6.741  27.325  1.00  0.25
ATOM   3071  CA  LYS A 192       6.927   8.314  25.883  1.00  0.05
ATOM   3072  HA  LYS A 192       6.211   8.351  25.062  1.00  0.05
ATOM   3073  CB  LYS A 192       6.496   9.253  27.018  1.00 -0.10
ATOM   3074  HB1 LYS A 192       6.620  10.279  26.676  1.00  0.05
ATOM   3075  HB2 LYS A 192       7.160   9.090  27.865  1.00  0.05
ATOM   3076  CG  LYS A 192       5.071   9.082  27.495  1.00 -0.10
ATOM   3077  HG1 LYS A 192       4.849   9.860  28.224  1.00  0.05
ATOM   3078  HG2 LYS A 192       4.980   8.115  27.988  1.00  0.05
ATOM   3079  CD  LYS A 192       4.055   9.157  26.379  1.00 -0.10
ATOM   3080  HD1 LYS A 192       4.018   8.205  25.849  1.00  0.05
ATOM   3081  HD2 LYS A 192       4.344   9.932  25.669  1.00  0.05
ATOM   3082  CE  LYS A 192       2.688   9.476  26.961  1.00  0.05
ATOM   3083  HE1 LYS A 192       2.654  10.523  27.263  1.00  0.10
ATOM   3084  HE2 LYS A 192       2.501   8.839  27.825  1.00  0.10
ATOM   3085  NZ  LYS A 192       1.583   9.257  26.003  1.00 -0.30
ATOM   3086  HZ1 LYS A 192       1.574   8.260  25.706  1.00  0.35
ATOM   3087  HZ2 LYS A 192       1.720   9.865  25.171  1.00  0.35
ATOM   3088  HZ3 LYS A 192       0.678   9.492  26.458  1.00  0.35
ATOM   3089  C   LYS A 192       8.274   8.795  25.314  1.00  0.60
ATOM   3090  O   LYS A 192       8.302   9.656  24.432  1.00 -0.55
ATOM   3091  N   SER A 193       9.395   8.256  25.785  1.00 -0.40
ATOM   3092  HN  SER A 193       9.388   7.655  26.583  1.00  0.25
ATOM   3093  CA  SER A 193      10.635   8.580  25.087  1.00  0.05
ATOM   3094  HA  SER A 193      10.568   9.624  24.783  1.00  0.05
ATOM   3095  CB  SER A 193      11.863   8.359  26.000  1.00  0.05
ATOM   3096  HB1 SER A 193      11.753   8.945  26.912  1.00  0.10
ATOM   3097  HB2 SER A 193      12.769   8.664  25.477  1.00  0.10
ATOM   3098  OG  SER A 193      12.021   7.012  26.376  1.00 -0.65
ATOM   3099  HG  SER A 193      11.974   6.500  25.580  1.00  0.40
ATOM   3100  C   SER A 193      10.758   7.804  23.764  1.00  0.60
ATOM   3101  O   SER A 193      11.455   8.235  22.843  1.00 -0.55
ATOM   3102  N   ASP A 194      10.052   6.679  23.649  1.00 -0.40
ATOM   3103  HN  ASP A 194       9.631   6.272  24.460  1.00  0.25
ATOM   3104  CA  ASP A 194       9.889   6.034  22.337  1.00  0.05
ATOM   3105  HA  ASP A 194      10.884   5.928  21.906  1.00  0.05
ATOM   3106  CB  ASP A 194       9.214   4.663  22.474  1.00 -0.25
ATOM   3107  HB1 ASP A 194       8.904   4.311  21.490  1.00  0.05
ATOM   3108  HB2 ASP A 194       8.336   4.753  23.113  1.00  0.05
ATOM   3109  CG  ASP A 194      10.132   3.622  23.079  1.00  0.35
ATOM   3110  OD1 ASP A 194      11.363   3.834  23.070  1.00 -0.60
ATOM   3111  OD2 ASP A 194       9.624   2.587  23.559  1.00 -0.60
ATOM   3112  C   ASP A 194       9.066   6.900  21.388  1.00  0.60
ATOM   3113  O   ASP A 194       9.365   6.987  20.193  1.00 -0.55
ATOM   3114  N   VAL A 195       8.028   7.539  21.924  1.00 -0.40
ATOM   3115  HN  VAL A 195       7.838   7.426  22.899  1.00  0.25
ATOM   3116  CA  VAL A 195       7.165   8.396  21.126  1.00  0.05
ATOM   3117  HA  VAL A 195       6.756   7.784  20.323  1.00  0.05
ATOM   3118  CB  VAL A 195       6.017   8.992  22.004  1.00 -0.05
ATOM   3119  HB  VAL A 195       6.444   9.462  22.890  1.00  0.05
ATOM   3120  CG1 VAL A 195       5.222  10.018  21.221  1.00 -0.15
ATOM   3121 HG11 VAL A 195       4.923   9.617  20.253  1.00  0.05
ATOM   3122 HG12 VAL A 195       5.826  10.908  21.045  1.00  0.05
ATOM   3123 HG13 VAL A 195       4.319  10.290  21.766  1.00  0.05
ATOM   3124  CG2 VAL A 195       5.120   7.880  22.489  1.00 -0.15
ATOM   3125 HG21 VAL A 195       5.682   6.953  22.603  1.00  0.05
ATOM   3126 HG22 VAL A 195       4.319   7.702  21.771  1.00  0.05
ATOM   3127 HG23 VAL A 195       4.693   8.137  23.458  1.00  0.05
ATOM   3128  C   VAL A 195       7.993   9.529  20.520  1.00  0.60
ATOM   3129  O   VAL A 195       7.815   9.887  19.361  1.00 -0.55
ATOM   3130  N   TRP A 196       8.900  10.089  21.314  1.00 -0.40
ATOM   3131  HN  TRP A 196       8.964   9.785  22.264  1.00  0.25
ATOM   3132  CA  TRP A 196       9.809  11.137  20.842  1.00  0.05
ATOM   3133  HA  TRP A 196       9.197  11.930  20.414  1.00  0.05
ATOM   3134  CB  TRP A 196      10.659  11.674  22.020  1.00 -0.10
ATOM   3135  HB1 TRP A 196      11.223  10.850  22.454  1.00  0.05
ATOM   3136  HB2 TRP A 196       9.994  12.085  22.779  1.00  0.05
ATOM   3137  CG  TRP A 196      11.643  12.758  21.621  1.00 -0.03
ATOM   3138  CD2 TRP A 196      11.558  14.162  21.916  1.00  0.10
ATOM   3139  CE2 TRP A 196      12.640  14.792  21.260  1.00 -0.04
ATOM   3140  CE3 TRP A 196      10.674  14.946  22.664  1.00 -0.13
ATOM   3141  HE3 TRP A 196       9.838  14.494  23.176  1.00  0.10
ATOM   3142  CD1 TRP A 196      12.757  12.605  20.828  1.00 -0.04
ATOM   3143  HD1 TRP A 196      13.111  11.663  20.436  1.00  0.10
ATOM   3144  NE1 TRP A 196      13.351  13.816  20.608  1.00 -0.36
ATOM   3145  HE1 TRP A 196      14.156  13.964  20.070  1.00  0.30
ATOM   3146  CZ2 TRP A 196      12.861  16.178  21.332  1.00 -0.13
ATOM   3147  HZ2 TRP A 196      13.695  16.640  20.825  1.00  0.13
ATOM   3148  CZ3 TRP A 196      10.889  16.316  22.737  1.00 -0.13
ATOM   3149  HZ3 TRP A 196      10.212  16.929  23.313  1.00  0.13
ATOM   3150  CH2 TRP A 196      11.978  16.921  22.070  1.00 -0.13
ATOM   3151  HH2 TRP A 196      12.117  17.989  22.143  1.00  0.13
ATOM   3152  C   TRP A 196      10.709  10.597  19.720  1.00  0.60
ATOM   3153  O   TRP A 196      10.859  11.235  18.682  1.00 -0.55
ATOM   3154  N   ALA A 197      11.284   9.416  19.922  1.00 -0.40
ATOM   3155  HN  ALA A 197      11.150   8.954  20.799  1.00  0.25
ATOM   3156  CA  ALA A 197      12.108   8.774  18.895  1.00  0.05
ATOM   3157  HA  ALA A 197      12.916   9.463  18.648  1.00  0.05
ATOM   3158  CB  ALA A 197      12.660   7.464  19.419  1.00 -0.15
ATOM   3159  HB1 ALA A 197      11.851   6.786  19.690  1.00  0.05
ATOM   3160  HB2 ALA A 197      13.265   7.639  20.309  1.00  0.05
ATOM   3161  HB3 ALA A 197      13.266   6.978  18.654  1.00  0.05
ATOM   3162  C   ALA A 197      11.297   8.521  17.623  1.00  0.60
ATOM   3163  O   ALA A 197      11.767   8.780  16.508  1.00 -0.55
ATOM   3164  N   PHE A 198      10.078   8.011  17.793  1.00 -0.40
ATOM   3165  HN  PHE A 198       9.768   7.794  18.718  1.00  0.25
ATOM   3166  CA  PHE A 198       9.187   7.762  16.670  1.00  0.05
ATOM   3167  HA  PHE A 198       9.673   7.029  16.027  1.00  0.05
ATOM   3168  CB  PHE A 198       7.838   7.236  17.167  1.00 -0.10
ATOM   3169  HB1 PHE A 198       7.436   7.929  17.905  1.00  0.05
ATOM   3170  HB2 PHE A 198       7.987   6.265  17.638  1.00  0.05
ATOM   3171  CG  PHE A 198       6.821   7.074  16.080  1.00  0.00
ATOM   3172  CD1 PHE A 198       6.817   5.941  15.279  1.00 -0.13
ATOM   3173  HD1 PHE A 198       7.566   5.178  15.431  1.00  0.13
ATOM   3174  CD2 PHE A 198       5.851   8.053  15.868  1.00 -0.13
ATOM   3175  HD2 PHE A 198       5.849   8.942  16.481  1.00  0.13
ATOM   3176  CE1 PHE A 198       5.855   5.775  14.278  1.00 -0.13
ATOM   3177  HE1 PHE A 198       5.864   4.888  13.661  1.00  0.13
ATOM   3178  CE2 PHE A 198       4.883   7.901  14.876  1.00 -0.13
ATOM   3179  HE2 PHE A 198       4.136   8.667  14.727  1.00  0.13
ATOM   3180  CZ  PHE A 198       4.880   6.759  14.076  1.00 -0.13
ATOM   3181  HZ  PHE A 198       4.132   6.635  13.307  1.00  0.13
ATOM   3182  C   PHE A 198       8.973   9.031  15.857  1.00  0.60
ATOM   3183  O   PHE A 198       8.866   8.989  14.625  1.00 -0.55
ATOM   3184  N   GLY A 199       8.924  10.166  16.555  1.00 -0.40
ATOM   3185  HN  GLY A 199       8.965  10.132  17.554  1.00  0.25
ATOM   3186  CA  GLY A 199       8.812  11.449  15.884  1.00 -0.00
ATOM   3187  HA1 GLY A 199       8.746  12.210  16.661  1.00  0.05
ATOM   3188  HA2 GLY A 199       7.902  11.417  15.285  1.00  0.05
ATOM   3189  C   GLY A 199       9.992  11.761  14.980  1.00  0.60
ATOM   3190  O   GLY A 199       9.789  12.339  13.911  1.00 -0.55
ATOM   3191  N   VAL A 200      11.210  11.388  15.392  1.00 -0.40
ATOM   3192  HN  VAL A 200      11.312  10.977  16.298  1.00  0.25
ATOM   3193  CA  VAL A 200      12.401  11.567  14.549  1.00  0.05
ATOM   3194  HA  VAL A 200      12.368  12.590  14.173  1.00  0.05
ATOM   3195  CB  VAL A 200      13.743  11.321  15.334  1.00 -0.05
ATOM   3196  HB  VAL A 200      13.759  10.302  15.721  1.00  0.05
ATOM   3197  CG1 VAL A 200      14.918  11.534  14.423  1.00 -0.15
ATOM   3198 HG11 VAL A 200      14.832  12.486  13.899  1.00  0.05
ATOM   3199 HG12 VAL A 200      14.964  10.741  13.677  1.00  0.05
ATOM   3200 HG13 VAL A 200      15.843  11.549  14.999  1.00  0.05
ATOM   3201  CG2 VAL A 200      13.856  12.246  16.524  1.00 -0.15
ATOM   3202 HG21 VAL A 200      13.136  11.972  17.295  1.00  0.05
ATOM   3203 HG22 VAL A 200      13.652  13.273  16.223  1.00  0.05
ATOM   3204 HG23 VAL A 200      14.854  12.182  16.957  1.00  0.05
ATOM   3205  C   VAL A 200      12.349  10.564  13.407  1.00  0.60
ATOM   3206  O   VAL A 200      12.766  10.860  12.288  1.00 -0.55
ATOM   3207  N   LEU A 201      11.834   9.372  13.697  1.00 -0.40
ATOM   3208  HN  LEU A 201      11.598   9.157  14.645  1.00  0.25
ATOM   3209  CA  LEU A 201      11.608   8.377  12.661  1.00  0.05
ATOM   3210  HA  LEU A 201      12.573   8.153  12.206  1.00  0.05
ATOM   3211  CB  LEU A 201      10.994   7.123  13.278  1.00 -0.10
ATOM   3212  HB1 LEU A 201       9.913   7.197  13.172  1.00  0.05
ATOM   3213  HB2 LEU A 201      11.238   7.122  14.339  1.00  0.05
ATOM   3214  CG  LEU A 201      11.427   5.776  12.700  1.00 -0.05
ATOM   3215  HG  LEU A 201      12.514   5.732  12.626  1.00  0.05
ATOM   3216  CD1 LEU A 201      10.925   4.690  13.615  1.00 -0.15
ATOM   3217 HD11 LEU A 201       9.921   4.920  13.972  1.00  0.05
ATOM   3218 HD12 LEU A 201      11.578   4.597  14.483  1.00  0.05
ATOM   3219 HD13 LEU A 201      10.884   3.739  13.084  1.00  0.05
ATOM   3220  CD2 LEU A 201      10.902   5.563  11.304  1.00 -0.15
ATOM   3221 HD21 LEU A 201      11.267   6.340  10.632  1.00  0.05
ATOM   3222 HD22 LEU A 201       9.813   5.600  11.302  1.00  0.05
ATOM   3223 HD23 LEU A 201      11.237   4.600  10.919  1.00  0.05
ATOM   3224  C   LEU A 201      10.698   8.921  11.547  1.00  0.60
ATOM   3225  O   LEU A 201      10.980   8.742  10.349  1.00 -0.55
ATOM   3226  N   LEU A 202       9.617   9.599  11.933  1.00 -0.40
ATOM   3227  HN  LEU A 202       9.419   9.691  12.909  1.00  0.25
ATOM   3228  CA  LEU A 202       8.714  10.212  10.952  1.00  0.05
ATOM   3229  HA  LEU A 202       8.302   9.408  10.343  1.00  0.05
ATOM   3230  CB  LEU A 202       7.596  10.977  11.669  1.00 -0.10
ATOM   3231  HB1 LEU A 202       7.097  11.608  10.936  1.00  0.05
ATOM   3232  HB2 LEU A 202       8.055  11.618  12.420  1.00  0.05
ATOM   3233  CG  LEU A 202       6.537  10.127  12.358  1.00 -0.05
ATOM   3234  HG  LEU A 202       7.010   9.445  13.064  1.00  0.05
ATOM   3235  CD1 LEU A 202       5.576  11.037  13.086  1.00 -0.15
ATOM   3236 HD11 LEU A 202       5.089  11.719  12.389  1.00  0.05
ATOM   3237 HD12 LEU A 202       6.110  11.634  13.825  1.00  0.05
ATOM   3238 HD13 LEU A 202       4.802  10.450  13.579  1.00  0.05
ATOM   3239  CD2 LEU A 202       5.792   9.305  11.327  1.00 -0.15
ATOM   3240 HD21 LEU A 202       6.435   8.527  10.917  1.00  0.05
ATOM   3241 HD22 LEU A 202       5.465   9.940  10.504  1.00  0.05
ATOM   3242 HD23 LEU A 202       4.928   8.822  11.783  1.00  0.05
ATOM   3243  C   LEU A 202       9.469  11.175  10.030  1.00  0.60
ATOM   3244  O   LEU A 202       9.274  11.212   8.809  1.00 -0.55
ATOM   3245  N   TRP A 203      10.344  11.958  10.632  1.00 -0.40
ATOM   3246  HN  TRP A 203      10.468  11.884  11.621  1.00  0.25
ATOM   3247  CA  TRP A 203      11.126  12.920   9.889  1.00  0.05
ATOM   3248  HA  TRP A 203      10.443  13.485   9.255  1.00  0.05
ATOM   3249  CB  TRP A 203      11.841  13.837  10.884  1.00 -0.10
ATOM   3250  HB1 TRP A 203      12.558  13.247  11.454  1.00  0.05
ATOM   3251  HB2 TRP A 203      11.104  14.256  11.568  1.00  0.05
ATOM   3252  CG  TRP A 203      12.575  14.965  10.256  1.00 -0.03
ATOM   3253  CD2 TRP A 203      13.907  14.931   9.724  1.00  0.10
ATOM   3254  CE2 TRP A 203      14.205  16.225   9.265  1.00 -0.04
ATOM   3255  CE3 TRP A 203      14.879  13.930   9.594  1.00 -0.13
ATOM   3256  HE3 TRP A 203      14.682  12.925   9.937  1.00  0.10
ATOM   3257  CD1 TRP A 203      12.132  16.241  10.101  1.00 -0.04
ATOM   3258  HD1 TRP A 203      11.159  16.600  10.402  1.00  0.10
ATOM   3259  NE1 TRP A 203      13.106  17.008   9.504  1.00 -0.36
ATOM   3260  HE1 TRP A 203      13.027  17.960   9.285  1.00  0.30
ATOM   3261  CZ2 TRP A 203      15.436  16.549   8.684  1.00 -0.13
ATOM   3262  HZ2 TRP A 203      15.647  17.550   8.339  1.00  0.13
ATOM   3263  CZ3 TRP A 203      16.101  14.253   9.016  1.00 -0.13
ATOM   3264  HZ3 TRP A 203      16.857  13.489   8.911  1.00  0.13
ATOM   3265  CH2 TRP A 203      16.366  15.544   8.570  1.00 -0.13
ATOM   3266  HH2 TRP A 203      17.325  15.761   8.124  1.00  0.13
ATOM   3267  C   TRP A 203      12.117  12.192   8.971  1.00  0.60
ATOM   3268  O   TRP A 203      12.426  12.675   7.883  1.00 -0.55
ATOM   3269  N   GLU A 204      12.601  11.029   9.402  1.00 -0.40
ATOM   3270  HN  GLU A 204      12.329  10.694  10.304  1.00  0.25
ATOM   3271  CA  GLU A 204      13.522  10.227   8.589  1.00  0.05
ATOM   3272  HA  GLU A 204      14.335  10.885   8.281  1.00  0.05
ATOM   3273  CB  GLU A 204      14.066   9.037   9.390  1.00 -0.10
ATOM   3274  HB1 GLU A 204      14.592   8.385   8.696  1.00  0.05
ATOM   3275  HB2 GLU A 204      13.214   8.495   9.794  1.00  0.05
ATOM   3276  CG  GLU A 204      15.007   9.337  10.541  1.00 -0.25
ATOM   3277  HG1 GLU A 204      14.483   9.911  11.305  1.00  0.05
ATOM   3278  HG2 GLU A 204      15.857   9.916  10.180  1.00  0.05
ATOM   3279  CD  GLU A 204      15.537   8.040  11.183  1.00  0.35
ATOM   3280  OE1 GLU A 204      16.578   7.512  10.722  1.00 -0.60
ATOM   3281  OE2 GLU A 204      14.907   7.536  12.140  1.00 -0.60
ATOM   3282  C   GLU A 204      12.763   9.666   7.398  1.00  0.60
ATOM   3283  O   GLU A 204      13.263   9.617   6.268  1.00 -0.55
ATOM   3284  N   ILE A 205      11.550   9.197   7.660  1.00 -0.40
ATOM   3285  HN  ILE A 205      11.209   9.182   8.600  1.00  0.25
ATOM   3286  CA  ILE A 205      10.728   8.709   6.581  1.00  0.05
ATOM   3287  HA  ILE A 205      11.315   7.963   6.046  1.00  0.05
ATOM   3288  CB  ILE A 205       9.403   8.082   7.110  1.00 -0.05
ATOM   3289  HB  ILE A 205       8.917   8.776   7.795  1.00  0.05
ATOM   3290  CG2 ILE A 205       8.467   7.774   5.941  1.00 -0.15
ATOM   3291 HG21 ILE A 205       8.852   6.945   5.347  1.00  0.05
ATOM   3292 HG22 ILE A 205       8.379   8.643   5.290  1.00  0.05
ATOM   3293 HG23 ILE A 205       7.481   7.493   6.312  1.00  0.05
ATOM   3294  CG1 ILE A 205       9.715   6.798   7.890  1.00 -0.10
ATOM   3295 HG11 ILE A 205      10.579   6.983   8.527  1.00  0.05
ATOM   3296 HG12 ILE A 205       9.975   6.017   7.177  1.00  0.05
ATOM   3297  CD1 ILE A 205       8.567   6.291   8.767  1.00 -0.15
ATOM   3298 HD11 ILE A 205       7.687   6.072   8.162  1.00  0.05
ATOM   3299 HD12 ILE A 205       8.291   7.048   9.501  1.00  0.05
ATOM   3300 HD13 ILE A 205       8.861   5.374   9.279  1.00  0.05
ATOM   3301  C   ILE A 205      10.435   9.870   5.647  1.00  0.60
ATOM   3302  O   ILE A 205      10.555   9.729   4.433  1.00 -0.55
ATOM   3303  N   ALA A 206      10.084  11.027   6.205  1.00 -0.40
ATOM   3304  HN  ALA A 206      10.118  11.127   7.199  1.00  0.25
ATOM   3305  CA  ALA A 206       9.650  12.152   5.376  1.00  0.05
ATOM   3306  HA  ALA A 206       8.862  11.784   4.719  1.00  0.05
ATOM   3307  CB  ALA A 206       9.133  13.296   6.251  1.00 -0.15
ATOM   3308  HB1 ALA A 206       9.914  13.649   6.925  1.00  0.05
ATOM   3309  HB2 ALA A 206       8.293  12.957   6.857  1.00  0.05
ATOM   3310  HB3 ALA A 206       8.821  14.135   5.629  1.00  0.05
ATOM   3311  C   ALA A 206      10.758  12.664   4.453  1.00  0.60
ATOM   3312  O   ALA A 206      10.480  13.182   3.371  1.00 -0.55
ATOM   3313  N   THR A 207      12.011  12.520   4.879  1.00 -0.40
ATOM   3314  HN  THR A 207      12.182  12.078   5.759  1.00  0.25
ATOM   3315  CA  THR A 207      13.137  12.996   4.083  1.00  0.05
ATOM   3316  HA  THR A 207      12.744  13.735   3.385  1.00  0.05
ATOM   3317  CB  THR A 207      14.247  13.630   4.981  1.00  0.15
ATOM   3318  HB  THR A 207      15.070  13.992   4.365  1.00  0.10
ATOM   3319  OG1 THR A 207      14.766  12.652   5.894  1.00 -0.65
ATOM   3320  HG1 THR A 207      14.036  12.360   6.425  1.00  0.40
ATOM   3321  CG2 THR A 207      13.687  14.814   5.763  1.00 -0.15
ATOM   3322 HG21 THR A 207      12.761  14.539   6.267  1.00  0.05
ATOM   3323 HG22 THR A 207      13.470  15.642   5.088  1.00  0.05
ATOM   3324 HG23 THR A 207      14.401  15.136   6.521  1.00  0.05
ATOM   3325  C   THR A 207      13.759  11.876   3.268  1.00  0.60
ATOM   3326  O   THR A 207      14.805  12.066   2.643  1.00 -0.55
ATOM   3327  N   TYR A 208      13.129  10.703   3.280  1.00 -0.40
ATOM   3328  HN  TYR A 208      12.228  10.629   3.708  1.00  0.25
ATOM   3329  CA  TYR A 208      13.739   9.532   2.678  1.00  0.05
ATOM   3330  HA  TYR A 208      13.135   8.672   2.966  1.00  0.05
ATOM   3331  CB  TYR A 208      13.796   9.661   1.155  1.00 -0.10
ATOM   3332  HB1 TYR A 208      14.409   8.853   0.757  1.00  0.05
ATOM   3333  HB2 TYR A 208      14.258  10.614   0.900  1.00  0.05
ATOM   3334  CG  TYR A 208      12.453   9.602   0.472  1.00  0.00
ATOM   3335  CD1 TYR A 208      11.840   8.381   0.206  1.00 -0.13
ATOM   3336  HD1 TYR A 208      12.330   7.465   0.502  1.00  0.13
ATOM   3337  CE1 TYR A 208      10.619   8.322  -0.429  1.00 -0.13
ATOM   3338  HE1 TYR A 208      10.155   7.367  -0.629  1.00  0.13
ATOM   3339  CD2 TYR A 208      11.801  10.762   0.086  1.00 -0.13
ATOM   3340  HD2 TYR A 208      12.258  11.720   0.286  1.00  0.13
ATOM   3341  CE2 TYR A 208      10.577  10.712  -0.550  1.00 -0.13
ATOM   3342  HE2 TYR A 208      10.080  11.624  -0.844  1.00  0.13
ATOM   3343  CZ  TYR A 208       9.994   9.491  -0.807  1.00  0.25
ATOM   3344  OH  TYR A 208       8.786   9.437  -1.469  1.00 -0.65
ATOM   3345  HH  TYR A 208       8.741   8.640  -1.980  1.00  0.40
ATOM   3346  C   TYR A 208      15.164   9.312   3.194  1.00  0.60
ATOM   3347  O   TYR A 208      16.096   9.127   2.403  1.00 -0.55
ATOM   3348  N   GLY A 209      15.331   9.332   4.513  1.00 -0.40
ATOM   3349  HN  GLY A 209      14.611   9.696   5.104  1.00  0.25
ATOM   3350  CA  GLY A 209      16.554   8.827   5.087  1.00 -0.00
ATOM   3351  HA1 GLY A 209      16.945   8.097   4.379  1.00  0.05
ATOM   3352  HA2 GLY A 209      16.277   8.354   6.029  1.00  0.05
ATOM   3353  C   GLY A 209      17.635   9.856   5.365  1.00  0.60
ATOM   3354  O   GLY A 209      18.808   9.498   5.504  1.00 -0.55
ATOM   3355  N   MET A 210      17.257  11.126   5.457  1.00 -0.40
ATOM   3356  HN  MET A 210      16.313  11.377   5.244  1.00  0.25
ATOM   3357  CA  MET A 210      18.205  12.157   5.866  1.00  0.05
ATOM   3358  HA  MET A 210      19.114  12.015   5.281  1.00  0.05
ATOM   3359  CB  MET A 210      17.609  13.538   5.615  1.00 -0.10
ATOM   3360  HB1 MET A 210      18.298  14.286   6.004  1.00  0.05
ATOM   3361  HB2 MET A 210      16.673  13.614   6.167  1.00  0.05
ATOM   3362  CG  MET A 210      17.335  13.850   4.168  1.00 -0.05
ATOM   3363  HG1 MET A 210      16.397  13.393   3.852  1.00  0.05
ATOM   3364  HG2 MET A 210      18.140  13.472   3.539  1.00  0.05
ATOM   3365  SD  MET A 210      17.223  15.634   3.991  1.00 -0.10
ATOM   3366  CE  MET A 210      18.665  16.115   5.046  1.00 -0.10
ATOM   3367  HE1 MET A 210      19.420  15.329   5.010  1.00  0.05
ATOM   3368  HE2 MET A 210      18.343  16.241   6.079  1.00  0.05
ATOM   3369  HE3 MET A 210      19.106  17.039   4.672  1.00  0.05
ATOM   3370  C   MET A 210      18.601  12.043   7.342  1.00  0.60
ATOM   3371  O   MET A 210      17.797  11.627   8.190  1.00 -0.55
ATOM   3372  N   SER A 211      19.840  12.417   7.652  1.00 -0.40
ATOM   3373  HN  SER A 211      20.489  12.625   6.920  1.00  0.25
ATOM   3374  CA  SER A 211      20.263  12.527   9.044  1.00  0.05
ATOM   3375  HA  SER A 211      20.039  11.574   9.523  1.00  0.05
ATOM   3376  CB  SER A 211      21.764  12.840   9.144  1.00  0.05
ATOM   3377  HB1 SER A 211      22.018  13.124  10.165  1.00  0.10
ATOM   3378  HB2 SER A 211      22.021  13.653   8.465  1.00  0.10
ATOM   3379  OG  SER A 211      22.549  11.720   8.797  1.00 -0.65
ATOM   3380  HG  SER A 211      22.217  11.401   7.969  1.00  0.40
ATOM   3381  C   SER A 211      19.495  13.630   9.749  1.00  0.60
ATOM   3382  O   SER A 211      19.313  14.720   9.212  1.00 -0.55
ATOM   3383  N   PRO A 212      19.048  13.365  10.978  1.00 -0.25
ATOM   3384  CD  PRO A 212      19.027  12.061  11.657  1.00  0.00
ATOM   3385  HD1 PRO A 212      19.974  11.871  12.162  1.00  0.05
ATOM   3386  HD2 PRO A 212      18.838  11.256  10.947  1.00  0.05
ATOM   3387  CA  PRO A 212      18.305  14.392  11.716  1.00  0.05
ATOM   3388  HA  PRO A 212      17.454  14.743  11.133  1.00  0.05
ATOM   3389  CB  PRO A 212      17.853  13.669  12.988  1.00 -0.10
ATOM   3390  HB1 PRO A 212      16.846  13.974  13.273  1.00  0.05
ATOM   3391  HB2 PRO A 212      18.523  13.888  13.820  1.00  0.05
ATOM   3392  CG  PRO A 212      17.893  12.218  12.637  1.00 -0.10
ATOM   3393  HG1 PRO A 212      18.066  11.611  13.526  1.00  0.05
ATOM   3394  HG2 PRO A 212      16.950  11.904  12.188  1.00  0.05
ATOM   3395  C   PRO A 212      19.122  15.650  12.024  1.00  0.60
ATOM   3396  O   PRO A 212      20.365  15.618  12.034  1.00 -0.55
ATOM   3397  N   TYR A 213      18.402  16.741  12.291  1.00 -0.40
ATOM   3398  HN  TYR A 213      17.406  16.662  12.275  1.00  0.25
ATOM   3399  CA  TYR A 213      18.985  18.044  12.605  1.00  0.05
ATOM   3400  HA  TYR A 213      18.220  18.794  12.404  1.00  0.05
ATOM   3401  CB  TYR A 213      19.433  18.111  14.075  1.00 -0.10
ATOM   3402  HB1 TYR A 213      19.774  19.123  14.287  1.00  0.05
ATOM   3403  HB2 TYR A 213      20.264  17.421  14.215  1.00  0.05
ATOM   3404  CG  TYR A 213      18.373  17.763  15.100  1.00  0.00
ATOM   3405  CD1 TYR A 213      17.458  18.722  15.544  1.00 -0.13
ATOM   3406  HD1 TYR A 213      17.527  19.733  15.169  1.00  0.13
ATOM   3407  CE1 TYR A 213      16.469  18.403  16.451  1.00 -0.13
ATOM   3408  HE1 TYR A 213      15.766  19.153  16.782  1.00  0.13
ATOM   3409  CD2 TYR A 213      18.273  16.477  15.603  1.00 -0.13
ATOM   3410  HD2 TYR A 213      18.974  15.723  15.277  1.00  0.13
ATOM   3411  CE2 TYR A 213      17.298  16.147  16.508  1.00 -0.13
ATOM   3412  HE2 TYR A 213      17.235  15.140  16.893  1.00  0.13
ATOM   3413  CZ  TYR A 213      16.392  17.109  16.929  1.00  0.25
ATOM   3414  OH  TYR A 213      15.395  16.742  17.801  1.00 -0.65
ATOM   3415  HH  TYR A 213      14.976  15.951  17.487  1.00  0.40
ATOM   3416  C   TYR A 213      20.185  18.318  11.710  1.00  0.60
ATOM   3417  O   TYR A 213      21.316  18.448  12.188  1.00 -0.55
ATOM   3418  N   PRO A 214      19.957  18.416  10.395  1.00 -0.25
ATOM   3419  CD  PRO A 214      18.670  18.379   9.684  1.00  0.00
ATOM   3420  HD1 PRO A 214      17.924  18.979  10.204  1.00  0.05
ATOM   3421  HD2 PRO A 214      18.304  17.356   9.600  1.00  0.05
ATOM   3422  CA  PRO A 214      21.084  18.632   9.480  1.00  0.05
ATOM   3423  HA  PRO A 214      21.817  17.832   9.577  1.00  0.05
ATOM   3424  CB  PRO A 214      20.428  18.628   8.096  1.00 -0.10
ATOM   3425  HB1 PRO A 214      20.524  17.650   7.623  1.00  0.05
ATOM   3426  HB2 PRO A 214      20.891  19.368   7.444  1.00  0.05
ATOM   3427  CG  PRO A 214      19.007  18.958   8.343  1.00 -0.10
ATOM   3428  HG1 PRO A 214      18.858  20.038   8.343  1.00  0.05
ATOM   3429  HG2 PRO A 214      18.373  18.527   7.569  1.00  0.05
ATOM   3430  C   PRO A 214      21.879  19.919   9.746  1.00  0.60
ATOM   3431  O   PRO A 214      21.308  20.991   9.954  1.00 -0.55
ATOM   3432  N   GLY A 215      23.205  19.799   9.741  1.00 -0.40
ATOM   3433  HN  GLY A 215      23.621  18.894   9.659  1.00  0.25
ATOM   3434  CA  GLY A 215      24.048  20.975   9.854  1.00 -0.00
ATOM   3435  HA1 GLY A 215      23.546  21.781   9.319  1.00  0.05
ATOM   3436  HA2 GLY A 215      25.003  20.729   9.391  1.00  0.05
ATOM   3437  C   GLY A 215      24.285  21.402  11.289  1.00  0.60
ATOM   3438  O   GLY A 215      25.257  22.103  11.579  1.00 -0.55
ATOM   3439  N   ILE A 216      23.397  20.977  12.184  1.00 -0.40
ATOM   3440  HN  ILE A 216      22.607  20.452  11.866  1.00  0.25
ATOM   3441  CA  ILE A 216      23.533  21.248  13.611  1.00  0.05
ATOM   3442  HA  ILE A 216      23.985  22.235  13.711  1.00  0.05
ATOM   3443  CB  ILE A 216      22.158  21.208  14.301  1.00 -0.05
ATOM   3444  HB  ILE A 216      21.726  20.214  14.193  1.00  0.05
ATOM   3445  CG2 ILE A 216      22.291  21.544  15.770  1.00 -0.15
ATOM   3446 HG21 ILE A 216      22.710  22.542  15.901  1.00  0.05
ATOM   3447 HG22 ILE A 216      22.955  20.832  16.260  1.00  0.05
ATOM   3448 HG23 ILE A 216      21.313  21.524  16.251  1.00  0.05
ATOM   3449  CG1 ILE A 216      21.213  22.199  13.633  1.00 -0.10
ATOM   3450 HG11 ILE A 216      21.155  21.967  12.570  1.00  0.05
ATOM   3451 HG12 ILE A 216      21.622  23.203  13.743  1.00  0.05
ATOM   3452  CD1 ILE A 216      19.815  22.175  14.214  1.00 -0.15
ATOM   3453 HD11 ILE A 216      19.809  22.590  15.222  1.00  0.05
ATOM   3454 HD12 ILE A 216      19.448  21.150  14.269  1.00  0.05
ATOM   3455 HD13 ILE A 216      19.142  22.773  13.600  1.00  0.05
ATOM   3456  C   ILE A 216      24.415  20.165  14.215  1.00  0.60
ATOM   3457  O   ILE A 216      24.279  18.996  13.875  1.00 -0.55
ATOM   3458  N   ASP A 217      25.318  20.544  15.111  1.00 -0.40
ATOM   3459  HN  ASP A 217      25.363  21.500  15.401  1.00  0.25
ATOM   3460  CA  ASP A 217      26.243  19.568  15.672  1.00  0.05
ATOM   3461  HA  ASP A 217      26.276  18.723  14.985  1.00  0.05
ATOM   3462  CB  ASP A 217      27.636  20.177  15.843  1.00 -0.25
ATOM   3463  HB1 ASP A 217      28.014  20.497  14.872  1.00  0.05
ATOM   3464  HB2 ASP A 217      28.310  19.429  16.260  1.00  0.05
ATOM   3465  CG  ASP A 217      27.634  21.372  16.763  1.00  0.35
ATOM   3466  OD1 ASP A 217      26.635  21.551  17.500  1.00 -0.60
ATOM   3467  OD2 ASP A 217      28.629  22.133  16.747  1.00 -0.60
ATOM   3468  C   ASP A 217      25.742  19.054  17.009  1.00  0.60
ATOM   3469  O   ASP A 217      25.012  19.740  17.715  1.00 -0.55
ATOM   3470  N   LEU A 218      26.155  17.843  17.349  1.00 -0.40
ATOM   3471  HN  LEU A 218      26.925  17.438  16.856  1.00  0.25
ATOM   3472  CA  LEU A 218      25.526  17.087  18.413  1.00  0.05
ATOM   3473  HA  LEU A 218      24.477  16.958  18.148  1.00  0.05
ATOM   3474  CB  LEU A 218      26.223  15.734  18.556  1.00 -0.10
ATOM   3475  HB1 LEU A 218      25.765  15.198  19.386  1.00  0.05
ATOM   3476  HB2 LEU A 218      27.270  15.911  18.798  1.00  0.05
ATOM   3477  CG  LEU A 218      26.160  14.846  17.317  1.00 -0.05
ATOM   3478  HG  LEU A 218      26.441  15.426  16.438  1.00  0.05
ATOM   3479  CD1 LEU A 218      27.110  13.649  17.469  1.00 -0.15
ATOM   3480 HD11 LEU A 218      26.738  12.955  18.223  1.00  0.05
ATOM   3481 HD12 LEU A 218      28.097  13.989  17.782  1.00  0.05
ATOM   3482 HD13 LEU A 218      27.190  13.110  16.525  1.00  0.05
ATOM   3483  CD2 LEU A 218      24.722  14.393  17.116  1.00 -0.15
ATOM   3484 HD21 LEU A 218      24.041  15.243  17.154  1.00  0.05
ATOM   3485 HD22 LEU A 218      24.434  13.695  17.902  1.00  0.05
ATOM   3486 HD23 LEU A 218      24.610  13.915  16.143  1.00  0.05
ATOM   3487  C   LEU A 218      25.532  17.802  19.754  1.00  0.60
ATOM   3488  O   LEU A 218      24.618  17.618  20.565  1.00 -0.55
ATOM   3489  N   SER A 219      26.560  18.611  19.997  1.00 -0.40
ATOM   3490  HN  SER A 219      27.190  18.847  19.257  1.00  0.25
ATOM   3491  CA  SER A 219      26.776  19.158  21.336  1.00  0.05
ATOM   3492  HA  SER A 219      26.632  18.344  22.047  1.00  0.05
ATOM   3493  CB  SER A 219      28.193  19.734  21.449  1.00  0.05
ATOM   3494  HB1 SER A 219      28.913  19.043  21.011  1.00  0.10
ATOM   3495  HB2 SER A 219      28.444  19.907  22.496  1.00  0.10
ATOM   3496  OG  SER A 219      28.300  20.972  20.763  1.00 -0.65
ATOM   3497  HG  SER A 219      27.943  20.835  19.896  1.00  0.40
ATOM   3498  C   SER A 219      25.753  20.240  21.670  1.00  0.60
ATOM   3499  O   SER A 219      25.646  20.674  22.818  1.00 -0.55
ATOM   3500  N   GLN A 220      24.997  20.664  20.664  1.00 -0.40
ATOM   3501  HN  GLN A 220      25.040  20.183  19.788  1.00  0.25
ATOM   3502  CA  GLN A 220      24.107  21.810  20.801  1.00  0.05
ATOM   3503  HA  GLN A 220      24.393  22.341  21.709  1.00  0.05
ATOM   3504  CB  GLN A 220      24.243  22.710  19.580  1.00 -0.10
ATOM   3505  HB1 GLN A 220      23.432  22.482  18.890  1.00  0.05
ATOM   3506  HB2 GLN A 220      25.187  22.484  19.087  1.00  0.05
ATOM   3507  CG  GLN A 220      24.206  24.184  19.894  1.00 -0.10
ATOM   3508  HG1 GLN A 220      23.607  24.353  20.789  1.00  0.05
ATOM   3509  HG2 GLN A 220      23.760  24.725  19.059  1.00  0.05
ATOM   3510  CD  GLN A 220      25.588  24.741  20.136  1.00  0.55
ATOM   3511  OE1 GLN A 220      25.818  25.942  19.984  1.00 -0.55
ATOM   3512  NE2 GLN A 220      26.525  23.869  20.511  1.00 -0.60
ATOM   3513 HE21 GLN A 220      26.289  22.903  20.617  1.00  0.30
ATOM   3514 HE22 GLN A 220      27.464  24.162  20.690  1.00  0.30
ATOM   3515  C   GLN A 220      22.654  21.367  20.927  1.00  0.60
ATOM   3516  O   GLN A 220      21.794  22.125  21.387  1.00 -0.55
ATOM   3517  N   VAL A 221      22.393  20.135  20.504  1.00 -0.40
ATOM   3518  HN  VAL A 221      23.156  19.535  20.263  1.00  0.25
ATOM   3519  CA  VAL A 221      21.032  19.632  20.380  1.00  0.05
ATOM   3520  HA  VAL A 221      20.556  20.188  19.572  1.00  0.05
ATOM   3521  CB  VAL A 221      21.029  18.109  20.070  1.00 -0.05
ATOM   3522  HB  VAL A 221      21.570  17.575  20.851  1.00  0.05
ATOM   3523  CG1 VAL A 221      19.603  17.599  19.998  1.00 -0.15
ATOM   3524 HG11 VAL A 221      19.001  18.228  19.342  1.00  0.05
ATOM   3525 HG12 VAL A 221      19.148  17.612  20.988  1.00  0.05
ATOM   3526 HG13 VAL A 221      19.586  16.584  19.600  1.00  0.05
ATOM   3527  CG2 VAL A 221      21.737  17.844  18.754  1.00 -0.15
ATOM   3528 HG21 VAL A 221      22.771  18.187  18.797  1.00  0.05
ATOM   3529 HG22 VAL A 221      21.238  18.377  17.944  1.00  0.05
ATOM   3530 HG23 VAL A 221      21.745  16.775  18.539  1.00  0.05
ATOM   3531  C   VAL A 221      20.157  19.895  21.612  1.00  0.60
ATOM   3532  O   VAL A 221      19.107  20.536  21.502  1.00 -0.55
ATOM   3533  N   TYR A 222      20.583  19.419  22.781  1.00 -0.40
ATOM   3534  HN  TYR A 222      21.476  18.972  22.838  1.00  0.25
ATOM   3535  CA  TYR A 222      19.758  19.545  23.979  1.00  0.05
ATOM   3536  HA  TYR A 222      18.836  18.995  23.794  1.00  0.05
ATOM   3537  CB  TYR A 222      20.488  18.979  25.206  1.00 -0.10
ATOM   3538  HB1 TYR A 222      21.381  19.574  25.393  1.00  0.05
ATOM   3539  HB2 TYR A 222      20.785  17.951  24.999  1.00  0.05
ATOM   3540  CG  TYR A 222      19.645  18.981  26.477  1.00  0.00
ATOM   3541  CD1 TYR A 222      18.717  17.971  26.721  1.00 -0.13
ATOM   3542  HD1 TYR A 222      18.618  17.165  26.009  1.00  0.13
ATOM   3543  CE1 TYR A 222      17.917  17.973  27.854  1.00 -0.13
ATOM   3544  HE1 TYR A 222      17.209  17.175  28.019  1.00  0.13
ATOM   3545  CD2 TYR A 222      19.751  20.007  27.412  1.00 -0.13
ATOM   3546  HD2 TYR A 222      20.465  20.802  27.254  1.00  0.13
ATOM   3547  CE2 TYR A 222      18.943  20.020  28.554  1.00 -0.13
ATOM   3548  HE2 TYR A 222      19.029  20.825  29.269  1.00  0.13
ATOM   3549  CZ  TYR A 222      18.030  18.995  28.765  1.00  0.25
ATOM   3550  OH  TYR A 222      17.236  18.993  29.895  1.00 -0.65
ATOM   3551  HH  TYR A 222      17.067  19.886  30.164  1.00  0.40
ATOM   3552  C   TYR A 222      19.379  21.005  24.232  1.00  0.60
ATOM   3553  O   TYR A 222      18.194  21.344  24.397  1.00 -0.55
ATOM   3554  N   GLU A 223      20.388  21.869  24.248  1.00 -0.40
ATOM   3555  HN  GLU A 223      21.309  21.554  24.020  1.00  0.25
ATOM   3556  CA  GLU A 223      20.173  23.263  24.591  1.00  0.05
ATOM   3557  HA  GLU A 223      19.732  23.292  25.587  1.00  0.05
ATOM   3558  CB  GLU A 223      21.513  24.009  24.565  1.00 -0.10
ATOM   3559  HB1 GLU A 223      21.358  25.026  24.922  1.00  0.05
ATOM   3560  HB2 GLU A 223      21.870  24.058  23.537  1.00  0.05
ATOM   3561  CG  GLU A 223      22.583  23.336  25.431  1.00 -0.25
ATOM   3562  HG1 GLU A 223      22.718  22.307  25.098  1.00  0.05
ATOM   3563  HG2 GLU A 223      22.254  23.335  26.470  1.00  0.05
ATOM   3564  CD  GLU A 223      23.941  24.029  25.371  1.00  0.35
ATOM   3565  OE1 GLU A 223      24.170  24.972  26.168  1.00 -0.60
ATOM   3566  OE2 GLU A 223      24.785  23.626  24.531  1.00 -0.60
ATOM   3567  C   GLU A 223      19.166  23.899  23.636  1.00  0.60
ATOM   3568  O   GLU A 223      18.286  24.634  24.061  1.00 -0.55
ATOM   3569  N   LEU A 224      19.300  23.594  22.350  1.00 -0.40
ATOM   3570  HN  LEU A 224      20.089  23.048  22.069  1.00  0.25
ATOM   3571  CA  LEU A 224      18.349  24.019  21.331  1.00  0.05
ATOM   3572  HA  LEU A 224      18.257  25.102  21.402  1.00  0.05
ATOM   3573  CB  LEU A 224      18.854  23.605  19.947  1.00 -0.10
ATOM   3574  HB1 LEU A 224      17.988  23.471  19.302  1.00  0.05
ATOM   3575  HB2 LEU A 224      19.360  22.647  20.049  1.00  0.05
ATOM   3576  CG  LEU A 224      19.814  24.571  19.250  1.00 -0.05
ATOM   3577  HG  LEU A 224      20.548  24.937  19.968  1.00  0.05
ATOM   3578  CD1 LEU A 224      20.533  23.867  18.095  1.00 -0.15
ATOM   3579 HD11 LEU A 224      19.816  23.504  17.359  1.00  0.05
ATOM   3580 HD12 LEU A 224      21.096  23.011  18.468  1.00  0.05
ATOM   3581 HD13 LEU A 224      21.209  24.560  17.594  1.00  0.05
ATOM   3582  CD2 LEU A 224      19.038  25.795  18.759  1.00 -0.15
ATOM   3583 HD21 LEU A 224      18.564  26.311  19.594  1.00  0.05
ATOM   3584 HD22 LEU A 224      18.256  25.491  18.063  1.00  0.05
ATOM   3585 HD23 LEU A 224      19.713  26.497  18.269  1.00  0.05
ATOM   3586  C   LEU A 224      16.922  23.486  21.526  1.00  0.60
ATOM   3587  O   LEU A 224      15.953  24.230  21.362  1.00 -0.55
ATOM   3588  N   LEU A 225      16.795  22.207  21.866  1.00 -0.40
ATOM   3589  HN  LEU A 225      17.614  21.635  21.907  1.00  0.25
ATOM   3590  CA  LEU A 225      15.496  21.609  22.182  1.00  0.05
ATOM   3591  HA  LEU A 225      14.844  21.768  21.324  1.00  0.05
ATOM   3592  CB  LEU A 225      15.679  20.116  22.460  1.00 -0.10
ATOM   3593  HB1 LEU A 225      14.757  19.737  22.899  1.00  0.05
ATOM   3594  HB2 LEU A 225      16.479  20.003  23.190  1.00  0.05
ATOM   3595  CG  LEU A 225      16.018  19.251  21.242  1.00 -0.05
ATOM   3596  HG  LEU A 225      16.789  19.740  20.647  1.00  0.05
ATOM   3597  CD1 LEU A 225      16.511  17.889  21.700  1.00 -0.15
ATOM   3598 HD11 LEU A 225      15.747  17.380  22.288  1.00  0.05
ATOM   3599 HD12 LEU A 225      17.398  18.000  22.324  1.00  0.05
ATOM   3600 HD13 LEU A 225      16.745  17.264  20.838  1.00  0.05
ATOM   3601  CD2 LEU A 225      14.776  19.115  20.342  1.00 -0.15
ATOM   3602 HD21 LEU A 225      14.547  20.063  19.855  1.00  0.05
ATOM   3603 HD22 LEU A 225      13.910  18.824  20.937  1.00  0.05
ATOM   3604 HD23 LEU A 225      14.954  18.372  19.565  1.00  0.05
ATOM   3605  C   LEU A 225      14.858  22.283  23.394  1.00  0.60
ATOM   3606  O   LEU A 225      13.637  22.453  23.472  1.00 -0.55
ATOM   3607  N   GLU A 226      15.701  22.678  24.335  1.00 -0.40
ATOM   3608  HN  GLU A 226      16.683  22.569  24.180  1.00  0.25
ATOM   3609  CA  GLU A 226      15.248  23.264  25.583  1.00  0.05
ATOM   3610  HA  GLU A 226      14.355  22.724  25.896  1.00  0.05
ATOM   3611  CB  GLU A 226      16.345  23.140  26.616  1.00 -0.10
ATOM   3612  HB1 GLU A 226      17.211  23.706  26.275  1.00  0.05
ATOM   3613  HB2 GLU A 226      16.631  22.092  26.697  1.00  0.05
ATOM   3614  CG  GLU A 226      15.955  23.634  27.967  1.00 -0.25
ATOM   3615  HG1 GLU A 226      15.179  22.993  28.386  1.00  0.05
ATOM   3616  HG2 GLU A 226      15.574  24.652  27.893  1.00  0.05
ATOM   3617  CD  GLU A 226      17.131  23.631  28.899  1.00  0.35
ATOM   3618  OE1 GLU A 226      18.228  24.047  28.464  1.00 -0.60
ATOM   3619  OE2 GLU A 226      16.963  23.208  30.056  1.00 -0.60
ATOM   3620  C   GLU A 226      14.863  24.726  25.406  1.00  0.60
ATOM   3621  O   GLU A 226      14.127  25.280  26.215  1.00 -0.55
ATOM   3622  N   LYS A 227      15.376  25.345  24.344  1.00 -0.40
ATOM   3623  HN  LYS A 227      16.082  24.882  23.809  1.00  0.25
ATOM   3624  CA  LYS A 227      14.940  26.675  23.938  1.00  0.05
ATOM   3625  HA  LYS A 227      14.713  27.231  24.848  1.00  0.05
ATOM   3626  CB  LYS A 227      16.032  27.384  23.132  1.00 -0.10
ATOM   3627  HB1 LYS A 227      15.591  28.257  22.654  1.00  0.05
ATOM   3628  HB2 LYS A 227      16.378  26.704  22.355  1.00  0.05
ATOM   3629  CG  LYS A 227      17.236  27.840  23.936  1.00 -0.10
ATOM   3630  HG1 LYS A 227      17.649  26.994  24.484  1.00  0.05
ATOM   3631  HG2 LYS A 227      16.927  28.596  24.657  1.00  0.05
ATOM   3632  CD  LYS A 227      18.302  28.420  23.015  1.00 -0.10
ATOM   3633  HD1 LYS A 227      18.077  29.468  22.818  1.00  0.05
ATOM   3634  HD2 LYS A 227      18.290  27.884  22.067  1.00  0.05
ATOM   3635  CE  LYS A 227      19.693  28.310  23.641  1.00  0.05
ATOM   3636  HE1 LYS A 227      19.908  27.268  23.879  1.00  0.10
ATOM   3637  HE2 LYS A 227      19.736  28.910  24.550  1.00  0.10
ATOM   3638  NZ  LYS A 227      20.772  28.795  22.732  1.00 -0.30
ATOM   3639  HZ1 LYS A 227      20.605  29.795  22.499  1.00  0.35
ATOM   3640  HZ2 LYS A 227      20.770  28.230  21.859  1.00  0.35
ATOM   3641  HZ3 LYS A 227      21.693  28.698  23.205  1.00  0.35
ATOM   3642  C   LYS A 227      13.688  26.553  23.076  1.00  0.60
ATOM   3643  O   LYS A 227      13.188  27.542  22.556  1.00 -0.55
ATOM   3644  N   ASP A 228      13.214  25.321  22.925  1.00 -0.40
ATOM   3645  HN  ASP A 228      13.707  24.576  23.372  1.00  0.25
ATOM   3646  CA  ASP A 228      12.028  24.983  22.154  1.00  0.05
ATOM   3647  HA  ASP A 228      11.753  23.963  22.421  1.00  0.05
ATOM   3648  CB  ASP A 228      10.875  25.944  22.455  1.00 -0.25
ATOM   3649  HB1 ASP A 228      11.036  26.883  21.925  1.00  0.05
ATOM   3650  HB2 ASP A 228      10.836  26.141  23.526  1.00  0.05
ATOM   3651  CG  ASP A 228       9.533  25.383  22.027  1.00  0.35
ATOM   3652  OD1 ASP A 228       9.189  24.268  22.472  1.00 -0.60
ATOM   3653  OD2 ASP A 228       8.826  26.048  21.244  1.00 -0.60
ATOM   3654  C   ASP A 228      12.265  24.931  20.654  1.00  0.60
ATOM   3655  O   ASP A 228      11.331  25.042  19.869  1.00 -0.55
ATOM   3656  N   TYR A 229      13.515  24.746  20.246  1.00 -0.40
ATOM   3657  HN  TYR A 229      14.271  24.815  20.896  1.00  0.25
ATOM   3658  CA  TYR A 229      13.776  24.442  18.845  1.00  0.05
ATOM   3659  HA  TYR A 229      13.163  25.118  18.249  1.00  0.05
ATOM   3660  CB  TYR A 229      15.252  24.629  18.520  1.00 -0.10
ATOM   3661  HB1 TYR A 229      15.853  24.046  19.218  1.00  0.05
ATOM   3662  HB2 TYR A 229      15.515  25.682  18.622  1.00  0.05
ATOM   3663  CG  TYR A 229      15.585  24.188  17.120  1.00  0.00
ATOM   3664  CD1 TYR A 229      15.471  25.070  16.046  1.00 -0.13
ATOM   3665  HD1 TYR A 229      15.152  26.086  16.226  1.00  0.13
ATOM   3666  CE1 TYR A 229      15.760  24.666  14.748  1.00 -0.13
ATOM   3667  HE1 TYR A 229      15.666  25.359  13.925  1.00  0.13
ATOM   3668  CD2 TYR A 229      15.997  22.887  16.861  1.00 -0.13
ATOM   3669  HD2 TYR A 229      16.091  22.187  17.678  1.00  0.13
ATOM   3670  CE2 TYR A 229      16.289  22.474  15.572  1.00 -0.13
ATOM   3671  HE2 TYR A 229      16.609  21.459  15.387  1.00  0.13
ATOM   3672  CZ  TYR A 229      16.169  23.367  14.524  1.00  0.25
ATOM   3673  OH  TYR A 229      16.474  22.968  13.252  1.00 -0.65
ATOM   3674  HH  TYR A 229      15.851  23.345  12.645  1.00  0.40
ATOM   3675  C   TYR A 229      13.377  23.008  18.515  1.00  0.60
ATOM   3676  O   TYR A 229      13.643  22.097  19.293  1.00 -0.55
ATOM   3677  N   ARG A 230      12.738  22.827  17.359  1.00 -0.40
ATOM   3678  HN  ARG A 230      12.469  23.636  16.838  1.00  0.25
ATOM   3679  CA  ARG A 230      12.409  21.509  16.811  1.00  0.05
ATOM   3680  HA  ARG A 230      12.989  20.776  17.371  1.00  0.05
ATOM   3681  CB  ARG A 230      10.909  21.212  16.933  1.00 -0.10
ATOM   3682  HB1 ARG A 230      10.702  20.278  16.414  1.00  0.05
ATOM   3683  HB2 ARG A 230      10.361  22.010  16.436  1.00  0.05
ATOM   3684  CG  ARG A 230      10.396  21.093  18.342  1.00 -0.10
ATOM   3685  HG1 ARG A 230       9.348  20.798  18.316  1.00  0.05
ATOM   3686  HG2 ARG A 230      10.466  22.065  18.830  1.00  0.05
ATOM   3687  CD  ARG A 230      11.180  20.072  19.153  1.00 -0.00
ATOM   3688  HD1 ARG A 230      12.196  20.423  19.333  1.00  0.05
ATOM   3689  HD2 ARG A 230      11.196  19.108  18.645  1.00  0.05
ATOM   3690  NE  ARG A 230      10.558  19.864  20.455  1.00 -0.40
ATOM   3691  HE  ARG A 230       9.860  19.153  20.527  1.00  0.30
ATOM   3692  CZ  ARG A 230      10.851  20.551  21.555  1.00  0.50
ATOM   3693  NH1 ARG A 230      11.765  21.512  21.540  1.00 -0.45
ATOM   3694 HH11 ARG A 230      12.247  21.730  20.691  1.00  0.35
ATOM   3695 HH12 ARG A 230      11.972  22.018  22.377  1.00  0.35
ATOM   3696  NH2 ARG A 230      10.223  20.270  22.684  1.00 -0.45
ATOM   3697 HH21 ARG A 230       9.534  19.546  22.706  1.00  0.35
ATOM   3698 HH22 ARG A 230      10.437  20.782  23.516  1.00  0.35
ATOM   3699  C   ARG A 230      12.766  21.553  15.331  1.00  0.60
ATOM   3700  O   ARG A 230      12.936  22.633  14.776  1.00 -0.55
ATOM   3701  N   MET A 231      12.868  20.390  14.693  1.00 -0.40
ATOM   3702  HN  MET A 231      12.734  19.539  15.200  1.00  0.25
ATOM   3703  CA  MET A 231      13.173  20.336  13.261  1.00  0.05
ATOM   3704  HA  MET A 231      14.023  20.996  13.089  1.00  0.05
ATOM   3705  CB  MET A 231      13.504  18.910  12.823  1.00 -0.10
ATOM   3706  HB1 MET A 231      13.515  18.875  11.735  1.00  0.05
ATOM   3707  HB2 MET A 231      12.718  18.246  13.180  1.00  0.05
ATOM   3708  CG  MET A 231      14.839  18.399  13.337  1.00 -0.05
ATOM   3709  HG1 MET A 231      14.760  18.182  14.402  1.00  0.05
ATOM   3710  HG2 MET A 231      15.602  19.163  13.188  1.00  0.05
ATOM   3711  SD  MET A 231      15.353  16.906  12.488  1.00 -0.10
ATOM   3712  CE  MET A 231      14.618  15.595  13.547  1.00 -0.10
ATOM   3713  HE1 MET A 231      13.624  15.904  13.870  1.00  0.05
ATOM   3714  HE2 MET A 231      15.239  15.440  14.429  1.00  0.05
ATOM   3715  HE3 MET A 231      14.528  14.668  12.981  1.00  0.05
ATOM   3716  C   MET A 231      11.992  20.845  12.451  1.00  0.60
ATOM   3717  O   MET A 231      10.835  20.568  12.782  1.00 -0.55
ATOM   3718  N   GLU A 232      12.308  21.585  11.392  1.00 -0.40
ATOM   3719  HN  GLU A 232      13.276  21.727  11.185  1.00  0.25
ATOM   3720  CA  GLU A 232      11.311  22.201  10.515  1.00  0.05
ATOM   3721  HA  GLU A 232      10.595  22.722  11.151  1.00  0.05
ATOM   3722  CB  GLU A 232      11.990  23.176   9.552  1.00 -0.10
ATOM   3723  HB1 GLU A 232      12.455  23.973  10.130  1.00  0.05
ATOM   3724  HB2 GLU A 232      11.231  23.618   8.908  1.00  0.05
ATOM   3725  CG  GLU A 232      13.058  22.516   8.675  1.00 -0.25
ATOM   3726  HG1 GLU A 232      13.009  21.435   8.803  1.00  0.05
ATOM   3727  HG2 GLU A 232      14.042  22.868   8.983  1.00  0.05
ATOM   3728  CD  GLU A 232      12.895  22.821   7.180  1.00  0.35
ATOM   3729  OE1 GLU A 232      12.638  24.000   6.823  1.00 -0.60
ATOM   3730  OE2 GLU A 232      13.024  21.871   6.367  1.00 -0.60
ATOM   3731  C   GLU A 232      10.591  21.135   9.704  1.00  0.60
ATOM   3732  O   GLU A 232      11.093  20.015   9.562  1.00 -0.55
ATOM   3733  N   ARG A 233       9.424  21.481   9.171  1.00 -0.40
ATOM   3734  HN  ARG A 233       9.061  22.400   9.323  1.00  0.25
ATOM   3735  CA  ARG A 233       8.673  20.528   8.367  1.00  0.05
ATOM   3736  HA  ARG A 233       8.596  19.609   8.948  1.00  0.05
ATOM   3737  CB  ARG A 233       7.282  21.069   8.031  1.00 -0.10
ATOM   3738  HB1 ARG A 233       7.393  21.982   7.448  1.00  0.05
ATOM   3739  HB2 ARG A 233       6.769  21.316   8.960  1.00  0.05
ATOM   3740  CG  ARG A 233       6.417  20.079   7.237  1.00 -0.10
ATOM   3741  HG1 ARG A 233       6.296  19.165   7.818  1.00  0.05
ATOM   3742  HG2 ARG A 233       6.925  19.828   6.307  1.00  0.05
ATOM   3743  CD  ARG A 233       5.041  20.652   6.915  1.00 -0.00
ATOM   3744  HD1 ARG A 233       4.486  20.857   7.830  1.00  0.05
ATOM   3745  HD2 ARG A 233       4.481  19.970   6.276  1.00  0.05
ATOM   3746  NE  ARG A 233       5.167  21.912   6.195  1.00 -0.40
ATOM   3747  HE  ARG A 233       4.999  22.759   6.698  1.00  0.30
ATOM   3748  CZ  ARG A 233       5.493  22.006   4.906  1.00  0.50
ATOM   3749  NH1 ARG A 233       5.718  20.907   4.195  1.00 -0.45
ATOM   3750 HH11 ARG A 233       5.643  20.008   4.627  1.00  0.35
ATOM   3751 HH12 ARG A 233       5.963  20.978   3.228  1.00  0.35
ATOM   3752  NH2 ARG A 233       5.620  23.194   4.327  1.00 -0.45
ATOM   3753 HH21 ARG A 233       5.471  24.028   4.859  1.00  0.35
ATOM   3754 HH22 ARG A 233       5.865  23.255   3.359  1.00  0.35
ATOM   3755  C   ARG A 233       9.438  20.241   7.080  1.00  0.60
ATOM   3756  O   ARG A 233       9.803  21.158   6.341  1.00 -0.55
ATOM   3757  N   PRO A 234       9.706  18.958   6.799  1.00 -0.25
ATOM   3758  CD  PRO A 234       9.436  17.761   7.610  1.00  0.00
ATOM   3759  HD1 PRO A 234       8.423  17.397   7.441  1.00  0.05
ATOM   3760  HD2 PRO A 234       9.563  17.973   8.671  1.00  0.05
ATOM   3761  CA  PRO A 234      10.422  18.635   5.563  1.00  0.05
ATOM   3762  HA  PRO A 234      11.371  19.168   5.519  1.00  0.05
ATOM   3763  CB  PRO A 234      10.633  17.121   5.650  1.00 -0.10
ATOM   3764  HB1 PRO A 234      11.627  16.845   5.298  1.00  0.05
ATOM   3765  HB2 PRO A 234       9.898  16.590   5.045  1.00  0.05
ATOM   3766  CG  PRO A 234      10.468  16.792   7.108  1.00 -0.10
ATOM   3767  HG1 PRO A 234      10.132  15.763   7.239  1.00  0.05
ATOM   3768  HG2 PRO A 234      11.410  16.914   7.643  1.00  0.05
ATOM   3769  C   PRO A 234       9.585  19.034   4.342  1.00  0.60
ATOM   3770  O   PRO A 234       8.353  19.013   4.389  1.00 -0.55
ATOM   3771  N   GLU A 235      10.254  19.400   3.254  1.00 -0.40
ATOM   3772  HN  GLU A 235      11.253  19.429   3.277  1.00  0.25
ATOM   3773  CA  GLU A 235       9.553  19.758   2.032  1.00  0.05
ATOM   3774  HA  GLU A 235       8.967  20.652   2.246  1.00  0.05
ATOM   3775  CB  GLU A 235      10.551  20.024   0.893  1.00 -0.10
ATOM   3776  HB1 GLU A 235      11.090  19.103   0.676  1.00  0.05
ATOM   3777  HB2 GLU A 235      11.270  20.772   1.223  1.00  0.05
ATOM   3778  CG  GLU A 235       9.876  20.520  -0.397  1.00 -0.25
ATOM   3779  HG1 GLU A 235       9.313  21.430  -0.195  1.00  0.05
ATOM   3780  HG2 GLU A 235       9.197  19.757  -0.777  1.00  0.05
ATOM   3781  CD  GLU A 235      10.928  20.823  -1.477  1.00  0.35
ATOM   3782  OE1 GLU A 235      11.355  19.893  -2.160  1.00 -0.60
ATOM   3783  OE2 GLU A 235      11.306  21.985  -1.624  1.00 -0.60
ATOM   3784  C   GLU A 235       8.629  18.612   1.657  1.00  0.60
ATOM   3785  O   GLU A 235       9.060  17.467   1.541  1.00 -0.55
ATOM   3786  N   GLY A 236       7.353  18.923   1.474  1.00 -0.40
ATOM   3787  HN  GLY A 236       7.034  19.852   1.663  1.00  0.25
ATOM   3788  CA  GLY A 236       6.422  17.918   1.000  1.00 -0.00
ATOM   3789  HA1 GLY A 236       6.975  17.280   0.311  1.00  0.05
ATOM   3790  HA2 GLY A 236       5.621  18.451   0.488  1.00  0.05
ATOM   3791  C   GLY A 236       5.820  17.057   2.089  1.00  0.60
ATOM   3792  O   GLY A 236       4.909  16.269   1.830  1.00 -0.55
ATOM   3793  N   CYS A 237       6.313  17.184   3.312  1.00 -0.40
ATOM   3794  HN  CYS A 237       7.118  17.755   3.474  1.00  0.25
ATOM   3795  CA  CYS A 237       5.671  16.484   4.418  1.00  0.05
ATOM   3796  HA  CYS A 237       5.616  15.431   4.142  1.00  0.05
ATOM   3797  CB  CYS A 237       6.467  16.658   5.719  1.00  0.10
ATOM   3798  HB1 CYS A 237       6.628  17.720   5.902  1.00  0.05
ATOM   3799  HB2 CYS A 237       7.434  16.167   5.617  1.00  0.05
ATOM   3800  SG  CYS A 237       5.621  15.954   7.161  1.00 -0.30
ATOM   3801  HG  CYS A 237       4.549  16.694   7.453  1.00  0.10
ATOM   3802  C   CYS A 237       4.280  17.081   4.584  1.00  0.60
ATOM   3803  O   CYS A 237       4.130  18.292   4.650  1.00 -0.55
ATOM   3804  N   PRO A 238       3.245  16.234   4.635  1.00 -0.25
ATOM   3805  CD  PRO A 238       3.271  14.796   4.327  1.00  0.00
ATOM   3806  HD1 PRO A 238       4.106  14.308   4.830  1.00  0.05
ATOM   3807  HD2 PRO A 238       3.362  14.633   3.253  1.00  0.05
ATOM   3808  CA  PRO A 238       1.891  16.727   4.917  1.00  0.05
ATOM   3809  HA  PRO A 238       1.589  17.461   4.170  1.00  0.05
ATOM   3810  CB  PRO A 238       1.015  15.472   4.854  1.00 -0.10
ATOM   3811  HB1 PRO A 238       0.402  15.475   3.952  1.00  0.05
ATOM   3812  HB2 PRO A 238       0.351  15.422   5.717  1.00  0.05
ATOM   3813  CG  PRO A 238       1.958  14.314   4.847  1.00 -0.10
ATOM   3814  HG1 PRO A 238       2.075  13.918   5.856  1.00  0.05
ATOM   3815  HG2 PRO A 238       1.571  13.518   4.211  1.00  0.05
ATOM   3816  C   PRO A 238       1.783  17.442   6.261  1.00  0.60
ATOM   3817  O   PRO A 238       2.366  17.012   7.257  1.00 -0.55
ATOM   3818  N   GLU A 239       1.032  18.539   6.272  1.00 -0.40
ATOM   3819  HN  GLU A 239       0.555  18.799   5.433  1.00  0.25
ATOM   3820  CA  GLU A 239       0.873  19.382   7.457  1.00  0.05
ATOM   3821  HA  GLU A 239       1.833  19.860   7.648  1.00  0.05
ATOM   3822  CB  GLU A 239      -0.218  20.432   7.211  1.00 -0.10
ATOM   3823  HB1 GLU A 239      -1.184  19.930   7.196  1.00  0.05
ATOM   3824  HB2 GLU A 239      -0.050  20.882   6.234  1.00  0.05
ATOM   3825  CG  GLU A 239      -0.267  21.541   8.252  1.00 -0.25
ATOM   3826  HG1 GLU A 239      -0.461  21.109   9.234  1.00  0.05
ATOM   3827  HG2 GLU A 239      -1.068  22.237   8.004  1.00  0.05
ATOM   3828  CD  GLU A 239       1.039  22.326   8.328  1.00  0.35
ATOM   3829  OE1 GLU A 239       1.796  22.340   7.326  1.00 -0.60
ATOM   3830  OE2 GLU A 239       1.305  22.934   9.394  1.00 -0.60
ATOM   3831  C   GLU A 239       0.517  18.579   8.694  1.00  0.60
ATOM   3832  O   GLU A 239       1.071  18.798   9.763  1.00 -0.55
ATOM   3833  N   LYS A 240      -0.406  17.639   8.538  1.00 -0.40
ATOM   3834  HN  LYS A 240      -0.774  17.458   7.626  1.00  0.25
ATOM   3835  CA  LYS A 240      -0.890  16.870   9.670  1.00  0.05
ATOM   3836  HA  LYS A 240      -1.083  17.571  10.482  1.00  0.05
ATOM   3837  CB  LYS A 240      -2.171  16.118   9.285  1.00 -0.10
ATOM   3838  HB1 LYS A 240      -1.963  15.515   8.403  1.00  0.05
ATOM   3839  HB2 LYS A 240      -2.935  16.850   9.028  1.00  0.05
ATOM   3840  CG  LYS A 240      -2.731  15.195  10.385  1.00 -0.10
ATOM   3841  HG1 LYS A 240      -2.973  15.796  11.261  1.00  0.05
ATOM   3842  HG2 LYS A 240      -1.964  14.474  10.665  1.00  0.05
ATOM   3843  CD  LYS A 240      -3.987  14.437   9.938  1.00 -0.10
ATOM   3844  HD1 LYS A 240      -3.801  13.981   8.966  1.00  0.05
ATOM   3845  HD2 LYS A 240      -4.811  15.142   9.833  1.00  0.05
ATOM   3846  CE  LYS A 240      -4.388  13.343  10.936  1.00  0.05
ATOM   3847  HE1 LYS A 240      -4.675  13.797  11.884  1.00  0.10
ATOM   3848  HE2 LYS A 240      -3.551  12.663  11.093  1.00  0.10
ATOM   3849  NZ  LYS A 240      -5.519  12.545  10.472  1.00 -0.30
ATOM   3850  HZ1 LYS A 240      -5.271  12.082   9.574  1.00  0.35
ATOM   3851  HZ2 LYS A 240      -6.343  13.163  10.328  1.00  0.35
ATOM   3852  HZ3 LYS A 240      -5.748  11.822  11.184  1.00  0.35
ATOM   3853  C   LYS A 240       0.158  15.896  10.201  1.00  0.60
ATOM   3854  O   LYS A 240       0.194  15.620  11.400  1.00 -0.55
ATOM   3855  N   VAL A 241       0.998  15.368   9.314  1.00 -0.40
ATOM   3856  HN  VAL A 241       0.875  15.568   8.342  1.00  0.25
ATOM   3857  CA  VAL A 241       2.096  14.502   9.738  1.00  0.05
ATOM   3858  HA  VAL A 241       1.660  13.717  10.356  1.00  0.05
ATOM   3859  CB  VAL A 241       2.844  13.883   8.529  1.00 -0.05
ATOM   3860  HB  VAL A 241       3.185  14.678   7.866  1.00  0.05
ATOM   3861  CG1 VAL A 241       4.046  13.064   9.006  1.00 -0.15
ATOM   3862 HG11 VAL A 241       3.752  12.371   9.794  1.00  0.05
ATOM   3863 HG12 VAL A 241       4.815  13.723   9.408  1.00  0.05
ATOM   3864 HG13 VAL A 241       4.456  12.482   8.181  1.00  0.05
ATOM   3865  CG2 VAL A 241       1.905  12.981   7.766  1.00 -0.15
ATOM   3866 HG21 VAL A 241       1.045  13.542   7.399  1.00  0.05
ATOM   3867 HG22 VAL A 241       1.537  12.186   8.414  1.00  0.05
ATOM   3868 HG23 VAL A 241       2.416  12.547   6.907  1.00  0.05
ATOM   3869  C   VAL A 241       3.071  15.329  10.554  1.00  0.60
ATOM   3870  O   VAL A 241       3.600  14.869  11.569  1.00 -0.55
ATOM   3871  N   TYR A 242       3.293  16.568  10.132  1.00 -0.40
ATOM   3872  HN  TYR A 242       2.842  16.910   9.307  1.00  0.25
ATOM   3873  CA  TYR A 242       4.195  17.416  10.881  1.00  0.05
ATOM   3874  HA  TYR A 242       5.114  16.851  11.033  1.00  0.05
ATOM   3875  CB  TYR A 242       4.483  18.715  10.128  1.00 -0.10
ATOM   3876  HB1 TYR A 242       3.583  19.329  10.116  1.00  0.05
ATOM   3877  HB2 TYR A 242       4.764  18.480   9.102  1.00  0.05
ATOM   3878  CG  TYR A 242       5.606  19.528  10.755  1.00  0.00
ATOM   3879  CD1 TYR A 242       6.893  18.999  10.874  1.00 -0.13
ATOM   3880  HD1 TYR A 242       7.095  18.005  10.504  1.00  0.13
ATOM   3881  CE1 TYR A 242       7.917  19.729  11.460  1.00 -0.13
ATOM   3882  HE1 TYR A 242       8.906  19.304  11.548  1.00  0.13
ATOM   3883  CD2 TYR A 242       5.380  20.813  11.238  1.00 -0.13
ATOM   3884  HD2 TYR A 242       4.392  21.242  11.157  1.00  0.13
ATOM   3885  CE2 TYR A 242       6.395  21.554  11.821  1.00 -0.13
ATOM   3886  HE2 TYR A 242       6.200  22.551  12.187  1.00  0.13
ATOM   3887  CZ  TYR A 242       7.664  21.004  11.931  1.00  0.25
ATOM   3888  OH  TYR A 242       8.679  21.722  12.520  1.00 -0.65
ATOM   3889  HH  TYR A 242       9.198  21.146  13.065  1.00  0.40
ATOM   3890  C   TYR A 242       3.582  17.706  12.233  1.00  0.60
ATOM   3891  O   TYR A 242       4.283  17.697  13.238  1.00 -0.55
ATOM   3892  N   GLU A 243       2.270  17.935  12.262  1.00 -0.40
ATOM   3893  HN  GLU A 243       1.757  17.942  11.404  1.00  0.25
ATOM   3894  CA  GLU A 243       1.567  18.176  13.517  1.00  0.05
ATOM   3895  HA  GLU A 243       1.931  19.123  13.914  1.00  0.05
ATOM   3896  CB  GLU A 243       0.060  18.233  13.288  1.00 -0.10
ATOM   3897  HB1 GLU A 243      -0.440  18.104  14.247  1.00  0.05
ATOM   3898  HB2 GLU A 243      -0.222  17.405  12.639  1.00  0.05
ATOM   3899  CG  GLU A 243      -0.431  19.530  12.658  1.00 -0.25
ATOM   3900  HG1 GLU A 243       0.037  19.656  11.682  1.00  0.05
ATOM   3901  HG2 GLU A 243      -0.155  20.368  13.297  1.00  0.05
ATOM   3902  CD  GLU A 243      -1.952  19.563  12.463  1.00  0.35
ATOM   3903  OE1 GLU A 243      -2.652  18.737  13.109  1.00 -0.60
ATOM   3904  OE2 GLU A 243      -2.436  20.416  11.668  1.00 -0.60
ATOM   3905  C   GLU A 243       1.874  17.047  14.481  1.00  0.60
ATOM   3906  O   GLU A 243       2.260  17.265  15.636  1.00 -0.55
ATOM   3907  N   LEU A 244       1.695  15.832  13.987  1.00 -0.40
ATOM   3908  HN  LEU A 244       1.298  15.733  13.075  1.00  0.25
ATOM   3909  CA  LEU A 244       2.058  14.645  14.730  1.00  0.05
ATOM   3910  HA  LEU A 244       1.477  14.644  15.652  1.00  0.05
ATOM   3911  CB  LEU A 244       1.750  13.406  13.890  1.00 -0.10
ATOM   3912  HB1 LEU A 244       2.335  12.570  14.272  1.00  0.05
ATOM   3913  HB2 LEU A 244       2.054  13.596  12.862  1.00  0.05
ATOM   3914  CG  LEU A 244       0.274  13.018  13.901  1.00 -0.05
ATOM   3915  HG  LEU A 244      -0.341  13.909  13.773  1.00  0.05
ATOM   3916  CD1 LEU A 244      -0.004  12.045  12.787  1.00 -0.15
ATOM   3917 HD11 LEU A 244       0.301  11.038  13.070  1.00  0.05
ATOM   3918 HD12 LEU A 244       0.553  12.327  11.893  1.00  0.05
ATOM   3919 HD13 LEU A 244      -1.070  12.024  12.563  1.00  0.05
ATOM   3920  CD2 LEU A 244      -0.083  12.403  15.241  1.00 -0.15
ATOM   3921 HD21 LEU A 244       0.099  13.110  16.050  1.00  0.05
ATOM   3922 HD22 LEU A 244       0.526  11.518  15.423  1.00  0.05
ATOM   3923 HD23 LEU A 244      -1.138  12.132  15.262  1.00  0.05
ATOM   3924  C   LEU A 244       3.528  14.643  15.181  1.00  0.60
ATOM   3925  O   LEU A 244       3.801  14.375  16.346  1.00 -0.55
ATOM   3926  N   MET A 245       4.458  14.952  14.274  1.00 -0.40
ATOM   3927  HN  MET A 245       4.177  15.145  13.334  1.00  0.25
ATOM   3928  CA  MET A 245       5.889  15.015  14.628  1.00  0.05
ATOM   3929  HA  MET A 245       6.212  13.994  14.830  1.00  0.05
ATOM   3930  CB  MET A 245       6.723  15.624  13.501  1.00 -0.10
ATOM   3931  HB1 MET A 245       7.690  15.907  13.914  1.00  0.05
ATOM   3932  HB2 MET A 245       6.218  16.525  13.159  1.00  0.05
ATOM   3933  CG  MET A 245       6.967  14.749  12.308  1.00 -0.05
ATOM   3934  HG1 MET A 245       6.099  14.765  11.650  1.00  0.05
ATOM   3935  HG2 MET A 245       7.147  13.723  12.628  1.00  0.05
ATOM   3936  SD  MET A 245       8.421  15.351  11.391  1.00 -0.10
ATOM   3937  CE  MET A 245       8.052  14.690   9.764  1.00 -0.10
ATOM   3938  HE1 MET A 245       7.105  15.098   9.412  1.00  0.05
ATOM   3939  HE2 MET A 245       7.966  13.605   9.816  1.00  0.05
ATOM   3940  HE3 MET A 245       8.836  14.974   9.062  1.00  0.05
ATOM   3941  C   MET A 245       6.088  15.891  15.851  1.00  0.60
ATOM   3942  O   MET A 245       6.769  15.510  16.812  1.00 -0.55
ATOM   3943  N   ARG A 246       5.497  17.081  15.797  1.00 -0.40
ATOM   3944  HN  ARG A 246       4.913  17.301  15.016  1.00  0.25
ATOM   3945  CA  ARG A 246       5.682  18.070  16.851  1.00  0.05
ATOM   3946  HA  ARG A 246       6.744  18.090  17.093  1.00  0.05
ATOM   3947  CB  ARG A 246       5.210  19.447  16.382  1.00 -0.10
ATOM   3948  HB1 ARG A 246       5.247  20.131  17.228  1.00  0.05
ATOM   3949  HB2 ARG A 246       4.175  19.364  16.053  1.00  0.05
ATOM   3950  CG  ARG A 246       6.029  20.039  15.248  1.00 -0.10
ATOM   3951  HG1 ARG A 246       5.493  20.884  14.817  1.00  0.05
ATOM   3952  HG2 ARG A 246       6.165  19.288  14.470  1.00  0.05
ATOM   3953  CD  ARG A 246       7.380  20.501  15.740  1.00 -0.00
ATOM   3954  HD1 ARG A 246       8.004  20.813  14.903  1.00  0.05
ATOM   3955  HD2 ARG A 246       7.871  19.708  16.304  1.00  0.05
ATOM   3956  NE  ARG A 246       7.259  21.648  16.633  1.00 -0.40
ATOM   3957  HE  ARG A 246       6.944  21.484  17.567  1.00  0.30
ATOM   3958  CZ  ARG A 246       7.542  22.900  16.283  1.00  0.50
ATOM   3959  NH1 ARG A 246       7.966  23.182  15.055  1.00 -0.45
ATOM   3960 HH11 ARG A 246       8.075  22.449  14.383  1.00  0.35
ATOM   3961 HH12 ARG A 246       8.176  24.127  14.803  1.00  0.35
ATOM   3962  NH2 ARG A 246       7.408  23.874  17.167  1.00 -0.45
ATOM   3963 HH21 ARG A 246       7.095  23.668  18.094  1.00  0.35
ATOM   3964 HH22 ARG A 246       7.620  24.817  16.908  1.00  0.35
ATOM   3965  C   ARG A 246       4.968  17.706  18.152  1.00  0.60
ATOM   3966  O   ARG A 246       5.438  18.081  19.226  1.00 -0.55
ATOM   3967  N   ALA A 247       3.851  16.982  18.066  1.00 -0.40
ATOM   3968  HN  ALA A 247       3.458  16.780  17.169  1.00  0.25
ATOM   3969  CA  ALA A 247       3.197  16.482  19.278  1.00  0.05
ATOM   3970  HA  ALA A 247       3.036  17.338  19.933  1.00  0.05
ATOM   3971  CB  ALA A 247       1.859  15.802  18.936  1.00 -0.15
ATOM   3972  HB1 ALA A 247       2.016  14.960  18.262  1.00  0.05
ATOM   3973  HB2 ALA A 247       1.193  16.509  18.442  1.00  0.05
ATOM   3974  HB3 ALA A 247       1.386  15.425  19.843  1.00  0.05
ATOM   3975  C   ALA A 247       4.130  15.476  19.938  1.00  0.60
ATOM   3976  O   ALA A 247       4.212  15.397  21.159  1.00 -0.55
ATOM   3977  N   CYS A 248       4.826  14.701  19.110  1.00 -0.40
ATOM   3978  HN  CYS A 248       4.688  14.799  18.125  1.00  0.25
ATOM   3979  CA  CYS A 248       5.786  13.711  19.598  1.00  0.05
ATOM   3980  HA  CYS A 248       5.273  13.100  20.340  1.00  0.05
ATOM   3981  CB  CYS A 248       6.290  12.849  18.443  1.00  0.10
ATOM   3982  HB1 CYS A 248       7.220  12.369  18.746  1.00  0.05
ATOM   3983  HB2 CYS A 248       6.487  13.493  17.587  1.00  0.05
ATOM   3984  SG  CYS A 248       5.164  11.567  17.911  1.00 -0.30
ATOM   3985  HG  CYS A 248       5.711  10.884  16.903  1.00  0.10
ATOM   3986  C   CYS A 248       6.977  14.382  20.282  1.00  0.60
ATOM   3987  O   CYS A 248       7.609  13.792  21.158  1.00 -0.55
ATOM   3988  N   TRP A 249       7.274  15.613  19.889  1.00 -0.40
ATOM   3989  HN  TRP A 249       6.750  16.036  19.150  1.00  0.25
ATOM   3990  CA  TRP A 249       8.356  16.353  20.524  1.00  0.05
ATOM   3991  HA  TRP A 249       8.953  15.637  21.088  1.00  0.05
ATOM   3992  CB  TRP A 249       9.205  17.050  19.462  1.00 -0.10
ATOM   3993  HB1 TRP A 249      10.051  17.536  19.946  1.00  0.05
ATOM   3994  HB2 TRP A 249       8.600  17.807  18.964  1.00  0.05
ATOM   3995  CG  TRP A 249       9.735  16.124  18.424  1.00 -0.03
ATOM   3996  CD2 TRP A 249       9.975  16.433  17.041  1.00  0.10
ATOM   3997  CE2 TRP A 249      10.487  15.268  16.438  1.00 -0.04
ATOM   3998  CE3 TRP A 249       9.808  17.581  16.255  1.00 -0.13
ATOM   3999  HE3 TRP A 249       9.418  18.491  16.685  1.00  0.10
ATOM   4000  CD1 TRP A 249      10.101  14.824  18.595  1.00 -0.04
ATOM   4001  HD1 TRP A 249      10.042  14.281  19.527  1.00  0.10
ATOM   4002  NE1 TRP A 249      10.556  14.304  17.408  1.00 -0.36
ATOM   4003  HE1 TRP A 249      10.879  13.389  17.276  1.00  0.30
ATOM   4004  CZ2 TRP A 249      10.835  15.216  15.087  1.00 -0.13
ATOM   4005  HZ2 TRP A 249      11.227  14.312  14.645  1.00  0.13
ATOM   4006  CZ3 TRP A 249      10.155  17.524  14.911  1.00 -0.13
ATOM   4007  HZ3 TRP A 249      10.031  18.401  14.293  1.00  0.13
ATOM   4008  CH2 TRP A 249      10.662  16.349  14.344  1.00 -0.13
ATOM   4009  HH2 TRP A 249      10.922  16.338  13.296  1.00  0.13
ATOM   4010  C   TRP A 249       7.904  17.383  21.565  1.00  0.60
ATOM   4011  O   TRP A 249       8.623  18.355  21.821  1.00 -0.55
ATOM   4012  N   GLN A 250       6.725  17.176  22.161  1.00 -0.40
ATOM   4013  HN  GLN A 250       6.088  16.514  21.767  1.00  0.25
ATOM   4014  CA  GLN A 250       6.347  17.901  23.383  1.00  0.05
ATOM   4015  HA  GLN A 250       6.284  18.957  23.120  1.00  0.05
ATOM   4016  CB  GLN A 250       5.003  17.406  23.940  1.00 -0.10
ATOM   4017  HB1 GLN A 250       4.926  17.721  24.979  1.00  0.05
ATOM   4018  HB2 GLN A 250       5.000  16.318  23.910  1.00  0.05
ATOM   4019  CG  GLN A 250       3.778  17.906  23.199  1.00 -0.10
ATOM   4020  HG1 GLN A 250       2.879  17.574  23.718  1.00  0.05
ATOM   4021  HG2 GLN A 250       3.775  17.502  22.187  1.00  0.05
ATOM   4022  CD  GLN A 250       3.739  19.417  23.105  1.00  0.55
ATOM   4023  OE1 GLN A 250       4.128  20.130  24.041  1.00 -0.55
ATOM   4024  NE2 GLN A 250       3.276  19.918  21.972  1.00 -0.60
ATOM   4025 HE21 GLN A 250       2.978  19.302  21.243  1.00  0.30
ATOM   4026 HE22 GLN A 250       3.217  20.906  21.828  1.00  0.30
ATOM   4027  C   GLN A 250       7.422  17.655  24.440  1.00  0.60
ATOM   4028  O   GLN A 250       7.852  16.521  24.639  1.00 -0.55
ATOM   4029  N   TRP A 251       7.846  18.717  25.121  1.00 -0.40
ATOM   4030  HN  TRP A 251       7.397  19.598  24.975  1.00  0.25
ATOM   4031  CA  TRP A 251       8.948  18.631  26.075  1.00  0.05
ATOM   4032  HA  TRP A 251       9.781  18.149  25.564  1.00  0.05
ATOM   4033  CB  TRP A 251       9.345  20.028  26.559  1.00 -0.10
ATOM   4034  HB1 TRP A 251       8.492  20.487  27.059  1.00  0.05
ATOM   4035  HB2 TRP A 251       9.620  20.637  25.699  1.00  0.05
ATOM   4036  CG  TRP A 251      10.496  20.025  27.513  1.00 -0.03
ATOM   4037  CD2 TRP A 251      11.896  20.100  27.181  1.00  0.10
ATOM   4038  CE2 TRP A 251      12.618  20.027  28.391  1.00 -0.04
ATOM   4039  CE3 TRP A 251      12.605  20.219  25.982  1.00 -0.13
ATOM   4040  HE3 TRP A 251      12.084  20.275  25.038  1.00  0.10
ATOM   4041  CD1 TRP A 251      10.432  19.919  28.877  1.00 -0.04
ATOM   4042  HD1 TRP A 251       9.520  19.849  29.451  1.00  0.10
ATOM   4043  NE1 TRP A 251      11.703  19.915  29.408  1.00 -0.36
ATOM   4044  HE1 TRP A 251      11.920  19.844  30.361  1.00  0.30
ATOM   4045  CZ2 TRP A 251      14.022  20.074  28.435  1.00 -0.13
ATOM   4046  HZ2 TRP A 251      14.555  20.019  29.373  1.00  0.13
ATOM   4047  CZ3 TRP A 251      14.006  20.264  26.028  1.00 -0.13
ATOM   4048  HZ3 TRP A 251      14.564  20.355  25.108  1.00  0.13
ATOM   4049  CH2 TRP A 251      14.693  20.193  27.240  1.00 -0.13
ATOM   4050  HH2 TRP A 251      15.772  20.232  27.240  1.00  0.13
ATOM   4051  C   TRP A 251       8.561  17.762  27.262  1.00  0.60
ATOM   4052  O   TRP A 251       9.351  16.945  27.733  1.00 -0.55
ATOM   4053  N   ASN A 252       7.339  17.922  27.746  1.00 -0.40
ATOM   4054  HN  ASN A 252       6.736  18.630  27.378  1.00  0.25
ATOM   4055  CA  ASN A 252       6.891  17.054  28.817  1.00  0.05
ATOM   4056  HA  ASN A 252       7.749  16.876  29.465  1.00  0.05
ATOM   4057  CB  ASN A 252       5.751  17.693  29.602  1.00 -0.10
ATOM   4058  HB1 ASN A 252       4.829  17.630  29.025  1.00  0.05
ATOM   4059  HB2 ASN A 252       5.981  18.741  29.793  1.00  0.05
ATOM   4060  CG  ASN A 252       5.528  17.008  30.927  1.00  0.55
ATOM   4061  OD1 ASN A 252       5.476  15.770  30.999  1.00 -0.55
ATOM   4062  ND2 ASN A 252       5.421  17.800  31.996  1.00 -0.60
ATOM   4063 HD21 ASN A 252       5.490  18.792  31.887  1.00  0.30
ATOM   4064 HD22 ASN A 252       5.272  17.421  32.909  1.00  0.30
ATOM   4065  C   ASN A 252       6.434  15.729  28.238  1.00  0.60
ATOM   4066  O   ASN A 252       5.581  15.693  27.347  1.00 -0.55
ATOM   4067  N   PRO A 253       7.006  14.618  28.733  1.00 -0.25
ATOM   4068  CD  PRO A 253       8.087  14.508  29.726  1.00  0.00
ATOM   4069  HD1 PRO A 253       7.881  15.134  30.594  1.00  0.05
ATOM   4070  HD2 PRO A 253       9.041  14.807  29.294  1.00  0.05
ATOM   4071  CA  PRO A 253       6.644  13.321  28.169  1.00  0.05
ATOM   4072  HA  PRO A 253       6.857  13.296  27.100  1.00  0.05
ATOM   4073  CB  PRO A 253       7.518  12.327  28.936  1.00 -0.10
ATOM   4074  HB1 PRO A 253       8.317  11.948  28.299  1.00  0.05
ATOM   4075  HB2 PRO A 253       6.925  11.479  29.279  1.00  0.05
ATOM   4076  CG  PRO A 253       8.072  13.063  30.076  1.00 -0.10
ATOM   4077  HG1 PRO A 253       7.460  12.898  30.963  1.00  0.05
ATOM   4078  HG2 PRO A 253       9.083  12.718  30.290  1.00  0.05
ATOM   4079  C   PRO A 253       5.165  13.047  28.309  1.00  0.60
ATOM   4080  O   PRO A 253       4.562  12.444  27.426  1.00 -0.55
ATOM   4081  N   SER A 254       4.579  13.535  29.396  1.00 -0.40
ATOM   4082  HN  SER A 254       5.127  14.035  30.066  1.00  0.25
ATOM   4083  CA  SER A 254       3.146  13.354  29.630  1.00  0.05
ATOM   4084  HA  SER A 254       2.940  12.286  29.562  1.00  0.05
ATOM   4085  CB  SER A 254       2.752  13.890  31.003  1.00  0.05
ATOM   4086  HB1 SER A 254       1.756  13.537  31.271  1.00  0.10
ATOM   4087  HB2 SER A 254       2.763  14.980  30.996  1.00  0.10
ATOM   4088  OG  SER A 254       3.656  13.449  32.001  1.00 -0.65
ATOM   4089  HG  SER A 254       4.512  13.776  31.757  1.00  0.40
ATOM   4090  C   SER A 254       2.304  14.049  28.569  1.00  0.60
ATOM   4091  O   SER A 254       1.176  13.639  28.320  1.00 -0.55
ATOM   4092  N   ASP A 255       2.848  15.097  27.950  1.00 -0.40
ATOM   4093  HN  ASP A 255       3.766  15.394  28.212  1.00  0.25
ATOM   4094  CA  ASP A 255       2.132  15.826  26.892  1.00  0.05
ATOM   4095  HA  ASP A 255       1.085  15.876  27.189  1.00  0.05
ATOM   4096  CB  ASP A 255       2.706  17.236  26.708  1.00 -0.25
ATOM   4097  HB1 ASP A 255       2.274  17.690  25.817  1.00  0.05
ATOM   4098  HB2 ASP A 255       3.787  17.174  26.588  1.00  0.05
ATOM   4099  CG  ASP A 255       2.415  18.136  27.880  1.00  0.35
ATOM   4100  OD1 ASP A 255       1.607  17.746  28.741  1.00 -0.60
ATOM   4101  OD2 ASP A 255       2.991  19.236  27.946  1.00 -0.60
ATOM   4102  C   ASP A 255       2.157  15.134  25.534  1.00  0.60
ATOM   4103  O   ASP A 255       1.443  15.549  24.613  1.00 -0.55
ATOM   4104  N   ARG A 256       2.998  14.108  25.395  1.00 -0.40
ATOM   4105  HN  ARG A 256       3.550  13.815  26.176  1.00  0.25
ATOM   4106  CA  ARG A 256       3.123  13.408  24.122  1.00  0.05
ATOM   4107  HA  ARG A 256       3.107  14.161  23.334  1.00  0.05
ATOM   4108  CB  ARG A 256       4.438  12.606  24.084  1.00 -0.10
ATOM   4109  HB1 ARG A 256       4.432  11.961  23.206  1.00  0.05
ATOM   4110  HB2 ARG A 256       4.493  11.976  24.971  1.00  0.05
ATOM   4111  CG  ARG A 256       5.673  13.495  24.034  1.00 -0.10
ATOM   4112  HG1 ARG A 256       5.582  14.256  24.807  1.00  0.05
ATOM   4113  HG2 ARG A 256       5.701  13.992  23.065  1.00  0.05
ATOM   4114  CD  ARG A 256       7.000  12.751  24.238  1.00 -0.00
ATOM   4115  HD1 ARG A 256       7.386  12.376  23.290  1.00  0.05
ATOM   4116  HD2 ARG A 256       6.883  11.934  24.950  1.00  0.05
ATOM   4117  NE  ARG A 256       7.994  13.674  24.785  1.00 -0.40
ATOM   4118  HE  ARG A 256       7.859  14.648  24.611  1.00  0.30
ATOM   4119  CZ  ARG A 256       9.061  13.326  25.494  1.00  0.50
ATOM   4120  NH1 ARG A 256       9.324  12.057  25.748  1.00 -0.45
ATOM   4121 HH11 ARG A 256       8.715  11.342  25.405  1.00  0.35
ATOM   4122 HH12 ARG A 256      10.132  11.811  26.284  1.00  0.35
ATOM   4123  NH2 ARG A 256       9.833  14.268  26.022  1.00 -0.45
ATOM   4124 HH21 ARG A 256       9.609  15.233  25.885  1.00  0.35
ATOM   4125 HH22 ARG A 256      10.638  14.013  26.557  1.00  0.35
ATOM   4126  C   ARG A 256       1.916  12.487  23.922  1.00  0.60
ATOM   4127  O   ARG A 256       1.310  12.009  24.880  1.00 -0.55
ATOM   4128  N   PRO A 257       1.534  12.255  22.665  1.00 -0.25
ATOM   4129  CD  PRO A 257       2.017  12.993  21.487  1.00  0.00
ATOM   4130  HD1 PRO A 257       3.106  13.003  21.458  1.00  0.05
ATOM   4131  HD2 PRO A 257       1.656  14.021  21.502  1.00  0.05
ATOM   4132  CA  PRO A 257       0.496  11.278  22.336  1.00  0.05
ATOM   4133  HA  PRO A 257      -0.389  11.434  22.953  1.00  0.05
ATOM   4134  CB  PRO A 257       0.209  11.552  20.864  1.00 -0.10
ATOM   4135  HB1 PRO A 257      -0.664  12.195  20.750  1.00  0.05
ATOM   4136  HB2 PRO A 257       0.021  10.624  20.324  1.00  0.05
ATOM   4137  CG  PRO A 257       1.449  12.232  20.350  1.00 -0.10
ATOM   4138  HG1 PRO A 257       2.166  11.495  19.987  1.00  0.05
ATOM   4139  HG2 PRO A 257       1.203  12.902  19.526  1.00  0.05
ATOM   4140  C   PRO A 257       0.902   9.818  22.588  1.00  0.60
ATOM   4141  O   PRO A 257       2.089   9.498  22.702  1.00 -0.55
ATOM   4142  N   SER A 258      -0.095   8.942  22.675  1.00 -0.40
ATOM   4143  HN  SER A 258      -1.037   9.272  22.609  1.00  0.25
ATOM   4144  CA  SER A 258       0.143   7.520  22.863  1.00  0.05
ATOM   4145  HA  SER A 258       1.030   7.422  23.489  1.00  0.05
ATOM   4146  CB  SER A 258      -1.066   6.851  23.530  1.00  0.05
ATOM   4147  HB1 SER A 258      -1.367   7.419  24.410  1.00  0.10
ATOM   4148  HB2 SER A 258      -0.813   5.832  23.823  1.00  0.10
ATOM   4149  OG  SER A 258      -2.183   6.788  22.646  1.00 -0.65
ATOM   4150  HG  SER A 258      -1.907   6.280  21.895  1.00  0.40
ATOM   4151  C   SER A 258       0.371   6.912  21.494  1.00  0.60
ATOM   4152  O   SER A 258       0.005   7.505  20.477  1.00 -0.55
ATOM   4153  N   PHE A 259       0.977   5.735  21.448  1.00 -0.40
ATOM   4154  HN  PHE A 259       1.327   5.313  22.284  1.00  0.25
ATOM   4155  CA  PHE A 259       1.125   5.067  20.166  1.00  0.05
ATOM   4156  HA  PHE A 259       1.466   5.815  19.451  1.00  0.05
ATOM   4157  CB  PHE A 259       2.129   3.920  20.262  1.00 -0.10
ATOM   4158  HB1 PHE A 259       1.951   3.226  19.442  1.00  0.05
ATOM   4159  HB2 PHE A 259       1.979   3.398  21.206  1.00  0.05
ATOM   4160  CG  PHE A 259       3.572   4.356  20.197  1.00  0.00
ATOM   4161  CD1 PHE A 259       4.066   4.980  19.074  1.00 -0.13
ATOM   4162  HD1 PHE A 259       3.402   5.208  18.254  1.00  0.13
ATOM   4163  CD2 PHE A 259       4.445   4.078  21.238  1.00 -0.13
ATOM   4164  HD2 PHE A 259       4.071   3.596  22.129  1.00  0.13
ATOM   4165  CE1 PHE A 259       5.417   5.321  18.984  1.00 -0.13
ATOM   4166  HE1 PHE A 259       5.788   5.813  18.097  1.00  0.13
ATOM   4167  CE2 PHE A 259       5.798   4.410  21.154  1.00 -0.13
ATOM   4168  HE2 PHE A 259       6.465   4.180  21.972  1.00  0.13
ATOM   4169  CZ  PHE A 259       6.281   5.034  20.019  1.00 -0.13
ATOM   4170  HZ  PHE A 259       7.326   5.294  19.944  1.00  0.13
ATOM   4171  C   PHE A 259      -0.225   4.544  19.677  1.00  0.60
ATOM   4172  O   PHE A 259      -0.397   4.284  18.484  1.00 -0.55
ATOM   4173  N   ALA A 260      -1.183   4.387  20.589  1.00 -0.40
ATOM   4174  HN  ALA A 260      -0.965   4.500  21.558  1.00  0.25
ATOM   4175  CA  ALA A 260      -2.553   4.051  20.188  1.00  0.05
ATOM   4176  HA  ALA A 260      -2.494   3.182  19.533  1.00  0.05
ATOM   4177  CB  ALA A 260      -3.415   3.743  21.416  1.00 -0.15
ATOM   4178  HB1 ALA A 260      -3.602   4.649  21.992  1.00  0.05
ATOM   4179  HB2 ALA A 260      -2.906   3.030  22.064  1.00  0.05
ATOM   4180  HB3 ALA A 260      -4.378   3.335  21.108  1.00  0.05
ATOM   4181  C   ALA A 260      -3.168   5.195  19.393  1.00  0.60
ATOM   4182  O   ALA A 260      -3.692   4.986  18.304  1.00 -0.55
ATOM   4183  N   GLU A 261      -3.084   6.405  19.938  1.00 -0.40
ATOM   4184  HN  GLU A 261      -2.699   6.502  20.856  1.00  0.25
ATOM   4185  CA  GLU A 261      -3.541   7.590  19.226  1.00  0.05
ATOM   4186  HA  GLU A 261      -4.590   7.432  18.976  1.00  0.05
ATOM   4187  CB  GLU A 261      -3.376   8.833  20.096  1.00 -0.10
ATOM   4188  HB1 GLU A 261      -3.939   9.645  19.639  1.00  0.05
ATOM   4189  HB2 GLU A 261      -2.322   9.106  20.101  1.00  0.05
ATOM   4190  CG  GLU A 261      -3.832   8.692  21.525  1.00 -0.25
ATOM   4191  HG1 GLU A 261      -3.334   7.840  21.988  1.00  0.05
ATOM   4192  HG2 GLU A 261      -4.910   8.534  21.553  1.00  0.05
ATOM   4193  CD  GLU A 261      -3.507   9.939  22.337  1.00  0.35
ATOM   4194  OE1 GLU A 261      -2.311  10.295  22.451  1.00 -0.60
ATOM   4195  OE2 GLU A 261      -4.452  10.572  22.853  1.00 -0.60
ATOM   4196  C   GLU A 261      -2.748   7.806  17.935  1.00  0.60
ATOM   4197  O   GLU A 261      -3.316   8.117  16.890  1.00 -0.55
ATOM   4198  N   ILE A 262      -1.429   7.665  18.018  1.00 -0.40
ATOM   4199  HN  ILE A 262      -1.016   7.424  18.896  1.00  0.25
ATOM   4200  CA  ILE A 262      -0.576   7.855  16.854  1.00  0.05
ATOM   4201  HA  ILE A 262      -0.741   8.873  16.502  1.00  0.05
ATOM   4202  CB  ILE A 262       0.912   7.640  17.198  1.00 -0.05
ATOM   4203  HB  ILE A 262       1.028   6.717  17.765  1.00  0.05
ATOM   4204  CG2 ILE A 262       1.737   7.561  15.912  1.00 -0.15
ATOM   4205 HG21 ILE A 262       1.642   8.482  15.336  1.00  0.05
ATOM   4206 HG22 ILE A 262       1.387   6.737  15.290  1.00  0.05
ATOM   4207 HG23 ILE A 262       2.791   7.419  16.149  1.00  0.05
ATOM   4208  CG1 ILE A 262       1.400   8.748  18.129  1.00 -0.10
ATOM   4209 HG11 ILE A 262       0.756   8.776  19.007  1.00  0.05
ATOM   4210 HG12 ILE A 262       1.316   9.703  17.611  1.00  0.05
ATOM   4211  CD1 ILE A 262       2.837   8.564  18.583  1.00 -0.15
ATOM   4212 HD11 ILE A 262       3.527   8.726  17.755  1.00  0.05
ATOM   4213 HD12 ILE A 262       2.988   7.550  18.954  1.00  0.05
ATOM   4214 HD13 ILE A 262       3.079   9.281  19.368  1.00  0.05
ATOM   4215  C   ILE A 262      -0.934   6.883  15.738  1.00  0.60
ATOM   4216  O   ILE A 262      -1.024   7.272  14.573  1.00 -0.55
ATOM   4217  N   HIS A 263      -1.122   5.616  16.083  1.00 -0.40
ATOM   4218  HN  HIS A 263      -1.054   5.348  17.044  1.00  0.25
ATOM   4219  CA  HIS A 263      -1.427   4.615  15.072  1.00  0.05
ATOM   4220  HA  HIS A 263      -0.701   4.736  14.269  1.00  0.05
ATOM   4221  CB  HIS A 263      -1.345   3.205  15.666  1.00 -0.10
ATOM   4222  HB1 HIS A 263      -1.907   3.181  16.599  1.00  0.05
ATOM   4223  HB2 HIS A 263      -0.302   2.969  15.875  1.00  0.05
ATOM   4224  CG  HIS A 263      -1.891   2.134  14.769  1.00  0.10
ATOM   4225  ND1 HIS A 263      -1.237   1.703  13.632  1.00 -0.40
ATOM   4226  CE1 HIS A 263      -1.952   0.761  13.042  1.00  0.20
ATOM   4227  HE1 HIS A 263      -1.687   0.242  12.133  1.00  0.10
ATOM   4228  NE2 HIS A 263      -3.046   0.564  13.755  1.00 -0.40
ATOM   4229  HE2 HIS A 263      -3.753  -0.080  13.545  1.00  0.30
ATOM   4230  CD2 HIS A 263      -3.032   1.409  14.839  1.00  0.00
ATOM   4231  HD2 HIS A 263      -3.790   1.481  15.604  1.00  0.10
ATOM   4232  C   HIS A 263      -2.817   4.851  14.485  1.00  0.60
ATOM   4233  O   HIS A 263      -3.055   4.594  13.307  1.00 -0.55
ATOM   4234  N   GLN A 264      -3.735   5.339  15.305  1.00 -0.40
ATOM   4235  HN  GLN A 264      -3.493   5.537  16.255  1.00  0.25
ATOM   4236  CA  GLN A 264      -5.088   5.589  14.840  1.00  0.05
ATOM   4237  HA  GLN A 264      -5.454   4.673  14.378  1.00  0.05
ATOM   4238  CB  GLN A 264      -5.955   5.985  16.032  1.00 -0.10
ATOM   4239  HB1 GLN A 264      -5.803   7.044  16.234  1.00  0.05
ATOM   4240  HB2 GLN A 264      -5.626   5.419  16.902  1.00  0.05
ATOM   4241  CG  GLN A 264      -7.429   5.743  15.834  1.00 -0.10
ATOM   4242  HG1 GLN A 264      -7.933   5.732  16.800  1.00  0.05
ATOM   4243  HG2 GLN A 264      -7.581   4.783  15.342  1.00  0.05
ATOM   4244  CD  GLN A 264      -8.053   6.815  14.986  1.00  0.55
ATOM   4245  OE1 GLN A 264      -8.255   7.949  15.437  1.00 -0.55
ATOM   4246  NE2 GLN A 264      -8.361   6.471  13.738  1.00 -0.60
ATOM   4247 HE21 GLN A 264      -8.173   5.542  13.419  1.00  0.30
ATOM   4248 HE22 GLN A 264      -8.779   7.125  13.109  1.00  0.30
ATOM   4249  C   GLN A 264      -5.040   6.697  13.785  1.00  0.60
ATOM   4250  O   GLN A 264      -5.577   6.552  12.676  1.00 -0.55
ATOM   4251  N   ALA A 265      -4.351   7.789  14.115  1.00 -0.40
ATOM   4252  HN  ALA A 265      -3.967   7.859  15.036  1.00  0.25
ATOM   4253  CA  ALA A 265      -4.139   8.887  13.174  1.00  0.05
ATOM   4254  HA  ALA A 265      -5.116   9.305  12.934  1.00  0.05
ATOM   4255  CB  ALA A 265      -3.238   9.942  13.809  1.00 -0.15
ATOM   4256  HB1 ALA A 265      -2.270   9.515  14.072  1.00  0.05
ATOM   4257  HB2 ALA A 265      -3.695  10.328  14.720  1.00  0.05
ATOM   4258  HB3 ALA A 265      -3.066  10.760  13.110  1.00  0.05
ATOM   4259  C   ALA A 265      -3.558   8.466  11.818  1.00  0.60
ATOM   4260  O   ALA A 265      -4.058   8.877  10.763  1.00 -0.55
ATOM   4261  N   PHE A 266      -2.502   7.655  11.835  1.00 -0.40
ATOM   4262  HN  PHE A 266      -2.180   7.279  12.704  1.00  0.25
ATOM   4263  CA  PHE A 266      -1.812   7.312  10.593  1.00  0.05
ATOM   4264  HA  PHE A 266      -1.728   8.226  10.006  1.00  0.05
ATOM   4265  CB  PHE A 266      -0.416   6.729  10.898  1.00 -0.10
ATOM   4266  HB1 PHE A 266      -0.150   6.014  10.120  1.00  0.05
ATOM   4267  HB2 PHE A 266      -0.447   6.212  11.857  1.00  0.05
ATOM   4268  CG  PHE A 266       0.658   7.769  10.963  1.00  0.00
ATOM   4269  CD1 PHE A 266       1.193   8.293   9.803  1.00 -0.13
ATOM   4270  HD1 PHE A 266       0.886   7.894   8.848  1.00  0.13
ATOM   4271  CD2 PHE A 266       1.071   8.284  12.175  1.00 -0.13
ATOM   4272  HD2 PHE A 266       0.667   7.881  13.092  1.00  0.13
ATOM   4273  CE1 PHE A 266       2.123   9.329   9.846  1.00 -0.13
ATOM   4274  HE1 PHE A 266       2.527   9.730   8.928  1.00  0.13
ATOM   4275  CE2 PHE A 266       2.008   9.324  12.229  1.00 -0.13
ATOM   4276  HE2 PHE A 266       2.322   9.718  13.184  1.00  0.13
ATOM   4277  CZ  PHE A 266       2.530   9.845  11.062  1.00 -0.13
ATOM   4278  HZ  PHE A 266       3.250  10.649  11.099  1.00  0.13
ATOM   4279  C   PHE A 266      -2.608   6.357   9.717  1.00  0.60
ATOM   4280  O   PHE A 266      -2.621   6.486   8.494  1.00 -0.55
ATOM   4281  N   GLU A 267      -3.273   5.398  10.341  1.00 -0.40
ATOM   4282  HN  GLU A 267      -3.160   5.286  11.328  1.00  0.25
ATOM   4283  CA  GLU A 267      -4.162   4.506   9.619  1.00  0.05
ATOM   4284  HA  GLU A 267      -3.545   3.879   8.976  1.00  0.05
ATOM   4285  CB  GLU A 267      -4.948   3.661  10.607  1.00 -0.10
ATOM   4286  HB1 GLU A 267      -5.449   4.322  11.313  1.00  0.05
ATOM   4287  HB2 GLU A 267      -4.253   3.031  11.161  1.00  0.05
ATOM   4288  CG  GLU A 267      -5.977   2.785   9.949  1.00 -0.25
ATOM   4289  HG1 GLU A 267      -6.403   3.299   9.088  1.00  0.05
ATOM   4290  HG2 GLU A 267      -6.773   2.555  10.657  1.00  0.05
ATOM   4291  CD  GLU A 267      -5.368   1.498   9.482  1.00  0.35
ATOM   4292  OE1 GLU A 267      -5.036   0.667  10.353  1.00 -0.60
ATOM   4293  OE2 GLU A 267      -5.210   1.315   8.258  1.00 -0.60
ATOM   4294  C   GLU A 267      -5.138   5.324   8.787  1.00  0.60
ATOM   4295  O   GLU A 267      -5.292   5.117   7.584  1.00 -0.55
ATOM   4296  N   THR A 268      -5.789   6.263   9.454  1.00 -0.40
ATOM   4297  HN  THR A 268      -5.588   6.389  10.425  1.00  0.25
ATOM   4298  CA  THR A 268      -6.780   7.114   8.830  1.00  0.05
ATOM   4299  HA  THR A 268      -7.568   6.469   8.443  1.00  0.05
ATOM   4300  CB  THR A 268      -7.337   8.096   9.861  1.00  0.15
ATOM   4301  HB  THR A 268      -6.561   8.787  10.190  1.00  0.10
ATOM   4302  OG1 THR A 268      -7.807   7.363  11.001  1.00 -0.65
ATOM   4303  HG1 THR A 268      -7.061   6.892  11.348  1.00  0.40
ATOM   4304  CG2 THR A 268      -8.473   8.907   9.266  1.00 -0.15
ATOM   4305 HG21 THR A 268      -9.202   8.254   8.785  1.00  0.05
ATOM   4306 HG22 THR A 268      -8.090   9.596   8.514  1.00  0.05
ATOM   4307 HG23 THR A 268      -8.986   9.466  10.048  1.00  0.05
ATOM   4308  C   THR A 268      -6.189   7.891   7.655  1.00  0.60
ATOM   4309  O   THR A 268      -6.758   7.899   6.551  1.00 -0.55
ATOM   4310  N   MET A 269      -5.048   8.540   7.880  1.00 -0.40
ATOM   4311  HN  MET A 269      -4.673   8.574   8.806  1.00  0.25
ATOM   4312  CA  MET A 269      -4.341   9.201   6.789  1.00  0.05
ATOM   4313  HA  MET A 269      -5.018   9.944   6.368  1.00  0.05
ATOM   4314  CB  MET A 269      -3.065   9.865   7.305  1.00 -0.10
ATOM   4315  HB1 MET A 269      -2.517  10.279   6.460  1.00  0.05
ATOM   4316  HB2 MET A 269      -2.441   9.109   7.780  1.00  0.05
ATOM   4317  CG  MET A 269      -3.339  10.975   8.305  1.00 -0.05
ATOM   4318  HG1 MET A 269      -3.739  10.538   9.219  1.00  0.05
ATOM   4319  HG2 MET A 269      -4.079  11.655   7.885  1.00  0.05
ATOM   4320  SD  MET A 269      -1.874  11.943   8.743  1.00 -0.10
ATOM   4321  CE  MET A 269      -1.002  10.781   9.744  1.00 -0.10
ATOM   4322  HE1 MET A 269      -0.779   9.891   9.156  1.00  0.05
ATOM   4323  HE2 MET A 269      -1.617  10.491  10.596  1.00  0.05
ATOM   4324  HE3 MET A 269      -0.064  11.217  10.086  1.00  0.05
ATOM   4325  C   MET A 269      -3.993   8.222   5.674  1.00  0.60
ATOM   4326  O   MET A 269      -4.136   8.534   4.489  1.00 -0.55
ATOM   4327  N   PHE A 270      -3.525   7.040   6.060  1.00 -0.40
ATOM   4328  HN  PHE A 270      -3.447   6.839   7.037  1.00  0.25
ATOM   4329  CA  PHE A 270      -3.123   6.031   5.088  1.00  0.05
ATOM   4330  HA  PHE A 270      -2.336   6.467   4.473  1.00  0.05
ATOM   4331  CB  PHE A 270      -2.617   4.779   5.808  1.00 -0.10
ATOM   4332  HB1 PHE A 270      -3.347   4.484   6.561  1.00  0.05
ATOM   4333  HB2 PHE A 270      -1.674   5.011   6.302  1.00  0.05
ATOM   4334  CG  PHE A 270      -2.389   3.607   4.897  1.00  0.00
ATOM   4335  CD1 PHE A 270      -1.444   3.676   3.883  1.00 -0.13
ATOM   4336  HD1 PHE A 270      -0.868   4.580   3.751  1.00  0.13
ATOM   4337  CD2 PHE A 270      -3.122   2.435   5.051  1.00 -0.13
ATOM   4338  HD2 PHE A 270      -3.862   2.367   5.834  1.00  0.13
ATOM   4339  CE1 PHE A 270      -1.230   2.595   3.035  1.00 -0.13
ATOM   4340  HE1 PHE A 270      -0.492   2.662   2.250  1.00  0.13
ATOM   4341  CE2 PHE A 270      -2.913   1.353   4.210  1.00 -0.13
ATOM   4342  HE2 PHE A 270      -3.488   0.448   4.341  1.00  0.13
ATOM   4343  CZ  PHE A 270      -1.965   1.432   3.199  1.00 -0.13
ATOM   4344  HZ  PHE A 270      -1.801   0.590   2.543  1.00  0.13
ATOM   4345  C   PHE A 270      -4.275   5.651   4.156  1.00  0.60
ATOM   4346  O   PHE A 270      -4.098   5.587   2.935  1.00 -0.55
ATOM   4347  N   GLN A 271      -5.445   5.398   4.743  1.00 -0.40
ATOM   4348  HN  GLN A 271      -5.518   5.508   5.734  1.00  0.25
ATOM   4349  CA  GLN A 271      -6.626   4.966   3.992  1.00  0.05
ATOM   4350  HA  GLN A 271      -6.332   4.108   3.388  1.00  0.05
ATOM   4351  CB  GLN A 271      -7.759   4.588   4.961  1.00 -0.10
ATOM   4352  HB1 GLN A 271      -8.647   4.351   4.376  1.00  0.05
ATOM   4353  HB2 GLN A 271      -7.980   5.452   5.586  1.00  0.05
ATOM   4354  CG  GLN A 271      -7.450   3.400   5.872  1.00 -0.10
ATOM   4355  HG1 GLN A 271      -8.265   3.268   6.583  1.00  0.05
ATOM   4356  HG2 GLN A 271      -6.528   3.594   6.419  1.00  0.05
ATOM   4357  CD  GLN A 271      -7.278   2.099   5.106  1.00  0.55
ATOM   4358  OE1 GLN A 271      -7.579   2.019   3.914  1.00 -0.55
ATOM   4359  NE2 GLN A 271      -6.789   1.073   5.789  1.00 -0.60
ATOM   4360 HE21 GLN A 271      -6.557   1.186   6.755  1.00  0.30
ATOM   4361 HE22 GLN A 271      -6.646   0.183   5.356  1.00  0.30
ATOM   4362  C   GLN A 271      -7.108   6.047   3.019  1.00  0.60
ATOM   4363  O   GLN A 271      -7.472   5.753   1.873  1.00 -0.55
ATOM   4364  N   GLU A 272      -7.104   7.295   3.478  1.00 -0.40
ATOM   4365  HN  GLU A 272      -6.875   7.464   4.437  1.00  0.25
ATOM   4366  CA  GLU A 272      -7.426   8.419   2.611  1.00  0.05
ATOM   4367  HA  GLU A 272      -8.424   8.243   2.210  1.00  0.05
ATOM   4368  CB  GLU A 272      -7.383   9.728   3.397  1.00 -0.10
ATOM   4369  HB1 GLU A 272      -6.362   9.893   3.738  1.00  0.05
ATOM   4370  HB2 GLU A 272      -8.024   9.627   4.271  1.00  0.05
ATOM   4371  CG  GLU A 272      -7.836  10.962   2.600  1.00 -0.25
ATOM   4372  HG1 GLU A 272      -8.854  10.818   2.237  1.00  0.05
ATOM   4373  HG2 GLU A 272      -7.173  11.122   1.750  1.00  0.05
ATOM   4374  CD  GLU A 272      -7.802  12.212   3.496  1.00  0.35
ATOM   4375  OE1 GLU A 272      -6.722  12.768   3.690  1.00 -0.60
ATOM   4376  OE2 GLU A 272      -8.855  12.614   3.992  1.00 -0.60
ATOM   4377  C   GLU A 272      -6.462   8.490   1.434  1.00  0.60
ATOM   4378  O   GLU A 272      -6.879   8.785   0.308  1.00 -0.55
ATOM   4379  N   SER A 273      -5.180   8.212   1.687  1.00 -0.40
ATOM   4380  HN  SER A 273      -4.925   7.879   2.595  1.00  0.25
ATOM   4381  CA  SER A 273      -4.139   8.382   0.669  1.00  0.05
ATOM   4382  HA  SER A 273      -4.303   9.350   0.196  1.00  0.05
ATOM   4383  CB  SER A 273      -2.743   8.322   1.318  1.00  0.05
ATOM   4384  HB1 SER A 273      -2.626   7.382   1.857  1.00  0.10
ATOM   4385  HB2 SER A 273      -2.620   9.156   2.008  1.00  0.10
ATOM   4386  OG  SER A 273      -1.699   8.401   0.351  1.00 -0.65
ATOM   4387  HG  SER A 273      -1.894   9.147  -0.201  1.00  0.40
ATOM   4388  C   SER A 273      -4.248   7.330  -0.435  1.00  0.60
ATOM   4389  O   SER A 273      -4.045   7.631  -1.608  1.00 -0.55
ATOM   4390  N   SER A 274      -4.586   6.105  -0.060  1.00 -0.40
ATOM   4391  HN  SER A 274      -4.811   5.934   0.899  1.00  0.25
ATOM   4392  CA  SER A 274      -4.637   5.002  -1.011  1.00  0.05
ATOM   4393  HA  SER A 274      -3.722   5.039  -1.602  1.00  0.05
ATOM   4394  CB  SER A 274      -4.746   3.678  -0.267  1.00  0.05
ATOM   4395  HB1 SER A 274      -4.408   2.859  -0.901  1.00  0.10
ATOM   4396  HB2 SER A 274      -5.776   3.500   0.040  1.00  0.10
ATOM   4397  OG  SER A 274      -3.940   3.706   0.886  1.00 -0.65
ATOM   4398  HG  SER A 274      -4.259   4.418   1.424  1.00  0.40
ATOM   4399  C   SER A 274      -5.808   5.109  -1.986  1.00  0.60
ATOM   4400  O   SER A 274      -5.723   4.648  -3.125  1.00 -0.55
ATOM   4401  N   ILE A 275      -6.908   5.694  -1.529  1.00 -0.40
ATOM   4402  HN  ILE A 275      -6.971   5.946  -0.563  1.00  0.25
ATOM   4403  CA  ILE A 275      -8.019   5.970  -2.422  1.00  0.05
ATOM   4404  HA  ILE A 275      -8.392   5.009  -2.774  1.00  0.05
ATOM   4405  CB  ILE A 275      -9.134   6.750  -1.701  1.00 -0.05
ATOM   4406  HB  ILE A 275      -8.696   7.567  -1.128  1.00  0.05
ATOM   4407  CG2 ILE A 275     -10.121   7.307  -2.710  1.00 -0.15
ATOM   4408 HG21 ILE A 275     -10.446   6.529  -3.401  1.00  0.05
ATOM   4409 HG22 ILE A 275      -9.656   8.102  -3.293  1.00  0.05
ATOM   4410 HG23 ILE A 275     -11.003   7.695  -2.200  1.00  0.05
ATOM   4411  CG1 ILE A 275      -9.801   5.832  -0.669  1.00 -0.10
ATOM   4412 HG11 ILE A 275      -9.033   5.456   0.005  1.00  0.05
ATOM   4413 HG12 ILE A 275     -10.241   4.986  -1.194  1.00  0.05
ATOM   4414  CD1 ILE A 275     -10.880   6.495   0.159  1.00 -0.15
ATOM   4415 HD11 ILE A 275     -11.758   6.708  -0.451  1.00  0.05
ATOM   4416 HD12 ILE A 275     -10.516   7.438   0.567  1.00  0.05
ATOM   4417 HD13 ILE A 275     -11.187   5.838   0.973  1.00  0.05
ATOM   4418  C   ILE A 275      -7.476   6.797  -3.572  1.00  0.60
ATOM   4419  O   ILE A 275      -7.785   6.558  -4.736  1.00 -0.55
ATOM   4420  N   SER A 276      -6.627   7.754  -3.239  1.00 -0.40
ATOM   4421  HN  SER A 276      -6.400   7.893  -2.275  1.00  0.25
ATOM   4422  CA  SER A 276      -6.019   8.606  -4.246  1.00  0.05
ATOM   4423  HA  SER A 276      -6.810   8.933  -4.920  1.00  0.05
ATOM   4424  CB  SER A 276      -5.355   9.798  -3.570  1.00  0.05
ATOM   4425  HB1 SER A 276      -4.282   9.793  -3.763  1.00  0.10
ATOM   4426  HB2 SER A 276      -5.533   9.771  -2.495  1.00  0.10
ATOM   4427  OG  SER A 276      -5.890  10.997  -4.077  1.00 -0.65
ATOM   4428  HG  SER A 276      -5.715  11.001  -5.009  1.00  0.40
ATOM   4429  C   SER A 276      -4.992   7.870  -5.090  1.00  0.60
ATOM   4430  O   SER A 276      -4.925   8.049  -6.303  1.00 -0.55
ATOM   4431  N   ASP A 277      -4.184   7.043  -4.452  1.00 -0.40
ATOM   4432  HN  ASP A 277      -4.319   6.860  -3.478  1.00  0.25
ATOM   4433  CA  ASP A 277      -3.106   6.405  -5.170  1.00  0.05
ATOM   4434  HA  ASP A 277      -2.612   7.173  -5.766  1.00  0.05
ATOM   4435  CB  ASP A 277      -2.127   5.770  -4.187  1.00 -0.25
ATOM   4436  HB1 ASP A 277      -2.649   5.034  -3.576  1.00  0.05
ATOM   4437  HB2 ASP A 277      -1.710   6.540  -3.539  1.00  0.05
ATOM   4438  CG  ASP A 277      -0.995   5.081  -4.887  1.00  0.35
ATOM   4439  OD1 ASP A 277      -0.168   5.794  -5.479  1.00 -0.60
ATOM   4440  OD2 ASP A 277      -0.936   3.836  -4.857  1.00 -0.60
ATOM   4441  C   ASP A 277      -3.643   5.347  -6.129  1.00  0.60
ATOM   4442  O   ASP A 277      -3.262   5.293  -7.305  1.00 -0.55
ATOM   4443  N   GLU A 278      -4.527   4.498  -5.620  1.00 -0.40
ATOM   4444  HN  GLU A 278      -4.740   4.533  -4.644  1.00  0.25
ATOM   4445  CA  GLU A 278      -5.191   3.515  -6.469  1.00  0.05
ATOM   4446  HA  GLU A 278      -4.432   2.805  -6.797  1.00  0.05
ATOM   4447  CB  GLU A 278      -6.302   2.799  -5.693  1.00 -0.10
ATOM   4448  HB1 GLU A 278      -6.945   2.282  -6.404  1.00  0.05
ATOM   4449  HB2 GLU A 278      -6.899   3.546  -5.172  1.00  0.05
ATOM   4450  CG  GLU A 278      -5.796   1.792  -4.679  1.00 -0.25
ATOM   4451  HG1 GLU A 278      -6.641   1.255  -4.249  1.00  0.05
ATOM   4452  HG2 GLU A 278      -5.264   2.314  -3.884  1.00  0.05
ATOM   4453  CD  GLU A 278      -4.849   0.772  -5.292  1.00  0.35
ATOM   4454  OE1 GLU A 278      -5.341  -0.243  -5.825  1.00 -0.60
ATOM   4455  OE2 GLU A 278      -3.616   0.987  -5.240  1.00 -0.60
ATOM   4456  C   GLU A 278      -5.792   4.208  -7.679  1.00  0.60
ATOM   4457  O   GLU A 278      -5.530   3.833  -8.822  1.00 -0.55
ATOM   4458  N   VAL A 279      -6.598   5.230  -7.417  1.00 -0.40
ATOM   4459  HN  VAL A 279      -6.783   5.482  -6.467  1.00  0.25
ATOM   4460  CA  VAL A 279      -7.212   5.984  -8.491  1.00  0.05
ATOM   4461  HA  VAL A 279      -7.901   5.311  -9.000  1.00  0.05
ATOM   4462  CB  VAL A 279      -7.957   7.208  -7.958  1.00 -0.05
ATOM   4463  HB  VAL A 279      -7.377   7.674  -7.162  1.00  0.05
ATOM   4464  CG1 VAL A 279      -8.173   8.198  -9.080  1.00 -0.15
ATOM   4465 HG11 VAL A 279      -8.604   7.705  -9.951  1.00  0.05
ATOM   4466 HG12 VAL A 279      -7.223   8.641  -9.379  1.00  0.05
ATOM   4467 HG13 VAL A 279      -8.860   8.983  -8.763  1.00  0.05
ATOM   4468  CG2 VAL A 279      -9.293   6.788  -7.364  1.00 -0.15
ATOM   4469 HG21 VAL A 279      -9.162   5.961  -6.667  1.00  0.05
ATOM   4470 HG22 VAL A 279      -9.969   6.460  -8.153  1.00  0.05
ATOM   4471 HG23 VAL A 279      -9.741   7.619  -6.820  1.00  0.05
ATOM   4472  C   VAL A 279      -6.146   6.445  -9.462  1.00  0.60
ATOM   4473  O   VAL A 279      -6.285   6.278 -10.668  1.00 -0.55
ATOM   4474  N   GLU A 280      -5.070   7.020  -8.940  1.00 -0.40
ATOM   4475  HN  GLU A 280      -5.000   7.149  -7.951  1.00  0.25
ATOM   4476  CA  GLU A 280      -3.998   7.460  -9.810  1.00  0.05
ATOM   4477  HA  GLU A 280      -4.437   8.123 -10.555  1.00  0.05
ATOM   4478  CB  GLU A 280      -2.922   8.189  -9.006  1.00 -0.10
ATOM   4479  HB1 GLU A 280      -2.613   7.552  -8.179  1.00  0.05
ATOM   4480  HB2 GLU A 280      -3.352   9.101  -8.594  1.00  0.05
ATOM   4481  CG  GLU A 280      -1.687   8.558  -9.828  1.00 -0.25
ATOM   4482  HG1 GLU A 280      -1.229   7.648 -10.214  1.00  0.05
ATOM   4483  HG2 GLU A 280      -0.972   9.074  -9.188  1.00  0.05
ATOM   4484  CD  GLU A 280      -1.994   9.469 -11.018  1.00  0.35
ATOM   4485  OE1 GLU A 280      -2.501   8.969 -12.055  1.00 -0.60
ATOM   4486  OE2 GLU A 280      -1.719  10.689 -10.921  1.00 -0.60
ATOM   4487  C   GLU A 280      -3.393   6.271 -10.552  1.00  0.60
ATOM   4488  O   GLU A 280      -3.047   6.376 -11.724  1.00 -0.55
ATOM   4489  N   LYS A 281      -3.282   5.131  -9.888  1.00 -0.40
ATOM   4490  HN  LYS A 281      -3.542   5.084  -8.924  1.00  0.25
ATOM   4491  CA  LYS A 281      -2.779   3.947 -10.571  1.00  0.05
ATOM   4492  HA  LYS A 281      -1.807   4.203 -10.991  1.00  0.05
ATOM   4493  CB  LYS A 281      -2.654   2.781  -9.590  1.00 -0.10
ATOM   4494  HB1 LYS A 281      -2.437   1.876 -10.155  1.00  0.05
ATOM   4495  HB2 LYS A 281      -3.610   2.650  -9.086  1.00  0.05
ATOM   4496  CG  LYS A 281      -1.568   2.962  -8.530  1.00 -0.10
ATOM   4497  HG1 LYS A 281      -1.977   3.507  -7.680  1.00  0.05
ATOM   4498  HG2 LYS A 281      -0.747   3.545  -8.946  1.00  0.05
ATOM   4499  CD  LYS A 281      -1.044   1.604  -8.061  1.00 -0.10
ATOM   4500  HD1 LYS A 281      -0.017   1.482  -8.402  1.00  0.05
ATOM   4501  HD2 LYS A 281      -1.649   0.815  -8.507  1.00  0.05
ATOM   4502  CE  LYS A 281      -1.085   1.465  -6.545  1.00  0.05
ATOM   4503  HE1 LYS A 281      -1.859   2.113  -6.133  1.00  0.10
ATOM   4504  HE2 LYS A 281      -0.118   1.733  -6.121  1.00  0.10
ATOM   4505  NZ  LYS A 281      -1.395   0.056  -6.123  1.00 -0.30
ATOM   4506  HZ1 LYS A 281      -0.663  -0.585  -6.490  1.00  0.35
ATOM   4507  HZ2 LYS A 281      -2.322  -0.223  -6.502  1.00  0.35
ATOM   4508  HZ3 LYS A 281      -1.414   0.001  -5.085  1.00  0.35
ATOM   4509  C   LYS A 281      -3.666   3.538 -11.753  1.00  0.60
ATOM   4510  O   LYS A 281      -3.176   3.213 -12.834  1.00 -0.55
ATOM   4511  N   GLU A 282      -4.978   3.559 -11.555  1.00 -0.40
ATOM   4512  HN  GLU A 282      -5.340   3.835 -10.664  1.00  0.25
ATOM   4513  CA  GLU A 282      -5.897   3.183 -12.626  1.00  0.05
ATOM   4514  HA  GLU A 282      -5.708   2.137 -12.865  1.00  0.05
ATOM   4515  CB  GLU A 282      -7.340   3.382 -12.171  1.00 -0.10
ATOM   4516  HB1 GLU A 282      -7.446   4.395 -11.785  1.00  0.05
ATOM   4517  HB2 GLU A 282      -7.549   2.683 -11.362  1.00  0.05
ATOM   4518  CG  GLU A 282      -8.363   3.174 -13.264  1.00 -0.25
ATOM   4519  HG1 GLU A 282      -7.991   3.602 -14.194  1.00  0.05
ATOM   4520  HG2 GLU A 282      -9.293   3.671 -12.989  1.00  0.05
ATOM   4521  CD  GLU A 282      -8.665   1.713 -13.507  1.00  0.35
ATOM   4522  OE1 GLU A 282      -7.722   0.892 -13.448  1.00 -0.60
ATOM   4523  OE2 GLU A 282      -9.847   1.389 -13.755  1.00 -0.60
ATOM   4524  C   GLU A 282      -5.633   4.022 -13.872  1.00  0.60
ATOM   4525  O   GLU A 282      -5.435   3.488 -14.967  1.00 -0.55
ATOM   4526  N   LEU A 283      -5.620   5.339 -13.692  1.00 -0.40
ATOM   4527  HN  LEU A 283      -5.716   5.702 -12.765  1.00  0.25
ATOM   4528  CA  LEU A 283      -5.471   6.268 -14.803  1.00  0.05
ATOM   4529  HA  LEU A 283      -6.280   6.069 -15.505  1.00  0.05
ATOM   4530  CB  LEU A 283      -5.538   7.708 -14.292  1.00 -0.10
ATOM   4531  HB1 LEU A 283      -5.555   8.368 -15.157  1.00  0.05
ATOM   4532  HB2 LEU A 283      -4.629   7.903 -13.727  1.00  0.05
ATOM   4533  CG  LEU A 283      -6.732   8.073 -13.400  1.00 -0.05
ATOM   4534  HG  LEU A 283      -6.673   7.526 -12.459  1.00  0.05
ATOM   4535  CD1 LEU A 283      -6.711   9.559 -13.132  1.00 -0.15
ATOM   4536 HD11 LEU A 283      -6.778  10.120 -14.064  1.00  0.05
ATOM   4537 HD12 LEU A 283      -5.781   9.839 -12.637  1.00  0.05
ATOM   4538 HD13 LEU A 283      -7.558   9.841 -12.507  1.00  0.05
ATOM   4539  CD2 LEU A 283      -8.038   7.678 -14.064  1.00 -0.15
ATOM   4540 HD21 LEU A 283      -8.067   6.604 -14.249  1.00  0.05
ATOM   4541 HD22 LEU A 283      -8.143   8.188 -15.021  1.00  0.05
ATOM   4542 HD23 LEU A 283      -8.880   7.931 -13.420  1.00  0.05
ATOM   4543  C   LEU A 283      -4.166   6.046 -15.574  1.00  0.60
ATOM   4544  O   LEU A 283      -4.172   5.919 -16.804  1.00 -0.55
ATOM   4545  N   GLY A 284      -3.051   6.001 -14.856  1.00 -0.40
ATOM   4546  HN  GLY A 284      -3.078   6.179 -13.872  1.00  0.25
ATOM   4547  CA  GLY A 284      -1.795   5.691 -15.511  1.00  0.05
ATOM   4548  HA1 GLY A 284      -1.014   5.700 -14.751  1.00  0.05
ATOM   4549  HA2 GLY A 284      -1.619   6.455 -16.267  1.00  0.05
ATOM   4550  C   GLY A 284      -1.859   4.321 -16.168  1.00  0.14
ATOM   4551 OCT1 GLY A 284      -1.658   4.227 -17.403  1.00 -0.57
ATOM   4552 OCT2 GLY A 284      -2.120   3.334 -15.443  1.00 -0.57
ATOM   4553  N1  DRG D 285      16.230  -9.906   7.916  1.00 -0.60
ATOM   4554  N2  DRG D 285      12.892  -5.127  23.201  1.00 -0.32
ATOM   4555  C3  DRG D 285      17.323  -9.983  12.574  1.00 -0.03
ATOM   4556  C4  DRG D 285      17.295 -10.201  14.017  1.00  0.02
ATOM   4557  C5  DRG D 285      17.878 -11.364  14.683  1.00  0.15
ATOM   4558  C6  DRG D 285      17.771 -11.475  16.115  1.00 -0.22
ATOM   4559  C7  DRG D 285      17.102 -10.463  16.866  1.00 -0.14
ATOM   4560  C8  DRG D 285      16.638  -9.211  14.786  1.00 -0.09
ATOM   4561  C9  DRG D 285      14.754  -7.741  19.129  1.00  0.05
ATOM   4562  C10 DRG D 285      14.190  -7.098  21.443  1.00 -0.11
ATOM   4563  C11 DRG D 285      12.689  -6.376  19.566  1.00 -0.04
ATOM   4564  C12 DRG D 285      12.136  -5.711  22.085  1.00 -0.11
ATOM   4565  C13 DRG D 285      13.806  -4.023  22.779  1.00 -0.04
ATOM   4566  C14 DRG D 285      14.682  -3.566  23.967  1.00 -0.10
ATOM   4567  C15 DRG D 285      12.011  -4.643  24.281  1.00 -0.06
ATOM   4568  C16 DRG D 285      17.880  -8.353   6.793  1.00 -0.19
ATOM   4569  C17 DRG D 285      18.967  -7.542   7.076  1.00 -0.21
ATOM   4570  C18 DRG D 285      19.437  -7.456   8.419  1.00  0.13
ATOM   4571  N19 DRG D 285      18.914  -8.097   9.475  1.00 -0.45
ATOM   4572  N20 DRG D 285      17.834  -8.888   9.141  1.00  0.44
ATOM   4573  C21 DRG D 285      17.256  -9.076   7.859  1.00  0.35
ATOM   4574  C22 DRG D 285      16.119 -10.269   9.244  1.00  0.05
ATOM   4575  C23 DRG D 285      17.080  -9.662   9.983  1.00 -0.10
ATOM   4576  C24 DRG D 285      17.251  -9.815  11.369  1.00 -0.14
ATOM   4577  C25 DRG D 285      16.531  -9.314  16.197  1.00 -0.15
ATOM   4578  C26 DRG D 285      18.598 -12.478  13.926  1.00 -0.21
ATOM   4579  C27 DRG D 285      15.821  -8.219  16.936  1.00  0.60
ATOM   4580  O28 DRG D 285      15.435  -7.215  16.329  1.00 -0.53
ATOM   4581  N29 DRG D 285      15.649  -8.414  18.257  1.00 -0.37
ATOM   4582  C30 DRG D 285      15.054  -7.759  20.513  1.00 -0.21
ATOM   4583  C31 DRG D 285      13.001  -6.397  21.001  1.00 -0.02
ATOM   4584  C32 DRG D 285      13.575  -7.050  18.672  1.00 -0.01
ATOM   4585  C33 DRG D 285      11.459  -5.666  18.956  1.00  0.42
ATOM   4586  F34 DRG D 285      11.626  -4.357  19.013  1.00 -0.19
ATOM   4587  F35 DRG D 285      11.274  -5.971  17.674  1.00 -0.14
ATOM   4588  F36 DRG D 285      10.341  -6.003  19.604  1.00 -0.17
ATOM   4589  C37 DRG D 285      12.830  -4.070  25.480  1.00 -0.08
ATOM   4590  C38 DRG D 285      14.610  -2.508  26.151  1.00 -0.32
ATOM   4591  N39 DRG D 285      13.822  -3.038  25.046  1.00 -0.07
ATOM   4592  H40 DRG D 285      15.232  -1.702  25.761  1.00  0.17
ATOM   4593  H41 DRG D 285      15.247  -3.295  26.553  1.00  0.16
ATOM   4594  H42 DRG D 285      13.942  -2.113  26.916  1.00  0.18
ATOM   4595  H43 DRG D 285      15.364  -2.775  23.655  1.00  0.13
ATOM   4596  H44 DRG D 285      15.252  -4.405  24.365  1.00  0.14
ATOM   4597  H45 DRG D 285      13.194  -3.195  22.420  1.00  0.14
ATOM   4598  H46 DRG D 285      14.433  -4.394  21.968  1.00  0.09
ATOM   4599  H47 DRG D 285      11.401  -5.483  24.614  1.00  0.08
ATOM   4600  H48 DRG D 285      11.369  -3.867  23.864  1.00  0.14
ATOM   4601  H49 DRG D 285      13.382  -4.873  25.968  1.00  0.14
ATOM   4602  H50 DRG D 285      12.157  -3.599  26.196  1.00  0.12
ATOM   4603  H51 DRG D 285      11.572  -4.903  21.619  1.00  0.13
ATOM   4604  H52 DRG D 285      11.457  -6.452  22.507  1.00  0.12
ATOM   4605  H53 DRG D 285      13.354  -7.042  17.615  1.00  0.14
ATOM   4606  H54 DRG D 285      15.936  -8.272  20.867  1.00  0.17
ATOM   4607  H55 DRG D 285      14.429  -7.122  22.496  1.00  0.13
ATOM   4608  H56 DRG D 285      16.222  -9.118  18.672  1.00  0.29
ATOM   4609  H57 DRG D 285      16.207  -8.356  14.286  1.00  0.16
ATOM   4610  H58 DRG D 285      18.199 -12.327  16.622  1.00  0.16
ATOM   4611  H59 DRG D 285      17.021 -10.555  17.939  1.00  0.14
ATOM   4612  H60 DRG D 285      18.064 -12.693  13.001  1.00  0.08
ATOM   4613  H61 DRG D 285      18.622 -13.383  14.533  1.00  0.09
ATOM   4614  H62 DRG D 285      19.611 -12.163  13.678  1.00  0.07
ATOM   4615  H63 DRG D 285      15.372 -10.942   9.638  1.00  0.18
ATOM   4616  H64 DRG D 285      17.509  -8.438   5.782  1.00  0.20
ATOM   4617  H65 DRG D 285      19.452  -6.982   6.290  1.00  0.16
ATOM   4618  H66 DRG D 285      20.288  -6.819   8.602  1.00  0.14
ATOM   4619  H67 DRG D 285      13.314  -2.200  24.699  1.00  0.34
ATOM   4620  OH2 OH2 W 290       5.516  19.587  26.648  1.00 -0.83
ATOM   4621  H1  OH2 W 290       4.805  19.709  26.019  1.00  0.42
ATOM   4622  H2  OH2 W 290       5.074  19.393  27.475  1.00  0.42
ATOM   4623  OH2 OH2 W 293      25.983  -7.133  10.323  1.00 -0.83
ATOM   4624  H1  OH2 W 293      26.197  -7.188  11.254  1.00  0.42
ATOM   4625  H2  OH2 W 293      26.222  -7.990   9.971  1.00  0.42
ATOM   4626  OH2 OH2 W 298      17.954   5.358  11.639  1.00 -0.83
ATOM   4627  H1  OH2 W 298      17.141   5.750  11.958  1.00  0.42
ATOM   4628  H2  OH2 W 298      18.205   5.901  10.892  1.00  0.42
ATOM   4629  OH2 OH2 W 305      19.111 -25.819  21.389  1.00 -0.83
ATOM   4630  H1  OH2 W 305      19.194 -25.660  22.329  1.00  0.42
ATOM   4631  H2  OH2 W 305      18.553 -25.108  21.074  1.00  0.42
ATOM   4632  OH2 OH2 W 307      16.212   8.356  -1.549  1.00 -0.83
ATOM   4633  H1  OH2 W 307      16.881   7.675  -1.479  1.00  0.42
ATOM   4634  H2  OH2 W 307      15.486   8.035  -1.015  1.00  0.42
ATOM   4635  OH2 OH2 W 311       8.954  -3.797  -0.584  1.00 -0.83
ATOM   4636  H1  OH2 W 311       9.163  -2.911  -0.880  1.00  0.42
ATOM   4637  H2  OH2 W 311       9.575  -3.966   0.124  1.00  0.42
ATOM   4638  OH2 OH2 W 314      15.028 -21.911  25.533  1.00 -0.83
ATOM   4639  H1  OH2 W 314      15.220 -22.841  25.414  1.00  0.42
ATOM   4640  H2  OH2 W 314      15.745 -21.460  25.087  1.00  0.42
ATOM   4641  OH2 OH2 W 321      16.808   5.713  18.245  1.00 -0.83
ATOM   4642  H1  OH2 W 321      16.490   4.823  18.091  1.00  0.42
ATOM   4643  H2  OH2 W 321      16.124   6.278  17.886  1.00  0.42
ATOM   4644  OH2 OH2 W 325      10.725   9.229  29.454  1.00 -0.83
ATOM   4645  H1  OH2 W 325      10.409   9.634  28.647  1.00  0.42
ATOM   4646  H2  OH2 W 325      11.431   9.804  29.750  1.00  0.42
ATOM   4647  OH2 OH2 W 329       6.706 -10.884  15.894  1.00 -0.83
ATOM   4648  H1  OH2 W 329       6.286 -10.252  15.311  1.00  0.42
ATOM   4649  H2  OH2 W 329       7.638 -10.821  15.684  1.00  0.42
ATOM   4650  OH2 OH2 W 349      15.653  14.429  19.042  1.00 -0.83
ATOM   4651  H1  OH2 W 349      15.836  13.544  19.359  1.00  0.42
ATOM   4652  H2  OH2 W 349      16.088  14.473  18.190  1.00  0.42
ATOM   4653  OH2 OH2 W 355      16.570 -28.199  10.151  1.00 -0.83
ATOM   4654  H1  OH2 W 355      16.695 -28.731  10.937  1.00  0.42
ATOM   4655  H2  OH2 W 355      17.317 -27.601  10.145  1.00  0.42
ATOM   4656  OH2 OH2 W 359      16.014 -29.089  20.199  1.00 -0.83
ATOM   4657  H1  OH2 W 359      16.615 -29.698  19.770  1.00  0.42
ATOM   4658  H2  OH2 W 359      16.003 -28.321  19.628  1.00  0.42
ATOM   4659  OH2 OH2 W 361       2.101   3.541  -4.871  1.00 -0.83
ATOM   4660  H1  OH2 W 361       1.317   4.027  -4.617  1.00  0.42
ATOM   4661  H2  OH2 W 361       1.768   2.783  -5.352  1.00  0.42
ATOM   4662  OH2 OH2 W 369      13.716   9.126  22.605  1.00 -0.83
ATOM   4663  H1  OH2 W 369      14.519   9.444  22.192  1.00  0.42
ATOM   4664  H2  OH2 W 369      13.141   8.903  21.873  1.00  0.42
END
